# Supplementary material for: A 3′‐pre‐tRNA‐derived small RNA tRF‐1‐Ser regulated by 25(OH)D promotes proliferation and stemness by inhibiting the function of MBNL1 in breast cancer
Source: Clin Transl Med. 2024 May 9;14(5):e1681. doi: 10.1002/ctm2.1681 (PMC11082093; doi:10.1002/ctm2.1681)
Supplement: Supplementary file 8 — Supporting Information [file CTM2-14-e1681-s001.xlsx]

## Sheet: antibody
Antibodies	Source	Catalog number	Application
TSEN2	proteintech	13103-2-AP	WB(1:1000)
ELAC2	proteintech	10071-1-AP	WB(1:500)
ANG	proteintech	18302-1-AP	WB(1:200)
MBNL1	Abcam	ab309348	WB(1:1000)
MBNL1	Thermo Fisher	PA5-29541	IF(1:100)
JNK	proteintech	66210-1-lg	WB(1:5000)
Phospho-JNK (Tyr185)	proteintech	80024-1-RR	WB(1:2000)
c-JUN	CST	9165S	WB(1:1000)
Phospho-c-JUN(Ser73)	proteintech	28891-1-AP	WB(1:500)
EpCAM-PE	Thermo Fisher	12-9326-42	Flow(5ul/test)
CD24-FITC	Thermo Fisher	11-0247-42	Flow(5ul/test)
CD44-PE	Thermo Fisher	12-0441-81	Flow(0.125ug/test)
GAPDH	proteintech	60004-1-Ig	WB(1:50000)

## Sheet: primer
Primers for qPCR
Target gene	Primers	Sequence
VDR	Forward	GTGGACATCGGCATGATGAAG
	Reverse	GGTCGTAGGTCTTATGGTGGG
CYP27B1	Forward	GTCCAGACAGCACTCCACTC
	Reverse	ATTTGGCTCTGGGAACTGGG
CYP24A1	Forward	ACGTTGGCTTCAGGAGAAGG
	Reverse	CCATCTGAGGCGTATTATCGCT
MBNL1	Forward	GTTGCACCAAGCTTAGCCAC
	Reverse	AGGTCAAAGGTTGCCTCGAG
c-MYC	Forward	CGTCCTCGGATTCTCTGCTC
	Reverse	GCTGCGTAGTTGTGCTGATG
GAPDH	Forward	TGCACCACCAACTGCTTAGC
	Reverse	GGCATGGACTGTGGTCATGAG
Primers for semi-PCR
Target gene	Primers	Sequence
MAP2K7	Forward	GGATCGACCTCAACCTGGAT
	Reverse	GGGAGCTCTCTGAGGATGG
KIF13A	Forward	ATGGTTGAAGCCATCCTGTC
	Reverse	TGAGTGCATCTGACCACCTC
PPFIBP1	Forward	GAACAGCAAGTGCACCAAACTTA
	Reverse	CCAGCCAGATCTAGGTGCTCT
MBNL1	Forward	GCCCAATACCAGGTCAACCA
	Reverse	GTGTTAAAGACTGCGGTGGC
Stem-loop primers for tRFs can be available in RIBOBIO.
