# Supplementary material for: A 3′‐pre‐tRNA‐derived small RNA tRF‐1‐Ser regulated by 25(OH)D promotes proliferation and stemness by inhibiting the function of MBNL1 in breast cancer
Source: Clin Transl Med. 2024 May 9;14(5):e1681. doi: 10.1002/ctm2.1681 (PMC11082093; doi:10.1002/ctm2.1681)
Supplement: Supplementary file 9 — Supporting Information [file CTM2-14-e1681-s008.xlsx]

## Sheet: MS
Accession	Description	Gene name	Coverage [%]	# Peptides	# PSMs	# Unique Peptides	# AAs	MW [kDa]	calc. pI	Abundance: F1: Sample, S_G	Abundance: F2: Sample, tRF_G	tRF_G/S_G ratio
A0A5F9ZHM4	L-lactate dehydrogenase OS=Homo sapiens OX=9606 GN=LDHB PE=1 SV=1	LDHB	18	6	15	5	341	37.4	6.25	25683492		#VALUE!
A0A7I2V361	GRB10-interacting GYF protein 2 OS=Homo sapiens OX=9606 GN=GIGYF2 PE=1 SV=1	GIGYF2	2	2	3	2	1081	125.8	5.45	1.59214e+06		#VALUE!
P98179	RNA-binding protein 3 OS=Homo sapiens OX=9606 GN=RBM3 PE=1 SV=1	RBM3	10	1	1	1	157	17.2	8.91	763047		#VALUE!
H7C2A3	Pericentrin (Fragment) OS=Homo sapiens OX=9606 GN=PCNT PE=1 SV=2	PCNT	2	1	1	1	775	88.5	8.27	713554		#VALUE!
H0YEH2	Pumilio homolog 1 (Fragment) OS=Homo sapiens OX=9606 GN=PUM1 PE=1 SV=1	PUM1	1	1	2	1	1125	120.2	6.8	1.26946e+06		#VALUE!
E7EUC7	UTP--glucose-1-phosphate uridylyltransferase OS=Homo sapiens OX=9606 GN=UGP2 PE=1 SV=1	UGP2	2	1	1	1	517	57.8	8.13	691297		#VALUE!
P30405	Peptidyl-prolyl cis-trans isomerase F, mitochondrial OS=Homo sapiens OX=9606 GN=PPIF PE=1 SV=1	PPIF	3	1	1	1	207	22	9.38	390212		#VALUE!
P25398	40S ribosomal protein S12 OS=Homo sapiens OX=9606 GN=RPS12 PE=1 SV=3	RPS12	6	1	1	1	132	14.5	7.21	811631		#VALUE!
P30048	Thioredoxin-dependent peroxide reductase, mitochondrial OS=Homo sapiens OX=9606 GN=PRDX3 PE=1 SV=3	PRDX3	4	1	1	1	256	27.7	7.78	1.46638e+06		#VALUE!
A0A140TA69	Keratin, type I cuticular Ha4 OS=Homo sapiens OX=9606 GN=KRT34 PE=3 SV=1	KRT34	6	3	5	1	436	49.4	5.06	2.34375e+06		#VALUE!
Q00688	Peptidyl-prolyl cis-trans isomerase FKBP3 OS=Homo sapiens OX=9606 GN=FKBP3 PE=1 SV=1	FKBP3	5	1	1	1	224	25.2	9.28	635346		#VALUE!
P60953	Cell division control protein 42 homolog OS=Homo sapiens OX=9606 GN=CDC42 PE=1 SV=2	CDC42	5	1	1	1	191	21.2	6.55	472824		#VALUE!
P01023	Alpha-2-macroglobulin OS=Homo sapiens OX=9606 GN=A2M PE=1 SV=3	A2M	1	1	1	1	1474	163.2	6.46	1.17669e+06		#VALUE!
A0A804HI24	Fumarate hydratase, mitochondrial OS=Homo sapiens OX=9606 GN=FH PE=1 SV=1	FH	6	2	2	2	480	51.3	9.1	1.48593e+06		#VALUE!
P28330	Long-chain specific acyl-CoA dehydrogenase, mitochondrial OS=Homo sapiens OX=9606 GN=ACADL PE=1 SV=2	ACADL	3	1	2	1	430	47.6	7.8	1676468		#VALUE!
Q86YQ8	Copine-8 OS=Homo sapiens OX=9606 GN=CPNE8 PE=1 SV=2	CPNE8	2	1	1	1	564	63.1	5.96	492841		#VALUE!
Q92523	Carnitine O-palmitoyltransferase 1, muscle isoform OS=Homo sapiens OX=9606 GN=CPT1B PE=1 SV=2	CPT1B	1	1	2	1	772	87.7	8.62	424411		#VALUE!
P49753	Acyl-coenzyme A thioesterase 2, mitochondrial OS=Homo sapiens OX=9606 GN=ACOT2 PE=1 SV=6	ACOT2	5	1	1	1	483	53.2	8.47	1.26665e+06		#VALUE!
O76094	Signal recognition particle subunit SRP72 OS=Homo sapiens OX=9606 GN=SRP72 PE=1 SV=3	SRP72	2	1	1	1	671	74.6	9.26	424925		#VALUE!
Q13123	Protein Red OS=Homo sapiens OX=9606 GN=IK PE=1 SV=3	IK	1	1	1	1	557	65.6	6.64	6.6901e+06		#VALUE!
Q5JSZ5	Protein PRRC2B OS=Homo sapiens OX=9606 GN=PRRC2B PE=1 SV=2	PRRC2B	1	1	1	1	2229	242.8	8.34	220394		#VALUE!
P30044	Peroxiredoxin-5, mitochondrial OS=Homo sapiens OX=9606 GN=PRDX5 PE=1 SV=4	PRDX5	5	1	1	1	214	22.1	8.7	953255		#VALUE!
Q3LI77	Keratin-associated protein 13-4 OS=Homo sapiens OX=9606 GN=KRTAP13-4 PE=1 SV=1	KRTAP13-4	9	1	2	1	160	17.7	8.7	755472		#VALUE!
O43837	Isocitrate dehydrogenase [NAD] subunit beta, mitochondrial OS=Homo sapiens OX=9606 GN=IDH3B PE=1 SV=2	IDH3B	5	2	3	2	385	42.2	8.46	1.63608e+06		#VALUE!
Q9NSB2	Keratin, type II cuticular Hb4 OS=Homo sapiens OX=9606 GN=KRT84 PE=2 SV=2	KRT84	25	15	56	10	600	64.8	7.56	1.54096e+07		#VALUE!
P31040	Succinate dehydrogenase [ubiquinone] flavoprotein subunit, mitochondrial OS=Homo sapiens OX=9606 GN=SDHA PE=1 SV=2	SDHA	2	1	1	1	664	72.6	7.39	284064		#VALUE!
A0A2R8Y4H4	Leucine-rich repeat-containing protein 9 OS=Homo sapiens OX=9606 GN=LRRC9 PE=4 SV=1	LRRC9	0	1	1	1	1494	171.4	8.12	1.11865e+06		#VALUE!
H7C085	Transmembrane protein 214 (Fragment) OS=Homo sapiens OX=9606 GN=TMEM214 PE=1 SV=1	TMEM214	5	1	1	1	247	27.9	9.04	1.89758e+06		#VALUE!
Q9P0J0	NADH dehydrogenase [ubiquinone] 1 alpha subcomplex subunit 13 OS=Homo sapiens OX=9606 GN=NDUFA13 PE=1 SV=3	NDUFA13	7	1	1	1	144	16.7	8.43	482755		#VALUE!
Q6IPX4	40S ribosomal protein S16 OS=Homo sapiens OX=9606 GN=RPS16 PE=1 SV=1	RPS16	14	2	2	2	152	17.1	10.96	1.0662e+06		#VALUE!
P00395	Cytochrome c oxidase subunit 1 OS=Homo sapiens OX=9606 GN=MT-CO1 PE=1 SV=1	MT-CO1	2	1	1	1	513	57	6.7	517145		#VALUE!
Q5VTU8	ATP synthase subunit epsilon-like protein, mitochondrial OS=Homo sapiens OX=9606 GN=ATP5F1EP2 PE=1 SV=1	ATP5F1EP2	16	1	2	1	51	5.8	10.14	978801		#VALUE!
Q5T4U5	Medium-chain specific acyl-CoA dehydrogenase, mitochondrial OS=Homo sapiens OX=9606 GN=ACADM PE=1 SV=1	ACADM	4	2	2	2	454	50.2	7.8	350121		#VALUE!
B8ZZQ6	Prothymosin alpha OS=Homo sapiens OX=9606 GN=PTMA PE=1 SV=1	PTMA	14	1	1	1	107	11.8	3.81	247044		#VALUE!
P21912	Succinate dehydrogenase [ubiquinone] iron-sulfur subunit, mitochondrial OS=Homo sapiens OX=9606 GN=SDHB PE=1 SV=3	SDHB	4	1	1	1	280	31.6	8.76	350556		#VALUE!
Q6NUK1	Calcium-binding mitochondrial carrier protein SCaMC-1 OS=Homo sapiens OX=9606 GN=SLC25A24 PE=1 SV=2	SLC25A24	2	1	1	1	477	53.3	6.33	1.2199e+06		#VALUE!
P49748	Very long-chain specific acyl-CoA dehydrogenase, mitochondrial OS=Homo sapiens OX=9606 GN=ACADVL PE=1 SV=1	ACADVL	3	2	4	2	655	70.3	8.75	2.01953e+06		#VALUE!
E9PJH8	Serpin H1 (Fragment) OS=Homo sapiens OX=9606 GN=SERPINH1 PE=1 SV=2	SERPINH1	3	1	1	1	371	40.9	8.29	463298		#VALUE!
P40938	Replication factor C subunit 3 OS=Homo sapiens OX=9606 GN=RFC3 PE=1 SV=2	RFC3	8	1	1	1	356	40.5	8.34	443382		#VALUE!
F5GXS0	Complement C4-B OS=Homo sapiens OX=9606 GN=C4B PE=1 SV=1	C4B	1	2	2	2	1698	187.6	7.33	1.40913e+06		#VALUE!
A0A2R8Y811	40S ribosomal protein S14 (Fragment) OS=Homo sapiens OX=9606 GN=RPS14 PE=1 SV=1	RPS14	9	1	1	1	150	16.1	10.05	313198		#VALUE!
A0A2Y9D025	NADH dehydrogenase [ubiquinone] 1 alpha subcomplex subunit 6 OS=Homo sapiens OX=9606 GN=NDUFA6 PE=1 SV=1	NDUFA6	5	1	1	1	154	17.9	10.14	2133739		#VALUE!
O60841	Eukaryotic translation initiation factor 5B OS=Homo sapiens OX=9606 GN=EIF5B PE=1 SV=4	EIF5B	2	1	1	1	1220	138.7	5.49	364594		#VALUE!
O14950	Myosin regulatory light chain 12B OS=Homo sapiens OX=9606 GN=MYL12B PE=1 SV=2	MYL12B	12	2	4	2	172	19.8	4.84	383616		#VALUE!
A0A2R8Y6Y7	Succinate--CoA ligase [ADP-forming] subunit beta, mitochondrial OS=Homo sapiens OX=9606 GN=SUCLA2 PE=1 SV=1	SUCLA2	4	2	2	2	484	52.6	7.49	3390738		#VALUE!
Q5TA01	Glutathione S-transferase omega-1 (Fragment) OS=Homo sapiens OX=9606 GN=GSTO1 PE=1 SV=1	GSTO1	5	1	1	1	180	20.9	6.55	654225		#VALUE!
J3QR68	Haptoglobin (Fragment) OS=Homo sapiens OX=9606 GN=HP PE=1 SV=1	HP	4	2	2	2	404	45	6.58	2397210		#VALUE!
E9PEX6	Dihydrolipoyl dehydrogenase OS=Homo sapiens OX=9606 GN=DLD PE=1 SV=1	DLD	2	1	1	1	486	51.8	7.96	483193		#VALUE!
O95169	NADH dehydrogenase [ubiquinone] 1 beta subcomplex subunit 8, mitochondrial OS=Homo sapiens OX=9606 GN=NDUFB8 PE=1 SV=1	NDUFB8	6	1	1	1	186	21.8	6.8	351939		#VALUE!
K7EN02	Troponin I, cardiac muscle OS=Homo sapiens OX=9606 GN=TNNI3 PE=1 SV=1	TNNI3	16	3	5	3	185	21.3	9.66	6.1317e+06		#VALUE!
G3V2L5	Ubiquinone biosynthesis monooxygenase COQ6, mitochondrial OS=Homo sapiens OX=9606 GN=COQ6 PE=1 SV=1	COQ6	10	1	1	1	86	9.4	10.35	162117		#VALUE!
J3KSD8	Bleomycin hydrolase (Fragment) OS=Homo sapiens OX=9606 GN=BLMH PE=1 SV=8	BLMH	9	2	2	2	262	30.2	7.46	4.63933e+06		#VALUE!
P08590	Myosin light chain 3 OS=Homo sapiens OX=9606 GN=MYL3 PE=1 SV=3	MYL3	37	6	9	6	195	21.9	5.1	34931262		#VALUE!
Q8IUH3	RNA-binding protein 45 OS=Homo sapiens OX=9606 GN=RBM45 PE=1 SV=1	RBM45	4	2	2	2	476	53.5	7.17	1.12454e+06		#VALUE!
H7C3T4	Peroxiredoxin-4 (Fragment) OS=Homo sapiens OX=9606 GN=PRDX4 PE=1 SV=1	PRDX4	16	3	7	1	161	18.3	6.19	1.50244e+06		#VALUE!
I3L303	40S ribosomal protein S15a OS=Homo sapiens OX=9606 GN=RPS15A PE=1 SV=1	RPS15A	17	1	1	1	52	6	11	310872		#VALUE!
G3V0I5	NADH dehydrogenase [ubiquinone] flavoprotein 1, mitochondrial OS=Homo sapiens OX=9606 GN=NDUFV1 PE=1 SV=1	NDUFV1	2	1	1	1	457	50	8.21	656274		#VALUE!
Q6IS14	Eukaryotic translation initiation factor 5A-1-like OS=Homo sapiens OX=9606 GN=EIF5AL1 PE=2 SV=2	EIF5AL1	16	1	3	1	154	16.8	5	948395		#VALUE!
A0A6I8PIV6	Adhesion G protein-coupled receptor L2 OS=Homo sapiens OX=9606 GN=ADGRL2 PE=1 SV=1	ADGRL2	1	1	1	1	1163	130.6	7.01	2.76555e+06		#VALUE!
E9PB90	hexokinase OS=Homo sapiens OX=9606 GN=HK2 PE=1 SV=1	HK2	1	1	1	1	889	98.9	6.04	185705		#VALUE!
P52179	Myomesin-1 OS=Homo sapiens OX=9606 GN=MYOM1 PE=1 SV=2	MYOM1	1	1	1	1	1685	187.5	6.93	524066		#VALUE!
P05413	Fatty acid-binding protein, heart OS=Homo sapiens OX=9606 GN=FABP3 PE=1 SV=4	FABP3	17	2	4	2	133	14.8	6.8	1.92561e+07		#VALUE!
E9PE82	Short-chain-specific acyl-CoA dehydrogenase, mitochondrial OS=Homo sapiens OX=9606 GN=ACADS PE=1 SV=1	ACADS	3	1	1	1	408	44	8.35	903674		#VALUE!
O00483	Cytochrome c oxidase subunit NDUFA4 OS=Homo sapiens OX=9606 GN=NDUFA4 PE=1 SV=1	NDUFA4	12	1	1	1	81	9.4	9.38	1.94227e+06		#VALUE!
Q15119	[Pyruvate dehydrogenase (acetyl-transferring)] kinase isozyme 2, mitochondrial OS=Homo sapiens OX=9606 GN=PDK2 PE=1 SV=2	PDK2	2	1	2	1	407	46.1	6.61	162584		#VALUE!
P17031	Zinc finger protein 26 OS=Homo sapiens OX=9606 GN=ZNF26 PE=1 SV=3	ZNF26	2	1	1	1	533	61.2	8.84	253876		#VALUE!
O14958	Calsequestrin-2 OS=Homo sapiens OX=9606 GN=CASQ2 PE=1 SV=2	CASQ2	4	2	2	2	399	46.4	4.37	890489		#VALUE!
P60866	40S ribosomal protein S20 OS=Homo sapiens OX=9606 GN=RPS20 PE=1 SV=1	RPS20	10	1	1	1	119	13.4	9.94	276910		#VALUE!
H0Y5Q7	Isocitrate dehydrogenase [NAD] subunit gamma, mitochondrial (Fragment) OS=Homo sapiens OX=9606 GN=IDH3G PE=1 SV=1	IDH3G	9	2	2	2	211	22.8	8.46	1.01032e+06		#VALUE!
P12883	Myosin-7 OS=Homo sapiens OX=9606 GN=MYH7 PE=1 SV=5	MYH7	21	41	89	4	1935	223	5.8	7.75139e+06		#VALUE!
Q8WZ42	Titin OS=Homo sapiens OX=9606 GN=TTN PE=1 SV=4	TTN	0	12	14	12	34350	3813.7	6.35	2.93781e+06		#VALUE!
A0A8I5KV04	LIM domain-binding protein 3 OS=Homo sapiens OX=9606 GN=LDB3 PE=1 SV=1	LDB3	1	1	1	1	680	72.5	7.78	487226		#VALUE!
E9PLT1	Platelet glycoprotein 4 OS=Homo sapiens OX=9606 GN=CD36 PE=1 SV=1	CD36	2	1	2	1	396	44.7	8.05	517238		#VALUE!
P63316	Troponin C, slow skeletal and cardiac muscles OS=Homo sapiens OX=9606 GN=TNNC1 PE=1 SV=1	TNNC1	9	1	2	1	161	18.4	4.18	1.30565e+06		#VALUE!
P17987	T-complex protein 1 subunit alpha OS=Homo sapiens OX=9606 GN=TCP1 PE=1 SV=1	TCP1	13	5	5	5	556	60.3	6.11	2.66187e+06		#VALUE!
Q5VWQ8	Disabled homolog 2-interacting protein OS=Homo sapiens OX=9606 GN=DAB2IP PE=1 SV=2	DAB2IP	1	1	1	1	1189	131.5	8.72	125949		#VALUE!
A0A7I2V348	Integrin beta OS=Homo sapiens OX=9606 GN=ITGB1 PE=1 SV=1	ITGB1	1	1	1	1	793	87.9	5.39	270988		#VALUE!
A0A0C4DGI3	Citrate synthase OS=Homo sapiens OX=9606 GN=CS PE=1 SV=1	CS	5	2	5	2	400	44.7	7.18	1883791		#VALUE!
P14927	Cytochrome b-c1 complex subunit 7 OS=Homo sapiens OX=9606 GN=UQCRB PE=1 SV=2	UQCRB	9	1	1	1	111	13.5	8.78	871327		#VALUE!
P17540	Creatine kinase S-type, mitochondrial OS=Homo sapiens OX=9606 GN=CKMT2 PE=1 SV=2	CKMT2	8	3	6	2	419	47.5	8.19	1.40579e+06		#VALUE!
P17661	Desmin OS=Homo sapiens OX=9606 GN=DES PE=1 SV=3	DES	14	8	19	6	470	53.5	5.27	4.68937e+06		#VALUE!
F8VYN9	ADP-ribosylation factor-like protein 1 OS=Homo sapiens OX=9606 GN=ARL1 PE=1 SV=1	ARL1	6	1	1	1	194	21.8	6.77	287236		#VALUE!
O60218	Aldo-keto reductase family 1 member B10 OS=Homo sapiens OX=9606 GN=AKR1B10 PE=1 SV=2	AKR1B10	3	1	1	1	316	36	7.84	392408		#VALUE!
O76013	Keratin, type I cuticular Ha6 OS=Homo sapiens OX=9606 GN=KRT36 PE=1 SV=1	KRT36	9	4	31	2	467	52.2	4.94	840165		#VALUE!
O43791	Speckle-type POZ protein OS=Homo sapiens OX=9606 GN=SPOP PE=1 SV=1	SPOP	4	1	1	1	374	42.1	5.8	434816		#VALUE!
H0YN88	40S ribosomal protein S17 OS=Homo sapiens OX=9606 GN=RPS17 PE=1 SV=1	RPS17	16	2	2	2	136	15.9	9.91	704912		#VALUE!
Q9BRZ2	E3 ubiquitin-protein ligase TRIM56 OS=Homo sapiens OX=9606 GN=TRIM56 PE=1 SV=3	TRIM56	3	2	2	2	755	81.4	7.74	1.41015e+06		#VALUE!
P31937	3-hydroxyisobutyrate dehydrogenase, mitochondrial OS=Homo sapiens OX=9606 GN=HIBADH PE=1 SV=2	HIBADH	4	1	1	1	336	35.3	8.13	479471		#VALUE!
A0A494BZV2	Myosin phosphatase Rho-interacting protein OS=Homo sapiens OX=9606 GN=MPRIP PE=1 SV=1	MPRIP	2	4	4	4	2425	274.2	5.6	627410		#VALUE!
A0A024R3B9	Alpha-crystallin B chain OS=Homo sapiens OX=9606 GN=CRYAB PE=1 SV=1	CRYAB	10	1	2	1	108	12.2	8.46	485185		#VALUE!
P11217	Glycogen phosphorylase, muscle form OS=Homo sapiens OX=9606 GN=PYGM PE=1 SV=6	PYGM	7	6	10	2	842	97	7.03	412891		#VALUE!
E7EWW9	glutathione transferase OS=Homo sapiens OX=9606 GN=GSTM1 PE=1 SV=1	GSTM1	3	1	2	1	237	27.6	6.7	973278		#VALUE!
P35609	Alpha-actinin-2 OS=Homo sapiens OX=9606 GN=ACTN2 PE=1 SV=1	ACTN2	14	11	15	8	894	103.8	5.45	6.74726e+06		#VALUE!
E9PC52	Histone-binding protein RBBP7 OS=Homo sapiens OX=9606 GN=RBBP7 PE=1 SV=1	RBBP7	9	2	2	1	416	46.9	5.07	3.9185e+06		#VALUE!
O15498	Synaptobrevin homolog YKT6 OS=Homo sapiens OX=9606 GN=YKT6 PE=1 SV=1	YKT6	4	1	1	1	198	22.4	6.92	118456		#VALUE!
P55809	Succinyl-CoA:3-ketoacid coenzyme A transferase 1, mitochondrial OS=Homo sapiens OX=9606 GN=OXCT1 PE=1 SV=1	OXCT1	7	4	6	4	520	56.1	7.46	2.86358e+06		#VALUE!
K7ERP4	Glutathione peroxidase (Fragment) OS=Homo sapiens OX=9606 GN=GPX4 PE=1 SV=1	GPX4	7	1	1	1	155	17.6	7.71	437021		#VALUE!
P13797	Plastin-3 OS=Homo sapiens OX=9606 GN=PLS3 PE=1 SV=4	PLS3	4	2	2	2	630	70.8	5.6	234526		#VALUE!
Q14847	LIM and SH3 domain protein 1 OS=Homo sapiens OX=9606 GN=LASP1 PE=1 SV=2	LASP1	5	1	1	1	261	29.7	7.05	456068		#VALUE!
Q96IX5	ATP synthase membrane subunit K, mitochondrial OS=Homo sapiens OX=9606 GN=ATP5MK PE=1 SV=1	ATP5MK	17	1	1	1	58	6.5	9.76	1.1172e+06		#VALUE!
P38117	Electron transfer flavoprotein subunit beta OS=Homo sapiens OX=9606 GN=ETFB PE=1 SV=3	ETFB	19	5	8	5	255	27.8	8.1	6.72449e+06		#VALUE!
O00488	Zinc finger protein 593 OS=Homo sapiens OX=9606 GN=ZNF593 PE=1 SV=2	ZNF593	7	1	1	1	134	15.2	9.82	441508		#VALUE!
J3KSI8	28S ribosomal protein S7, mitochondrial (Fragment) OS=Homo sapiens OX=9606 GN=MRPS7 PE=1 SV=1	MRPS7	7	1	2	1	156	18.4	10.13	220598		#VALUE!
Q13177	Serine/threonine-protein kinase PAK 2 OS=Homo sapiens OX=9606 GN=PAK2 PE=1 SV=3	PAK2	2	1	1	1	524	58	5.96	228449		#VALUE!
Q92506	(3R)-3-hydroxyacyl-CoA dehydrogenase OS=Homo sapiens OX=9606 GN=HSD17B8 PE=1 SV=2	HSD17B8	6	1	1	1	261	27	6.54	204243		#VALUE!
P54296	Myomesin-2 OS=Homo sapiens OX=9606 GN=MYOM2 PE=1 SV=3	MYOM2	1	1	1	1	1465	164.8	6.19	266784		#VALUE!
A0A7I2V385	Eukaryotic translation initiation factor 4H OS=Homo sapiens OX=9606 GN=EIF4H PE=1 SV=1	EIF4H	12	2	3	2	197	21.4	6.61	2.34375e+06		#VALUE!
E9PLM8	ELMO domain-containing protein 1 OS=Homo sapiens OX=9606 GN=ELMOD1 PE=1 SV=1	ELMOD1	2	1	1	1	328	38.2	8.28	497147		#VALUE!
P28838	Cytosol aminopeptidase OS=Homo sapiens OX=9606 GN=LAP3 PE=1 SV=3	LAP3	5	2	2	2	519	56.1	7.93	256048		#VALUE!
P08237	ATP-dependent 6-phosphofructokinase, muscle type OS=Homo sapiens OX=9606 GN=PFKM PE=1 SV=2	PFKM	6	4	4	3	780	85.1	7.99	1.68414e+06		#VALUE!
P13929	Beta-enolase OS=Homo sapiens OX=9606 GN=ENO3 PE=1 SV=5	ENO3	12	4	6	3	434	47	7.71	2.6909e+06		#VALUE!
P56385	ATP synthase subunit e, mitochondrial OS=Homo sapiens OX=9606 GN=ATP5ME PE=1 SV=2	ATP5ME	17	1	3	1	69	7.9	9.35	911729		#VALUE!
A8MXZ9	Myosin-binding protein C, cardiac-type OS=Homo sapiens OX=9606 GN=MYBPC3 PE=1 SV=1	MYBPC3	7	8	10	8	1274	140.6	6.65	7.92438e+06		#VALUE!
P08574	Cytochrome c1, heme protein, mitochondrial OS=Homo sapiens OX=9606 GN=CYC1 PE=1 SV=3	CYC1	4	1	1	1	325	35.4	9	750337		#VALUE!
P13535	Myosin-8 OS=Homo sapiens OX=9606 GN=MYH8 PE=1 SV=3	MYH8	7	14	36	1	1937	222.6	5.74	5520228		#VALUE!
Q02252	Methylmalonate-semialdehyde dehydrogenase [acylating], mitochondrial OS=Homo sapiens OX=9606 GN=ALDH6A1 PE=1 SV=2	ALDH6A1	5	3	4	3	535	57.8	8.5	2.53755e+06		#VALUE!
A0A494C0J9	Long-chain-fatty-acid--CoA ligase OS=Homo sapiens OX=9606 GN=ACSL6 PE=1 SV=1	ACSL6	1	1	1	1	669	74.6	6.86	406897		#VALUE!
J3KS63	CDK5 regulatory subunit-associated protein 3 OS=Homo sapiens OX=9606 GN=CDK5RAP3 PE=1 SV=1	CDK5RAP3	24	1	1	1	124	14.6	6.79	187920		#VALUE!
Q9GZL7	Ribosome biogenesis protein WDR12 OS=Homo sapiens OX=9606 GN=WDR12 PE=1 SV=2	WDR12	8	1	1	1	423	47.7	5.9			#VALUE!
Q12904	Aminoacyl tRNA synthase complex-interacting multifunctional protein 1 OS=Homo sapiens OX=9606 GN=AIMP1 PE=1 SV=2	AIMP1	11	3	3	3	312	34.3	8.43		2.05079e+06	#VALUE!
Q9P1Y5	Calmodulin-regulated spectrin-associated protein 3 OS=Homo sapiens OX=9606 GN=CAMSAP3 PE=1 SV=2	CAMSAP3	1	1	2	1	1249	134.7	8.35			#VALUE!
Q8NDT2	Putative RNA-binding protein 15B OS=Homo sapiens OX=9606 GN=RBM15B PE=1 SV=3	RBM15B	1	1	1	1	890	97.1	9.85			#VALUE!
A0A2R8Y849	40S ribosomal protein S24 OS=Homo sapiens OX=9606 GN=RPS24 PE=1 SV=1	RPS24	15	2	2	2	131	15.2	10.9			#VALUE!
P15954	Cytochrome c oxidase subunit 7C, mitochondrial OS=Homo sapiens OX=9606 GN=COX7C PE=1 SV=1	COX7C	14	1	1	1	63	7.2	10.27			#VALUE!
Q14165	Malectin OS=Homo sapiens OX=9606 GN=MLEC PE=1 SV=1	MLEC	2	1	1	1	292	32.2	5.41			#VALUE!
H0Y5B0	Band 4.1-like protein 2 (Fragment) OS=Homo sapiens OX=9606 GN=EPB41L2 PE=1 SV=1	EPB41L2	5	1	1	1	380	42.1	5.31			#VALUE!
P39687	Acidic leucine-rich nuclear phosphoprotein 32 family member A OS=Homo sapiens OX=9606 GN=ANP32A PE=1 SV=1	ANP32A	12	1	1	1	249	28.6	4.09			#VALUE!
P62891	60S ribosomal protein L39 OS=Homo sapiens OX=9606 GN=RPL39 PE=1 SV=2	RPL39	20	1	1	1	51	6.4	12.56			#VALUE!
F8VQQ8	Ubiquitin-conjugating enzyme E2 N OS=Homo sapiens OX=9606 GN=UBE2N PE=1 SV=1	UBE2N	12	1	1	1	89	10.1	8.79			#VALUE!
O95295	SNARE-associated protein Snapin OS=Homo sapiens OX=9606 GN=SNAPIN PE=1 SV=1	SNAPIN	19	1	1	1	136	14.9	9.31			#VALUE!
P52565	Rho GDP-dissociation inhibitor 1 OS=Homo sapiens OX=9606 GN=ARHGDIA PE=1 SV=3	ARHGDIA	7	1	1	1	204	23.2	5.11			#VALUE!
Q9NUB1	Acetyl-coenzyme A synthetase 2-like, mitochondrial OS=Homo sapiens OX=9606 GN=ACSS1 PE=1 SV=2	ACSS1	2	1	1	1	689	74.8	7.11			#VALUE!
B7Z4M1	Reticulon OS=Homo sapiens OX=9606 GN=RTN3 PE=1 SV=1	RTN3	7	1	1	1	123	12.7	7.83		1.03352e+06	#VALUE!
Q9P0M6	Core histone macro-H2A.2 OS=Homo sapiens OX=9606 GN=MACROH2A2 PE=1 SV=3	MACROH2A2	8	1	1	1	372	40	9.69			#VALUE!
H0Y512	Adipocyte plasma membrane-associated protein (Fragment) OS=Homo sapiens OX=9606 GN=APMAP PE=1 SV=1	APMAP	2	1	1	1	409	45.4	5.66			#VALUE!
E5RHL7	Brefeldin A-inhibited guanine nucleotide-exchange protein 1 (Fragment) OS=Homo sapiens OX=9606 GN=ARFGEF1 PE=1 SV=2	ARFGEF1	1	1	1	1	825	93.7	6.95			#VALUE!
P19013	Keratin, type II cytoskeletal 4 OS=Homo sapiens OX=9606 GN=KRT4 PE=1 SV=5	KRT4	13	7	41	2	520	56.1	6.61		812704	#VALUE!
Q5JXT2	Nucleolar protein 56 (Fragment) OS=Homo sapiens OX=9606 GN=NOP56 PE=1 SV=1	NOP56	3	1	1	1	281	31.2	7.77			#VALUE!
A8MQB8	Fragile X messenger ribonucleoprotein 1 OS=Homo sapiens OX=9606 GN=FMR1 PE=1 SV=1	FMR1	18	11	34	1	582	65.8	7.62			#VALUE!
P62191	26S proteasome regulatory subunit 4 OS=Homo sapiens OX=9606 GN=PSMC1 PE=1 SV=1	PSMC1	3	1	1	1	440	49.2	6.21			#VALUE!
A0A7P0TA76	Fatty acid CoA ligase Acsl3 OS=Homo sapiens OX=9606 GN=ACSL3 PE=1 SV=1	ACSL3	2	1	1	1	712	79.6	8.46			#VALUE!
F5H0C8	phosphopyruvate hydratase OS=Homo sapiens OX=9606 GN=ENO2 PE=1 SV=1	ENO2	11	2	3	1	315	34.7	4.87			#VALUE!
P20336	Ras-related protein Rab-3A OS=Homo sapiens OX=9606 GN=RAB3A PE=1 SV=1	RAB3A	9	2	2	1	220	25	5.03			#VALUE!
E9PB61	THO complex subunit 4 OS=Homo sapiens OX=9606 GN=ALYREF PE=1 SV=1	ALYREF	7	1	1	1	264	27.5	11.05			#VALUE!
Q9UBV8	Peflin OS=Homo sapiens OX=9606 GN=PEF1 PE=1 SV=1	F1	11	1	1	1	284	30.4	6.54			#VALUE!
Q9UBT2	SUMO-activating enzyme subunit 2 OS=Homo sapiens OX=9606 GN=UBA2 PE=1 SV=2	UBA2	4	1	1	1	640	71.2	5.29			#VALUE!
H7BZ75	2-amino-3-ketobutyrate coenzyme A ligase, mitochondrial (Fragment) OS=Homo sapiens OX=9606 GN=GCAT PE=1 SV=1	GCAT	4	1	1	1	239	26.3	6.64			#VALUE!
Q8N4T8	3-oxoacyl-[acyl-carrier-protein] reductase OS=Homo sapiens OX=9606 GN=CBR4 PE=1 SV=3	CBR4	5	1	1	1	237	25.3	9.33			#VALUE!
O60701	UDP-glucose 6-dehydrogenase OS=Homo sapiens OX=9606 GN=UGDH PE=1 SV=1	UGDH	3	1	1	1	494	55	7.12			#VALUE!
M0QZR8	DNA polymerase OS=Homo sapiens OX=9606 GN=POLD1 PE=1 SV=1	POLD1	1	1	2	1	1009	111.6	7.68			#VALUE!
Q13217	DnaJ homolog subfamily C member 3 OS=Homo sapiens OX=9606 GN=DNAJC3 PE=1 SV=1	DNAJC3	6	1	1	1	504	57.5	6.15			#VALUE!
P09936	Ubiquitin carboxyl-terminal hydrolase isozyme L1 OS=Homo sapiens OX=9606 GN=UCHL1 PE=1 SV=2	UCHL1	16	1	1	1	223	24.8	5.48			#VALUE!
G3V5T6	Protein arginine N-methyltransferase 5 (Fragment) OS=Homo sapiens OX=9606 GN=PRMT5 PE=1 SV=1	PRMT5	56	2	3	2	104	12.6	5.19			#VALUE!
Q92947	Glutaryl-CoA dehydrogenase, mitochondrial OS=Homo sapiens OX=9606 GN=GCDH PE=1 SV=1	GCDH	3	1	1	1	438	48.1	8.06			#VALUE!
Q01658	Protein Dr1 OS=Homo sapiens OX=9606 GN=DR1 PE=1 SV=1	DR1	14	1	1	1	176	19.4	4.75			#VALUE!
H3BQZ9	Adenine phosphoribosyltransferase OS=Homo sapiens OX=9606 GN=APRT PE=1 SV=1	APRT	8	1	1	1	153	16.6	5.59			#VALUE!
H0YL69	Proteasome subunit alpha type (Fragment) OS=Homo sapiens OX=9606 GN=PSMA4 PE=1 SV=1	PSMA4	14	1	1	1	236	26.4	7.71			#VALUE!
O43399	Tumor protein D54 OS=Homo sapiens OX=9606 GN=TPD52L2 PE=1 SV=2	TPD52L2	7	1	1	1	206	22.2	5.36			#VALUE!
O76031	ATP-dependent Clp protease ATP-binding subunit clpX-like, mitochondrial OS=Homo sapiens OX=9606 GN=CLPX PE=1 SV=2	CLPX	2	1	5	1	633	69.2	7.58		791782	#VALUE!
Q03701	CCAAT/enhancer-binding protein zeta OS=Homo sapiens OX=9606 GN=CEBPZ PE=1 SV=3	CEBPZ	2	1	1	1	1054	120.9	5.94			#VALUE!
Q16610	Extracellular matrix protein 1 OS=Homo sapiens OX=9606 GN=ECM1 PE=1 SV=2	ECM1	2	1	1	1	540	60.6	6.71			#VALUE!
H0YDE4	Protein arginine N-methyltransferase 1 (Fragment) OS=Homo sapiens OX=9606 GN=PRMT1 PE=1 SV=1	PRMT1	6	1	1	1	238	27	5.66			#VALUE!
P18206	Vinculin OS=Homo sapiens OX=9606 GN=VCL PE=1 SV=4	VCL	2	2	2	2	1134	123.7	5.66			#VALUE!
Q9H0L4	Cleavage stimulation factor subunit 2 tau variant OS=Homo sapiens OX=9606 GN=CSTF2T PE=1 SV=1	CSTF2T	7	4	6	2	616	64.4	7.25		719013	#VALUE!
Q96DV4	39S ribosomal protein L38, mitochondrial OS=Homo sapiens OX=9606 GN=MRPL38 PE=1 SV=2	MRPL38	4	2	2	2	380	44.6	7.53			#VALUE!
P57772	Selenocysteine-specific elongation factor OS=Homo sapiens OX=9606 GN=EEFSEC PE=1 SV=4	EEFSEC	1	1	1	1	596	65.3	8.35			#VALUE!
J3KRH4	Inositol-3-phosphate synthase 1 (Fragment) OS=Homo sapiens OX=9606 GN=ISYNA1 PE=1 SV=1	ISYNA1	6	1	1	1	177	19.5	8.53			#VALUE!
Q3SXM5	Inactive hydroxysteroid dehydrogenase-like protein 1 OS=Homo sapiens OX=9606 GN=HSDL1 PE=1 SV=3	HSDL1	9	1	1	1	330	37	8.72			#VALUE!
P15531	Nucleoside diphosphate kinase A OS=Homo sapiens OX=9606 GN=NME1 PE=1 SV=1	NME1	34	4	11	1	152	17.1	6.19			#VALUE!
H3BVG0	Nuclear pore complex protein Nup93 OS=Homo sapiens OX=9606 GN=NUP93 PE=1 SV=1	NUP93	3	2	3	2	880	99.5	5.73			#VALUE!
H7BYY1	Tropomyosin 1 (Alpha), isoform CRA_m OS=Homo sapiens OX=9606 GN=TPM1 PE=1 SV=1	TPM1	26	8	15	1	248	28.7	4.82		624952	#VALUE!
E9PD50	Nonsense-mediated mRNA decay factor SMG7 OS=Homo sapiens OX=9606 GN=SMG7 PE=1 SV=1	SMG7	1	1	3	1	1170	130.8	7.88		570421	#VALUE!
P33993	DNA replication licensing factor MCM7 OS=Homo sapiens OX=9606 GN=MCM7 PE=1 SV=4	MCM7	4	1	1	1	719	81.3	6.46			#VALUE!
Q14571	Inositol 1,4,5-trisphosphate receptor type 2 OS=Homo sapiens OX=9606 GN=ITPR2 PE=1 SV=2	ITPR2	1	2	2	2	2701	307.9	6.43			#VALUE!
Q96CB9	5-methylcytosine rRNA methyltransferase NSUN4 OS=Homo sapiens OX=9606 GN=NSUN4 PE=1 SV=2	NSUN4	3	1	1	1	384	43.1	8.18			#VALUE!
A0A804HHW5	3-hydroxyacyl-CoA dehydrogenase type-2 OS=Homo sapiens OX=9606 GN=HSD17B10 PE=1 SV=1	HSD17B10	6	1	1	1	217	22.3	8.29			#VALUE!
Q5T9A4	ATPase family AAA domain-containing protein 3B OS=Homo sapiens OX=9606 GN=ATAD3B PE=1 SV=1	ATAD3B	10	7	16	1	648	72.5	9.2			#VALUE!
E9PDQ8	Succinate--CoA ligase [GDP-forming] subunit beta, mitochondrial OS=Homo sapiens OX=9606 GN=SUCLG2 PE=1 SV=1	SUCLG2	2	1	1	1	379	41.4	7.72			#VALUE!
A0A8V8TLX7	Leucine-rich repeat flightless-interacting protein 1 OS=Homo sapiens OX=9606 GN=LRRFIP1 PE=4 SV=1	LRRFIP1	4	1	1	1	472	53.8	5.58			#VALUE!
Q15631	Translin OS=Homo sapiens OX=9606 GN=TSN PE=1 SV=1	TSN	8	2	3	2	228	26.2	6.44		502914	#VALUE!
D6RDX1	Vesicular integral-membrane protein VIP36 (Fragment) OS=Homo sapiens OX=9606 GN=LMAN2 PE=1 SV=1	LMAN2	3	1	1	1	288	32.7	6.14			#VALUE!
Q93008	Probable ubiquitin carboxyl-terminal hydrolase FAF-X OS=Homo sapiens OX=9606 GN=USP9X PE=1 SV=4	USP9X	1	1	1	1	2554	290.3	5.8			#VALUE!
A0A3B3IT92	DNA replication licensing factor MCM4 OS=Homo sapiens OX=9606 GN=MCM4 PE=1 SV=1	MCM4	3	1	2	1	904	100.7	6.95		405479	#VALUE!
Q9UHQ9	NADH-cytochrome b5 reductase 1 OS=Homo sapiens OX=9606 GN=CYB5R1 PE=1 SV=1	CYB5R1	4	1	1	1	305	34.1	9.38			#VALUE!
O95831	Apoptosis-inducing factor 1, mitochondrial OS=Homo sapiens OX=9606 GN=AIFM1 PE=1 SV=1	AIFM1	2	1	2	1	613	66.9	8.95		356694	#VALUE!
Q15388	Mitochondrial import receptor subunit TOM20 homolog OS=Homo sapiens OX=9606 GN=TOMM20 PE=1 SV=1	TOMM20	14	1	1	1	145	16.3	8.6			#VALUE!
K7EQ93	RING finger protein unkempt homolog (Fragment) OS=Homo sapiens OX=9606 GN=UNK PE=1 SV=1	UNK	5	1	1	1	220	23.7	5.95		346445	#VALUE!
Q5VW32	BRO1 domain-containing protein BROX OS=Homo sapiens OX=9606 GN=BROX PE=1 SV=1	BROX	3	1	1	1	411	46.4	7.65			#VALUE!
P61221	ATP-binding cassette sub-family E member 1 OS=Homo sapiens OX=9606 GN=ABCE1 PE=1 SV=1	ABCE1	6	2	2	2	599	67.3	8.34			#VALUE!
P84243	Histone H3.3 OS=Homo sapiens OX=9606 GN=H3-3B PE=1 SV=2	H3-3B	37	3	9	1	136	15.3	11.27			#VALUE!
Q8N5M1	ATP synthase mitochondrial F1 complex assembly factor 2 OS=Homo sapiens OX=9606 GN=ATPAF2 PE=1 SV=1	ATPAF2	9	1	1	1	289	32.8	7.09			#VALUE!
A0A0G2JHJ2	General transcription factor IIH subunit 4 (Fragment) OS=Homo sapiens OX=9606 GN=GTF2H4 PE=1 SV=1	GTF2H4	9	1	2	1	138	15.2	9.52		335818	#VALUE!
A8K2U0	Alpha-2-macroglobulin-like protein 1 OS=Homo sapiens OX=9606 GN=A2ML1 PE=1 SV=3	A2ML1	1	1	1	1	1454	161	5.73			#VALUE!
Q92567	Protein FAM168A OS=Homo sapiens OX=9606 GN=FAM168A PE=1 SV=2	FAM168A	4	1	1	1	244	26.2	8.98			#VALUE!
P46926	Glucosamine-6-phosphate isomerase 1 OS=Homo sapiens OX=9606 GN=GNPDA1 PE=1 SV=1	GNPDA1	4	1	1	1	289	32.6	6.92			#VALUE!
J3KR97	Tubulin-specific chaperone D OS=Homo sapiens OX=9606 GN=TBCD PE=1 SV=1	TBCD	2	1	1	1	1230	136.5	6.34			#VALUE!
Q71RC2	La-related protein 4 OS=Homo sapiens OX=9606 GN=LARP4 PE=1 SV=3	LARP4	4	2	2	2	724	80.5	6.61		321519	#VALUE!
P07099	Epoxide hydrolase 1 OS=Homo sapiens OX=9606 GN=EPHX1 PE=1 SV=1	EPHX1	2	1	1	1	455	52.9	7.25			#VALUE!
F8W895	G patch domain-containing protein 4 (Fragment) OS=Homo sapiens OX=9606 GN=GPATCH4 PE=1 SV=1	GPATCH4	4	1	1	1	264	29.4	9.51			#VALUE!
Q9H5Q4	Dimethyladenosine transferase 2, mitochondrial OS=Homo sapiens OX=9606 GN=TFB2M PE=1 SV=1	TFB2M	3	1	1	1	396	45.3	9.19			#VALUE!
A0A8Q3WLD1	H/ACA ribonucleoprotein complex subunit DKC1 OS=Homo sapiens OX=9606 GN=DKC1 PE=1 SV=1	DKC1	2	1	1	1	485	54.3	9.48		304125	#VALUE!
Q9BQS8	FYVE and coiled-coil domain-containing protein 1 OS=Homo sapiens OX=9606 GN=FYCO1 PE=1 SV=3	FYCO1	1	1	5	1	1478	166.9	4.92			#VALUE!
Q99598	Translin-associated protein X OS=Homo sapiens OX=9606 GN=TSNAX PE=1 SV=1	TSNAX	3	1	1	1	290	33.1	6.55		283259	#VALUE!
I3L443	rRNA methyltransferase 3, mitochondrial (Fragment) OS=Homo sapiens OX=9606 GN=MRM3 PE=1 SV=1	MRM3	6	1	1	1	177	19.7	9.66			#VALUE!
E2QRI1	Prolyl 3-hydroxylase 1 (Fragment) OS=Homo sapiens OX=9606 GN=P3H1 PE=1 SV=1	P3H1	14	1	1	1	207	23.1	5.44			#VALUE!
P18754	Regulator of chromosome condensation OS=Homo sapiens OX=9606 GN=RCC1 PE=1 SV=1	RCC1	2	1	1	1	421	44.9	7.52			#VALUE!
A0A6Q8PHK9	Ribose-phosphate pyrophosphokinase 1 OS=Homo sapiens OX=9606 GN=PRPS1 PE=1 SV=1	PRPS1	10	1	1	1	121	13.1	7.77			#VALUE!
H0Y6W0	DNA topoisomerase (Fragment) OS=Homo sapiens OX=9606 GN=TOP3B PE=1 SV=1	TOP3B	2	1	1	1	525	59.3	8.1			#VALUE!
H3BVG2	Methenyltetrahydrofolate synthase domain-containing protein (Fragment) OS=Homo sapiens OX=9606 GN=MTHFSD PE=1 SV=1	MTHFSD	6	1	2	1	112	12.4	11			#VALUE!
P13798	Acylamino-acid-releasing enzyme OS=Homo sapiens OX=9606 GN=APEH PE=1 SV=4	A H	8	2	2	2	732	81.2	5.48			#VALUE!
B7Z7P8	Eukaryotic peptide chain release factor subunit 1 OS=Homo sapiens OX=9606 GN=ETF1 PE=1 SV=1	ETF1	7	1	1	1	423	47.4	5.57			#VALUE!
A0A1W2PP29	HLA class I histocompatibility antigen, B alpha chain OS=Homo sapiens OX=9606 GN=HLA-B PE=1 SV=2	HLA-B	4	1	2	1	323	36.6	5.58			#VALUE!
A0A1W2PQ68	Centrosomal protein of 164 kDa (Fragment) OS=Homo sapiens OX=9606 GN=CEP164 PE=1 SV=1	CEP164	2	1	1	1	727	79.1	5.19			#VALUE!
Q04917	14-3-3 protein eta OS=Homo sapiens OX=9606 GN=YWHAH PE=1 SV=4	YWHAH	13	4	12	1	246	28.2	4.84			#VALUE!
P82933	28S ribosomal protein S9, mitochondrial OS=Homo sapiens OX=9606 GN=MRPS9 PE=1 SV=2	MRPS9	5	2	2	2	396	45.8	9.51		252792	#VALUE!
C9J7P5	FAST kinase domain-containing protein 4 (Fragment) OS=Homo sapiens OX=9606 GN=TBRG4 PE=1 SV=1	TBRG4	13	1	1	1	248	28.4	7.01			#VALUE!
Q9BU76	Multiple myeloma tumor-associated protein 2 OS=Homo sapiens OX=9606 GN=MMTAG2 PE=1 SV=1	MMTAG2	5	1	1	1	263	29.4	10.02		220546	#VALUE!
G3V401	FACT complex subunit OS=Homo sapiens OX=9606 GN=SUPT16H PE=1 SV=1	SUPT16H	15	1	1	1	81	9.1	7.34			#VALUE!
Q9Y2X3	Nucleolar protein 58 OS=Homo sapiens OX=9606 GN=NOP58 PE=1 SV=1	NOP58	2	1	1	1	529	59.5	8.92		179773	#VALUE!
A0A590UJQ1	E3 ubiquitin-protein ligase OS=Homo sapiens OX=9606 GN=ITCH PE=1 SV=1	ITCH	1	1	1	1	900	103.1	6.48			#VALUE!
P16435	NADPH--cytochrome P450 reductase OS=Homo sapiens OX=9606 GN=POR PE=1 SV=2	POR	1	1	1	1	677	76.6	5.58			#VALUE!
P05386	60S acidic ribosomal protein P1 OS=Homo sapiens OX=9606 GN=RPLP1 PE=1 SV=1	RPLP1	29	1	2	1	114	11.5	4.32			#VALUE!
Q13228	Methanethiol oxidase OS=Homo sapiens OX=9606 GN=SELENBP1 PE=1 SV=2	SELENBP1	4	1	1	1	472	52.4	6.37			#VALUE!
Q9Y6J9	TAF6-like RNA polymerase II p300/CBP-associated factor-associated factor 65 kDa subunit 6L OS=Homo sapiens OX=9606 GN=TAF6L PE=1 SV=1	TAF6L	5	1	1	1	622	67.8	8.97			#VALUE!
C9JAZ1	Metaxin-2 (Fragment) OS=Homo sapiens OX=9606 GN=MTX2 PE=1 SV=1	MTX2	4	1	1	1	229	25.7	5.27			#VALUE!
B4DXA6	Aurora kinase OS=Homo sapiens OX=9606 GN=AURKC PE=1 SV=1	AURKC	7	1	1	1	113	13.5	9.55		158198	#VALUE!
C9JVG0	Serotransferrin (Fragment) OS=Homo sapiens OX=9606 GN=TF PE=1 SV=1	TF	9	1	1	1	134	14.7	7.14			#VALUE!
C9J131	Prolyl endopeptidase FAP (Fragment) OS=Homo sapiens OX=9606 GN=FAP PE=1 SV=1	FAP	12	1	2	1	155	18.2	8.68			#VALUE!
Q5T3Q7	HEAT repeat-containing protein 1 OS=Homo sapiens OX=9606 GN=HEATR1 PE=1 SV=1	HEATR1	1	1	1	1	2063	233.1	6.6			#VALUE!
O96011	Peroxisomal membrane protein 11B OS=Homo sapiens OX=9606 GN=PEX11B PE=1 SV=1	X11B	8	2	2	2	259	28.4	9.85			#VALUE!
Q86SE5	RNA-binding Raly-like protein OS=Homo sapiens OX=9606 GN=RALYL PE=1 SV=2	RALYL	4	1	1	1	291	32.3	7.93			#VALUE!
F5GYQ1	V-type proton ATPase subunit OS=Homo sapiens OX=9606 GN=ATP6V0D1 PE=1 SV=1	ATP6V0D1	3	1	1	1	392	44.6	5.14			#VALUE!
O14925	Mitochondrial import inner membrane translocase subunit Tim23 OS=Homo sapiens OX=9606 GN=TIMM23 PE=1 SV=1	TIMM23	11	1	1	1	209	21.9	8.6			#VALUE!
Q15417	Calponin-3 OS=Homo sapiens OX=9606 GN=CNN3 PE=1 SV=1	CNN3	15	2	3	2	329	36.4	6.05			#VALUE!
D6RFL1	Calnexin (Fragment) OS=Homo sapiens OX=9606 GN=CANX PE=1 SV=1	CANX	24	1	1	1	131	15.2	9.17			#VALUE!
A6NHK2	Small nuclear ribonucleoprotein E OS=Homo sapiens OX=9606 GN=SNRPE PE=1 SV=1	SNR	48	1	1	1	52	5.9	5.95			#VALUE!
P78345	Ribonuclease P protein subunit p38 OS=Homo sapiens OX=9606 GN=RPP38 PE=1 SV=2	RPP38	4	1	1	1	283	31.8	9.92			#VALUE!
A0A7P0TAE3	A-kinase anchor protein 8-like OS=Homo sapiens OX=9606 GN=AKAP8L PE=1 SV=1	AKAP8L	1	1	1	1	612	68.2	5.06			#VALUE!
P27816	Microtubule-associated protein 4 OS=Homo sapiens OX=9606 GN=MAP4 PE=1 SV=3	MAP4	1	1	2	1	1152	120.9	5.43			#VALUE!
E9PP73	Coatomer subunit beta (Fragment) OS=Homo sapiens OX=9606 GN=COPB1 PE=1 SV=8	COPB1	4	1	1	1	485	55.4	6.43			#VALUE!
B7Z5N7	Sec1 family domain-containing protein 1 OS=Homo sapiens OX=9606 GN=SCFD1 PE=1 SV=1	SCFD1	6	1	1	1	457	51.5	6.96			#VALUE!
Q01813	ATP-dependent 6-phosphofructokinase, platelet type OS=Homo sapiens OX=9606 GN=PFKP PE=1 SV=2	PFKP	5	3	3	1	784	85.5	7.55			#VALUE!
A0A494BZZ2	Tropomyosin alpha-1 chain OS=Homo sapiens OX=9606 GN=TPM1 PE=1 SV=1	TPM1	29	9	18	0	251	28.8	4.83			#VALUE!
O00515	Ladinin-1 OS=Homo sapiens OX=9606 GN=LAD1 PE=1 SV=2	LAD1	2	1	1	1	517	57.1	9.67			#VALUE!
A0A804HKA7	Phosphomannomutase OS=Homo sapiens OX=9606 GN=PMM2 PE=1 SV=1	PMM2	11	1	1	1	228	26.1	7.87			#VALUE!
H0YAS8	Clusterin (Fragment) OS=Homo sapiens OX=9606 GN=CLU PE=1 SV=1	CLU	8	1	1	1	140	16.2	6.01			#VALUE!
P49321	Nuclear autoantigenic sperm protein OS=Homo sapiens OX=9606 GN=NASP PE=1 SV=2	NASP	4	1	1	1	788	85.2	4.3			#VALUE!
A0A0A0MTT5	Cancer/testis antigen 1 OS=Homo sapiens OX=9606 GN=CTAG1A PE=1 SV=1	CTAG1A	12	1	1	1	210	20.6	7.39			#VALUE!
A0A0C4DGL3	Deoxyuridine 5'-triphosphate nucleotidohydrolase OS=Homo sapiens OX=9606 GN=DUT PE=1 SV=1	DUT	6	1	1	1	141	15.4	6.57			#VALUE!
Q71DI3	Histone H3.2 OS=Homo sapiens OX=9606 GN=H3C13 PE=1 SV=3	H3C13	37	3	11	1	136	15.4	11.27			#VALUE!
O95373	Importin-7 OS=Homo sapiens OX=9606 GN=IPO7 PE=1 SV=1	IPO7	1	1	1	1	1038	119.4	4.82			#VALUE!
A0A1W2PQF8	Malic enzyme OS=Homo sapiens OX=9606 GN=ME2 PE=1 SV=1	ME2	2	1	1	1	480	53.6	8.48		154205	#VALUE!
Q5K651	Sterile alpha motif domain-containing protein 9 OS=Homo sapiens OX=9606 GN=SAMD9 PE=1 SV=1	SAMD9	1	1	1	1	1589	184.2	7.83			#VALUE!
P53004	Biliverdin reductase A OS=Homo sapiens OX=9606 GN=BLVRA PE=1 SV=2	BLVRA	8	1	1	1	296	33.4	6.44			#VALUE!
Q96B70	Leukocyte receptor cluster member 9 OS=Homo sapiens OX=9606 GN=LENG9 PE=2 SV=2	LENG9	3	1	1	1	501	53.1	7.84			#VALUE!
P33947	ER lumen protein-retaining receptor 2 OS=Homo sapiens OX=9606 GN=KDELR2 PE=1 SV=1	KDELR2	5	1	1	1	212	24.4	8.72			#VALUE!
A0A0A0MQX8	Muscleblind-like protein 1 OS=Homo sapiens OX=9606 GN=MBNL1 PE=1 SV=1	MBNL1	7	3	5	2	400	43	8.82	712566	1.5714e+07	22.0527
A0A8I5KVU2	La-related protein 4B OS=Homo sapiens OX=9606 GN=LARP4B PE=1 SV=1	LARP4B	1	2	4	2	1735	188.7	5.14	269374	1.82261e+06	6.76608
Q05048	Cleavage stimulation factor subunit 1 OS=Homo sapiens OX=9606 GN=CSTF1 PE=1 SV=1	CSTF1	19	8	19	8	431	48.3	6.58	1.82986e+06	1.2157e+07	6.64369
Q12996	Cleavage stimulation factor subunit 3 OS=Homo sapiens OX=9606 GN=CSTF3 PE=1 SV=1	CSTF3	16	11	19	11	717	82.9	8.12	2.30119e+06	1.40699e+07	6.11419
P08579		SNRPB2	16	4	11	2	225	25.5	9.72	179944	776474	4.31508
Q5JR04	RNA helicase OS=Homo sapiens OX=9606 GN=MOV10 PE=1 SV=1	MOV10	6	6	7	6	947	107.1	8.79	566139	2.43836e+06	4.307
P09661	U2 small nuclear ribonucleoprotein A' OS=Homo sapiens OX=9606 GN=SNRPA1 PE=1 SV=2	SNRPA1	18	4	5	4	255	28.4	8.62	1.2929e+06	5.53539e+06	4.28138
Q9C0J8	pre-mRNA 3' end processing protein WDR33 OS=Homo sapiens OX=9606 GN=WDR33 PE=1 SV=2	WDR33	3	4	8	4	1336	145.8	9.17	821374	3.40418e+06	4.1445
O95782	AP-2 complex subunit alpha-1 OS=Homo sapiens OX=9606 GN=AP2A1 PE=1 SV=3	AP2A1	5	5	8	5	977	107.5	7.03	3.37329e+07	1.28937e+08	3.82228
Q15046	Lysine--tRNA ligase OS=Homo sapiens OX=9606 GN=KARS1 PE=1 SV=3	KARS1	14	6	8	6	597	68	6.35	816063	2.88434e+06	3.53446
Q10570	Cleavage and polyadenylation specificity factor subunit 1 OS=Homo sapiens OX=9606 GN=CPSF1 PE=1 SV=2	CPSF1	13	18	32	18	1443	160.8	6.4	4.67824e+06	1.4873e+07	3.1792
Q9HC52	Chromobox protein homolog 8 OS=Homo sapiens OX=9606 GN=CBX8 PE=1 SV=3	CBX8	5	2	3	2	389	43.4	9.91	276136	842918	3.05255
A0A8I5KWU3	La ribonucleoprotein domain family, member 1, isoform CRA_a OS=Homo sapiens OX=9606 GN=LARP1 PE=1 SV=1	LARP1	6	5	7	5	891	102.4	8.6	847082	2.55634e+06	3.01781
P33240	Cleavage stimulation factor subunit 2 OS=Homo sapiens OX=9606 GN=CSTF2 PE=1 SV=1	CSTF2	10	5	9	3	577	60.9	6.83	3.35756e+06	9.95012e+06	2.9635
A0A8V8TNY3	Constitutive coactivator of PPAR-gamma-like protein 1 OS=Homo sapiens OX=9606 GN=FAM120A PE=4 SV=1	FAM120A	9	8	10	8	1117	121.8	8.88	1.96499e+06	5.64517e+06	2.87287
P54136	Arginine--tRNA ligase, cytoplasmic OS=Homo sapiens OX=9606 GN=RARS1 PE=1 SV=2	RARS1	12	7	10	7	660	75.3	6.68	1.31209e+06	3.73192e+06	2.84425
P26599	Polypyrimidine tract-binding protein 1 OS=Homo sapiens OX=9606 GN=PTBP1 PE=1 SV=2	PTBP1	29	14	78	11	557	59.6	9.16	1.41833e+08	399814130	2.81891
O95793	Double-stranded RNA-binding protein Staufen homolog 1 OS=Homo sapiens OX=9606 GN=STAU1 PE=1 SV=2	STAU1	9	5	5	5	577	63.1	9.44	937174	2.58411e+06	2.75734
A8MXP9	Matrin-3 OS=Homo sapiens OX=9606 GN=MATR3 PE=1 SV=1	MATR3	15	13	56	13	895	99.9	6.04	1.47166e+07	3.96451e+07	2.6939
O95758	Polypyrimidine tract-binding protein 3 OS=Homo sapiens OX=9606 GN=PTBP3 PE=1 SV=2	PTBP3	13	7	32	4	552	59.7	9.04	966422	2.55123e+06	2.63988
Q8TD43	Transient receptor potential cation channel subfamily M member 4 OS=Homo sapiens OX=9606 GN=TRPM4 PE=1 SV=1	TRPM4	2	2	2	2	1214	134.2	8.15	151996	400846	2.63722
P46783	40S ribosomal protein S10 OS=Homo sapiens OX=9606 GN=RPS10 PE=1 SV=1	RPS10	34	7	18	6	165	18.9	10.15	4.92259e+07	1.29814e+08	2.6371
C9JJ19	28S ribosomal protein S34, mitochondrial OS=Homo sapiens OX=9606 GN=MRPS34 PE=1 SV=2	MRPS34	3	1	2	1	225	26.3	9.89	153116	382249	2.49647
A0A7P0TAQ9	DnaJ homolog subfamily C member 10 OS=Homo sapiens OX=9606 GN=DNAJC10 PE=1 SV=1	DNAJC10	3	2	3	2	768	87.9	7.09	327111	786145	2.4033
P14868	Aspartate--tRNA ligase, cytoplasmic OS=Homo sapiens OX=9606 GN=DARS1 PE=1 SV=2	DARS1	27	12	18	12	501	57.1	6.55	3.7782e+06	9.07659e+06	2.40236
Q5QPL9	RNA-binding protein Raly (Fragment) OS=Homo sapiens OX=9606 GN=RALY PE=1 SV=1	RALY	16	4	9	4	237	24.7	10.49	955856	2.28556e+06	2.39111
A0A7P0T9I3	Muscleblind-like protein 2 OS=Homo sapiens OX=9606 GN=MBNL2 PE=1 SV=1	MBNL2	5	2	3	1	391	42.4	8.47	263781	605306	2.29473
Q13310	Polyadenylate-binding protein 4 OS=Homo sapiens OX=9606 GN=PABPC4 PE=1 SV=1	PABPC4	21	14	29	1	644	70.7	9.26	8.46362e+06	1.9263e+07	2.27597
E7EX73	Eukaryotic translation initiation factor 4 gamma 1 OS=Homo sapiens OX=9606 GN=EIF4G1 PE=1 SV=1	EIF4G1	12	16	23	16	1436	158.5	5.21	6.76415e+06	1.48562e+07	2.19631
Q9P2I0	Cleavage and polyadenylation specificity factor subunit 2 OS=Homo sapiens OX=9606 GN=CPSF2 PE=1 SV=2	CPSF2	10	8	15	8	782	88.4	5.11	3272903	7.1121e+06	2.17303
Q01081	Splicing factor U2AF 35 kDa subunit OS=Homo sapiens OX=9606 GN=U2AF1 PE=1 SV=3	U2AF1	13	3	5	3	240	27.9	8.81	1.57674e+06	3.35075e+06	2.12512
A0A7I2V598	Polyadenylate-binding protein OS=Homo sapiens OX=9606 GN=PABPC4 PE=1 SV=1	PABPC4	18	12	26	1	584	64	9.47	120954	247035	2.04239
E9PCY7	Heterogeneous nuclear ribonucleoprotein H OS=Homo sapiens OX=9606 GN=HNRNPH1 PE=1 SV=1	HNRNPH1	30	10	52	5	429	47.1	6.34	5.79967e+07	1.1641e+08	2.00718
P42224	Signal transducer and activator of transcription 1-alpha/beta OS=Homo sapiens OX=9606 GN=STAT1 PE=1 SV=2	STAT1	3	2	2	2	750	87.3	6.05	476279	946343	1.98695
A0A7I2V2U6	methenyltetrahydrofolate cyclohydrolase OS=Homo sapiens OX=9606 GN=MTHFD2 PE=1 SV=1	MTHFD2	4	1	1	1	324	35.2	7.94	197399	384972	1.95022
O95639	Cleavage and polyadenylation specificity factor subunit 4 OS=Homo sapiens OX=9606 GN=CPSF4 PE=1 SV=1	CPSF4	7	2	3	2	269	30.2	8.31	757812	1.47196e+06	1.94238
H7BXY3	RNA helicase OS=Homo sapiens OX=9606 GN=DHX30 PE=1 SV=1	DHX30	8	10	14	10	1166	130.5	8.56	3.03889e+06	5.80838e+06	1.91135
F5H8D7	DNA repair protein XRCC1 OS=Homo sapiens OX=9606 GN=XRCC1 PE=1 SV=2	XRCC1	2	1	1	1	602	66	5.87	92107.2	175330	1.90355
Q12906	Interleukin enhancer-binding factor 3 OS=Homo sapiens OX=9606 GN=ILF3 PE=1 SV=3	ILF3	12	10	18	10	894	95.3	8.76	5.09846e+06	9.67652e+06	1.89793
B4DY08	Heterogeneous nuclear ribonucleoproteins C1/C2 OS=Homo sapiens OX=9606 GN=HNRNPC PE=1 SV=1	HNRNPC	24	8	22	8	288	32	8.72	8.28002e+06	1.55315e+07	1.87578
Q9UH17	DNA dC->dU-editing enzyme APOBEC-3B OS=Homo sapiens OX=9606 GN=APOBEC3B PE=1 SV=1	APOBEC3B	5	2	3	2	382	45.9	6.06	422548	790210	1.87011
P07814	Bifunctional glutamate/proline--tRNA ligase OS=Homo sapiens OX=9606 GN=EPRS1 PE=1 SV=5	EPRS1	14	20	39	20	1512	170.5	7.33	1.29008e+07	2.38692e+07	1.85022
P51398	28S ribosomal protein S29, mitochondrial OS=Homo sapiens OX=9606 GN=DAP3 PE=1 SV=1	DAP3	9	3	4	3	398	45.5	8.88	643594	1.18856e+06	1.84676
P52597	Heterogeneous nuclear ribonucleoprotein F OS=Homo sapiens OX=9606 GN=HNRNPF PE=1 SV=3	HNRNPF	24	9	55	8	415	45.6	5.58	3.47069e+07	6.37976e+07	1.83818
A0A8I5KYF1	28S ribosomal protein S22, mitochondrial OS=Homo sapiens OX=9606 GN=MRPS22 PE=1 SV=1	MRPS22	3	1	1	1	332	37.9	8.76	211140	386427	1.83019
P16403	Histone H1.2 OS=Homo sapiens OX=9606 GN=H1-2 PE=1 SV=2	H1-2	28	6	16	1	213	21.4	10.93	447980	814663	1.81852
P56192	Methionine--tRNA ligase, cytoplasmic OS=Homo sapiens OX=9606 GN=MARS1 PE=1 SV=2	MARS1	1	1	3	1	900	101.1	6.16	491535	888021	1.80663
Q9H9B4	Sideroflexin-1 OS=Homo sapiens OX=9606 GN=SFXN1 PE=1 SV=4	SFXN1	10	3	6	2	322	35.6	9.07	1.19872e+06	2.16511e+06	1.80618
P14866	Heterogeneous nuclear ribonucleoprotein L OS=Homo sapiens OX=9606 GN=HNRNPL PE=1 SV=2	HNRNPL	23	10	19	10	589	64.1	8.22	8.21841e+06	1.45057e+07	1.76502
O95470	Sphingosine-1-phosphate lyase 1 OS=Homo sapiens OX=9606 GN=SGPL1 PE=1 SV=3	SGPL1	4	2	3	2	568	63.5	9.16	414899	731678	1.76351
K7EIN2	Tudor-interacting repair regulator protein (Fragment) OS=Homo sapiens OX=9606 GN=NUDT16L1 PE=1 SV=1	NUDT16L1	6	1	3	1	198	21.9	8.92	894510	1.57592e+06	1.76177
A0A096LNZ9	Ubiquitin-like protein ISG15 (Fragment) OS=Homo sapiens OX=9606 GN=ISG15 PE=1 SV=6	ISG15	13	2	3	2	143	15.6	6.29	795432	1.40127e+06	1.76164
A0A8V8TM61	HCG1811743, isoform CRA_d OS=Homo sapiens OX=9606 GN=PRPF40A PE=4 SV=1	PRPF40A	2	2	3	2	934	106.3	7.99	180744	318066	1.75976
P36578	60S ribosomal protein L4 OS=Homo sapiens OX=9606 GN=RPL4 PE=1 SV=5	RPL4	13	5	8	5	427	47.7	11.06	4.12272e+06	7.19214e+06	1.74451
A0A5F9ZHW5	Ataxin-2 OS=Homo sapiens OX=9606 GN=ATXN2 PE=1 SV=1	ATXN2	3	3	5	2	1178	127.1	8.97	336801	581198	1.72564
E9PQB6	39S ribosomal protein L11, mitochondrial OS=Homo sapiens OX=9606 GN=MRPL11 PE=1 SV=1	MRPL11	12	1	1	1	75	8.1	10.65	193525	333846	1.72508
P67809	Y-box-binding protein 1 OS=Homo sapiens OX=9606 GN=YBX1 PE=1 SV=3	YBX1	30	6	8	6	324	35.9	9.88	5.14869e+06	8.83063e+06	1.71512
A0A8I5KS01	Fragile X messenger ribonucleoprotein 1 OS=Homo sapiens OX=9606 GN=FMR1 PE=1 SV=1	FMR1	18	12	40	2	599	67.8	7.81	1.52197e+07	2.58057e+07	1.69555
Q96EY1	DnaJ homolog subfamily A member 3, mitochondrial OS=Homo sapiens OX=9606 GN=DNAJA3 PE=1 SV=2	DNAJA3	12	5	7	5	480	52.5	9.26	1.81226e+06	3.03457e+06	1.67446
E9PKU4	60S ribosomal protein L8 (Fragment) OS=Homo sapiens OX=9606 GN=RPL8 PE=1 SV=1	RPL8	11	3	5	3	235	25.6	11	5104712	8.54665e+06	1.67427
Q9HC21	Mitochondrial thiamine pyrophosphate carrier OS=Homo sapiens OX=9606 GN=SLC25A19 PE=1 SV=1	SLC25A19	5	2	2	2	320	35.5	9.55	605812	1.01063e+06	1.66823
P26368	Splicing factor U2AF 65 kDa subunit OS=Homo sapiens OX=9606 GN=U2AF2 PE=1 SV=4	U2AF2	11	5	15	5	475	53.5	9.09	4.48202e+06	7436090	1.65909
D6RBQ9	Heterogeneous nuclear ribonucleoprotein D0 (Fragment) OS=Homo sapiens OX=9606 GN=HNRNPD PE=1 SV=1	HNRNPD	47	10	52	1	155	15.6	4.91	232146	384005	1.65415
Q92900	Regulator of nonsense transcripts 1 OS=Homo sapiens OX=9606 GN=UPF1 PE=1 SV=2	UPF1	11	13	27	13	1129	124.3	6.61	6.09354e+06	1.00212e+07	1.64457
A0A7I2V5S2	Nucleophosmin OS=Homo sapiens OX=9606 GN=NPM1 PE=1 SV=1	NPM1	12	4	8	4	305	33.9	4.82	5.67659e+06	9.32316e+06	1.64239
P50914	60S ribosomal protein L14 OS=Homo sapiens OX=9606 GN=RPL14 PE=1 SV=4	RPL14	16	3	8	3	215	23.4	10.93	1.67889e+06	2.74852e+06	1.6371
C9JPV8	AP-2 complex subunit mu OS=Homo sapiens OX=9606 GN=AP2M1 PE=1 SV=2	AP2M1	4	2	4	2	458	52	9.45	766184	1.25263e+06	1.63489
O75533	Splicing factor 3B subunit 1 OS=Homo sapiens OX=9606 GN=SF3B1 PE=1 SV=3	SF3B1	8	9	16	9	1304	145.7	7.09	4.1423e+06	6.72112e+06	1.62256
D6RBW1	Eukaryotic translation initiation factor 4E OS=Homo sapiens OX=9606 GN=EIF4E PE=1 SV=1	EIF4E	24	6	13	6	245	28.5	8.12	4.39167e+06	7.09512e+06	1.61558
P55795	Heterogeneous nuclear ribonucleoprotein H2 OS=Homo sapiens OX=9606 GN=HNRNPH2 PE=1 SV=1	HNRNPH2	23	9	50	4	449	49.2	6.3	9.59749e+06	1.54195e+07	1.60662
Q9UJV9	Probable ATP-dependent RNA helicase DDX41 OS=Homo sapiens OX=9606 GN=DDX41 PE=1 SV=2	DDX41	13	8	10	8	622	69.8	6.84	2.97428e+06	4.76301e+06	1.6014
Q09161	Nuclear cap-binding protein subunit 1 OS=Homo sapiens OX=9606 GN=NCBP1 PE=1 SV=1	NCBP1	6	2	2	2	790	91.8	6.43	322600	514926	1.59618
Q8WU90	Zinc finger CCCH domain-containing protein 15 OS=Homo sapiens OX=9606 GN=ZC3H15 PE=1 SV=1	ZC3H15	3	1	2	1	426	48.6	5.31	158540	251775	1.58809
Q969P0	Immunoglobulin superfamily member 8 OS=Homo sapiens OX=9606 GN=IGSF8 PE=1 SV=1	IGSF8	1	1	6	1	613	65	8	1.87565e+07	2.96921e+07	1.58303
P28066	Proteasome subunit alpha type-5 OS=Homo sapiens OX=9606 GN=PSMA5 PE=1 SV=3	PSMA5	7	2	2	2	241	26.4	4.79	147068	232500	1.5809
O15042	U2 snRNP-associated SURP motif-containing protein OS=Homo sapiens OX=9606 GN=U2SURP PE=1 SV=2	U2SURP	5	6	9	6	1029	118.2	8.47	1.08718e+06	1.71506e+06	1.57753
Q15459	Splicing factor 3A subunit 1 OS=Homo sapiens OX=9606 GN=SF3A1 PE=1 SV=1	SF3A1	4	3	4	3	793	88.8	5.22	1.19748e+06	1.86791e+06	1.55986
H0Y720	Trinucleotide repeat-containing gene 6B protein (Fragment) OS=Homo sapiens OX=9606 GN=TNRC6B PE=1 SV=1	TNRC6B	2	2	3	2	1391	148.6	7.27	138109	214545	1.55345
Q07666	KH domain-containing, RNA-binding, signal transduction-associated protein 1 OS=Homo sapiens OX=9606 GN=KHDRBS1 PE=1 SV=1	KHDRBS1	7	3	10	3	443	48.2	8.66	4.74909e+06	7.36048e+06	1.54987
Q9Y520	Protein PRRC2C OS=Homo sapiens OX=9606 GN=PRRC2C PE=1 SV=4	PRRC2C	1	3	8	3	2896	316.7	9.13	1.31348e+06	2.03382e+06	1.54842
A0A8V8TMQ1	Fragile X mental retardation, autosomal homolog 1, isoform CRA_d OS=Homo sapiens OX=9606 GN=FXR1 PE=4 SV=1	FXR1	15	9	25	6	650	72.7	6.16	5.06657e+06	7.8443e+06	1.54824
C9J7B1	Protein NipSnap homolog 2 (Fragment) OS=Homo sapiens OX=9606 GN=NIPSNAP2 PE=1 SV=1	NIPSNAP2	14	1	2	1	65	7.9	9.6	366118	565540	1.54469
A0A8I5QKX0	Cold shock domain-containing protein E1 OS=Homo sapiens OX=9606 GN=CSDE1 PE=1 SV=1	CSDE1	7	6	9	6	766	85.2	6.74	2.14877e+06	3.3082e+06	1.53958
M0R3D6	60S ribosomal protein L18a (Fragment) OS=Homo sapiens OX=9606 GN=RPL18A PE=1 SV=1	RPL18A	22	3	9	3	141	16.7	10.77	2.93297e+06	4.50285e+06	1.53525
Q8N163	Cell cycle and apoptosis regulator protein 2 OS=Homo sapiens OX=9606 GN=CCAR2 PE=1 SV=2	CCAR2	3	3	3	3	923	102.8	5.22	160623	246374	1.53387
Q9UQ80	Proliferation-associated protein 2G4 OS=Homo sapiens OX=9606 GN=PA2G4 PE=1 SV=3	PA2G4	15	4	7	4	394	43.8	6.55	1.0351e+06	1.58733e+06	1.53349
Q8WWZ4	ATP-binding cassette sub-family A member 10 OS=Homo sapiens OX=9606 GN=ABCA10 PE=2 SV=3	ABCA10	1	1	3	1	1543	175.7	6.65	8555176	13116858	1.53321
P62753	40S ribosomal protein S6 OS=Homo sapiens OX=9606 GN=RPS6 PE=1 SV=1	RPS6	22	5	16	5	249	28.7	10.84	8295036	1.25567e+07	1.51377
F1T0I1	Protein transport protein sec16 OS=Homo sapiens OX=9606 GN=SEC16A PE=1 SV=1	SEC16A	6	12	22	12	2334	249.3	5.85	6.55368e+06	9.91997e+06	1.51365
H0YNN5	Serine beta-lactamase-like protein LACTB, mitochondrial (Fragment) OS=Homo sapiens OX=9606 GN=LACTB PE=1 SV=1	LACTB	7	1	1	1	126	14.6	9.26	194329	292595	1.50566
P47897	Glutamine--tRNA ligase OS=Homo sapiens OX=9606 GN=QARS1 PE=1 SV=1	QARS1	11	8	11	8	775	87.7	7.15	3.14072e+06	4.71995e+06	1.50283
P61978	Heterogeneous nuclear ribonucleoprotein K OS=Homo sapiens OX=9606 GN=HNRNPK PE=1 SV=1	HNRNPK	26	11	39	11	463	50.9	5.54	1.32964e+07	1.98087e+07	1.48978
Q13435	Splicing factor 3B subunit 2 OS=Homo sapiens OX=9606 GN=SF3B2 PE=1 SV=2	SF3B2	11	9	15	9	895	100.2	5.67	5.72522e+06	8.51325e+06	1.48697
Q9BQ67	Glutamate-rich WD repeat-containing protein 1 OS=Homo sapiens OX=9606 GN=GRWD1 PE=1 SV=1	GRWD1	2	1	1	1	446	49.4	4.92	166572	246610	1.4805
A0A804HL40	Leucine-rich PPR motif-containing protein, mitochondrial OS=Homo sapiens OX=9606 GN=LRPPRC PE=1 SV=1	LRPPRC	22	33	69	33	1393	157.7	6.18	5.53106e+07	8.17918e+07	1.47877
P38919	Eukaryotic initiation factor 4A-III OS=Homo sapiens OX=9606 GN=EIF4A3 PE=1 SV=4	EIF4A3	14	4	8	3	411	46.8	6.73	627051	915846	1.46056
Q86U42	Polyadenylate-binding protein 2 OS=Homo sapiens OX=9606 GN=PABPN1 PE=1 SV=3	PABPN1	6	1	3	1	306	32.7	5.06	893100	1.29835e+06	1.45375
P62424	60S ribosomal protein L7a OS=Homo sapiens OX=9606 GN=RPL7A PE=1 SV=2	RPL7A	19	6	8	6	266	30	10.61	4.27621e+06	6.20716e+06	1.45156
E7EQV3	Polyadenylate-binding protein OS=Homo sapiens OX=9606 GN=PABPC1 PE=1 SV=1	PABPC1	31	21	62	15	591	65.7	9.64	4.50484e+07	6.53693e+07	1.45109
Q9Y3F4	Serine-threonine kinase receptor-associated protein OS=Homo sapiens OX=9606 GN=STRAP PE=1 SV=1	STRAP	16	5	11	5	350	38.4	5.12	1.18546e+06	1.70247e+06	1.43613
P39023	60S ribosomal protein L3 OS=Homo sapiens OX=9606 GN=RPL3 PE=1 SV=2	RPL3	20	8	23	8	403	46.1	10.18	8.57875e+06	1.22566e+07	1.42871
Q9BUQ8	Probable ATP-dependent RNA helicase DDX23 OS=Homo sapiens OX=9606 GN=DDX23 PE=1 SV=3	DDX23	5	4	5	4	820	95.5	9.55	234504	334634	1.42699
Q9UL54	Serine/threonine-protein kinase TAO2 OS=Homo sapiens OX=9606 GN=TAOK2 PE=1 SV=2	TAOK2	1	1	1	1	1235	138.2	7.27	212788	302203	1.42021
A0A7P0TBA9	Interferon-induced, double-stranded RNA-activated protein kinase OS=Homo sapiens OX=9606 GN=EIF2AK2 PE=1 SV=1	EIF2AK2	1	1	4	1	541	61	8.54	480256	679057	1.41395
H7C123	60S ribosomal protein L10 (Fragment) OS=Homo sapiens OX=9606 GN=RPL10 PE=1 SV=1	RPL10	32	3	6	3	91	10	11.81	2364419	3.32407e+06	1.40587
A0A7I2V5H3	Interferon-inducible double-stranded RNA-dependent protein kinase activator A OS=Homo sapiens OX=9606 GN=PRKRA PE=1 SV=1	PRKRA	5	1	2	1	191	21.5	8.09	253598	355967	1.40367
Q12792	Twinfilin-1 OS=Homo sapiens OX=9606 GN=TWF1 PE=1 SV=3	TWF1	2	1	1	1	350	40.3	6.96	649844	902727	1.38914
P53396	ATP-citrate synthase OS=Homo sapiens OX=9606 GN=ACLY PE=1 SV=3	ACLY	5	6	9	6	1101	120.8	7.33	2.71708e+06	3.69925e+06	1.36148
Q92522	Histone H1.10 OS=Homo sapiens OX=9606 GN=H1-10 PE=1 SV=1	H1-10	15	3	8	3	213	22.5	10.76	1.6858e+06	2.28896e+06	1.35778
H0YA24	Pleiotropic regulator 1 (Fragment) OS=Homo sapiens OX=9606 GN=PLRG1 PE=1 SV=1	PLRG1	5	1	1	1	156	17.4	9.54	213675	287488	1.34544
Q9UK59	Lariat debranching enzyme OS=Homo sapiens OX=9606 GN=DBR1 PE=1 SV=2	DBR1	2	1	2	1	544	61.5	5.47	260406	349948	1.34385
Q14554	Protein disulfide-isomerase A5 OS=Homo sapiens OX=9606 GN=PDIA5 PE=1 SV=1	PDIA5	2	1	3	1	519	59.6	7.91	185905	249373	1.3414
Q6UWP8	Suprabasin OS=Homo sapiens OX=9606 GN=SBSN PE=1 SV=2	SBSN	3	1	2	1	590	60.5	7.01	432334	574865	1.32968
P51991	Heterogeneous nuclear ribonucleoprotein A3 OS=Homo sapiens OX=9606 GN=HNRNPA3 PE=1 SV=2	HNRNPA3	29	12	38	10	378	39.6	9.01	1.50558e+07	1.9959e+07	1.32567
O94913	Pre-mRNA cleavage complex 2 protein Pcf11 OS=Homo sapiens OX=9606 GN=PCF11 PE=1 SV=3	PCF11	6	9	19	9	1555	172.9	8.48	3.50003e+06	4.63446e+06	1.32412
Q8IWR0	Zinc finger CCCH domain-containing protein 7A OS=Homo sapiens OX=9606 GN=ZC3H7A PE=1 SV=1	ZC3H7A	11	11	27	11	971	110.5	7.3	6.1441e+06	8.1124e+06	1.32036
Q00577	Transcriptional activator protein Pur-alpha OS=Homo sapiens OX=9606 GN=PURA PE=1 SV=2	PURA	11	4	18	4	322	34.9	6.44	2.21199e+07	2.90701e+07	1.31421
P48634	Protein PRRC2A OS=Homo sapiens OX=9606 GN=PRRC2A PE=1 SV=3	PRRC2A	6	11	18	11	2157	228.7	9.45	2.61841e+06	3.43419e+06	1.31156
O43663	Protein regulator of cytokinesis 1 OS=Homo sapiens OX=9606 GN=PRC1 PE=1 SV=2	PRC1	2	1	1	1	620	71.6	6.68	80503256	105291536	1.30792
Q8WWM7	Ataxin-2-like protein OS=Homo sapiens OX=9606 GN=ATXN2L PE=1 SV=2	ATXN2L	18	17	43	16	1075	113.3	8.59	1.80877e+07	2.35688e+07	1.30303
P27105	Stomatin OS=Homo sapiens OX=9606 GN=STOM PE=1 SV=3	STOM	14	3	6	3	288	31.7	7.88	796147	1.03513e+06	1.30018
U3KPZ7	RNA-binding protein 27 OS=Homo sapiens OX=9606 PE=1 SV=1		3	3	3	3	1027	114.5	9.45	877184	1.13524e+06	1.29418
H7C2U6	Protein NipSnap homolog 1 (Fragment) OS=Homo sapiens OX=9606 GN=NIPSNAP1 PE=1 SV=1	NIPSNAP1	4	1	2	1	221	25.6	8.95	1.04037e+06	1.34612e+06	1.29389
K7ELG9	Protein LSM12 OS=Homo sapiens OX=9606 GN=LSM12 PE=1 SV=1	LSM12	4	1	3	1	230	24.9	7.42	407250	525614	1.29064
P51116	RNA-binding protein FXR2 OS=Homo sapiens OX=9606 GN=FXR2 PE=1 SV=2	FXR2	11	7	21	4	673	74.2	6.23	1.04088e+06	1.33742e+06	1.28489
A0A3B3ITT5	60S ribosomal protein L29 OS=Homo sapiens OX=9606 GN=RPL29 PE=1 SV=1	RPL29	14	2	3	2	167	18.5	11.55	2.59365e+06	3.3235e+06	1.2814
Q86UK7	E3 ubiquitin-protein ligase ZNF598 OS=Homo sapiens OX=9606 GN=ZNF598 PE=1 SV=1	ZNF598	1	1	2	1	904	98.6	8.4	153892	197000	1.28012
Q9BY77	Polymerase delta-interacting protein 3 OS=Homo sapiens OX=9606 GN=POLDIP3 PE=1 SV=2	POLDIP3	7	2	2	2	421	46.1	9.99	1.05106e+06	1.33427e+06	1.26945
A0A3B3ISU1	Double-stranded RNA-specific adenosine deaminase OS=Homo sapiens OX=9606 GN=ADAR PE=1 SV=2	ADAR	7	6	10	6	1046	115	8.15	1.69972e+06	2.15269e+06	1.2665
Q5SSJ5	Heterochromatin protein 1-binding protein 3 OS=Homo sapiens OX=9606 GN=HP1BP3 PE=1 SV=1	HP1BP3	4	2	3	2	553	61.2	9.67	477285	602758	1.26289
Q9NWH9	SAFB-like transcription modulator OS=Homo sapiens OX=9606 GN=SLTM PE=1 SV=2	SLTM	1	1	1	1	1034	117.1	7.87	1.16699e+06	1.47135e+06	1.26081
J3KRX5	60S ribosomal protein L17 (Fragment) OS=Homo sapiens OX=9606 GN=RPL17 PE=1 SV=1	RPL17	29	5	12	5	174	20.2	10.1	6.20725e+06	7.79949e+06	1.25651
H0YHA7	60S ribosomal protein L18 (Fragment) OS=Homo sapiens OX=9606 GN=RPL18 PE=1 SV=1	RPL18	21	3	6	3	167	19	11.78	3.53253e+06	4.43256e+06	1.25479
Q6UN15	Pre-mRNA 3'-end-processing factor FIP1 OS=Homo sapiens OX=9606 GN=FIP1L1 PE=1 SV=1	FIP1L1	11	5	10	5	594	66.5	5.59	3.55421e+06	4.44527e+06	1.2507
A0A8V8TQB1	Nuclear pore complex protein Nup88 OS=Homo sapiens OX=9606 GN=NUP88 PE=4 SV=1	NUP88	3	2	3	2	712	80.3	5.86	182716	228516	1.25066
Q13509	Tubulin beta-3 chain OS=Homo sapiens OX=9606 GN=TUBB3 PE=1 SV=2	TUBB3	27	12	70	1	450	50.4	4.93	590888	736231	1.24597
Q9HD45	Transmembrane 9 superfamily member 3 OS=Homo sapiens OX=9606 GN=TM9SF3 PE=1 SV=2	TM9SF3	8	5	6	5	589	67.8	7.21	8.95073e+06	1.11204e+07	1.2424
P15880	40S ribosomal protein S2 OS=Homo sapiens OX=9606 GN=RPS2 PE=1 SV=2	RPS2	23	7	21	7	293	31.3	10.24	14783472	1.83412e+07	1.24065
Q9NW64	Pre-mRNA-splicing factor RBM22 OS=Homo sapiens OX=9606 GN=RBM22 PE=1 SV=1	RBM22	8	3	3	3	420	46.9	8.54	1.57322e+06	1.93664e+06	1.231
A0A0A0MRX1	ELAV-like protein OS=Homo sapiens OX=9606 GN=ELAVL2 PE=1 SV=1	ELAVL2	5	2	6	1	389	42.6	9.04	219694	270043	1.22918
Q5VTI5	Pleckstrin homology domain-containing family A member 6 OS=Homo sapiens OX=9606 GN=PLEKHA6 PE=1 SV=1	PLEKHA6	2	2	2	2	1068	119.2	8.92	795448	976939	1.22816
Q7Z417	FMR1-interacting protein NUFIP2 OS=Homo sapiens OX=9606 GN=NUFIP2 PE=1 SV=1	NUFIP2	16	9	21	9	695	76.1	8.7	8.15284e+06	9.98255e+06	1.22443
A0A8I5KQG9	Mannosyl-oligosaccharide glucosidase OS=Homo sapiens OX=9606 GN=MOGS PE=1 SV=1	MOGS	2	1	1	1	479	52.9	9.86	261323	319465	1.22249
O43143	ATP-dependent RNA helicase DHX15 OS=Homo sapiens OX=9606 GN=DHX15 PE=1 SV=2	DHX15	18	13	31	13	795	90.9	7.46	1.62101e+07	1.9805e+07	1.22177
Q00839	Heterogeneous nuclear ribonucleoprotein U OS=Homo sapiens OX=9606 GN=HNRNPU PE=1 SV=6	HNRNPU	26	26	84	26	825	90.5	6	1.63699e+08	1.99238e+08	1.2171
P55084	Trifunctional enzyme subunit beta, mitochondrial OS=Homo sapiens OX=9606 GN=HADHB PE=1 SV=3	HADHB	15	7	16	7	474	51.3	9.41	9.19274e+06	1.11879e+07	1.21703
Q15393	Splicing factor 3B subunit 3 OS=Homo sapiens OX=9606 GN=SF3B3 PE=1 SV=4	SF3B3	13	14	25	14	1217	135.5	5.26	9.08087e+06	1.09867e+07	1.20987
Q6NVV1	Putative 60S ribosomal protein L13a protein RPL13AP3 OS=Homo sapiens OX=9606 GN=RPL13AP3 PE=5 SV=1	RPL13AP3	19	2	4	2	102	12.1	10.76	2.86898e+06	3.46238e+06	1.20683
P62241	40S ribosomal protein S8 OS=Homo sapiens OX=9606 GN=RPS8 PE=1 SV=2	RPS8	28	5	8	5	208	24.2	10.32	7.03106e+06	8.47145e+06	1.20486
Q8IW75	Serpin A12 OS=Homo sapiens OX=9606 GN=SERPINA12 PE=1 SV=1	SERPINA12	6	3	4	3	414	47.1	9.29	1.02563e+06	1.22793e+06	1.19724
P04843	Dolichyl-diphosphooligosaccharide--protein glycosyltransferase subunit 1 OS=Homo sapiens OX=9606 GN=RPN1 PE=1 SV=1	RPN1	14	7	9	7	607	68.5	6.38	4.51156e+06	5.35179e+06	1.18624
Q86UE4	Protein LYRIC OS=Homo sapiens OX=9606 GN=MTDH PE=1 SV=2	MTDH	4	2	5	2	582	63.8	9.32	1.3402e+06	1.58977e+06	1.18622
D6RER5	Septin OS=Homo sapiens OX=9606 GN=SEPTIN11 PE=1 SV=1	SEPTIN11	22	8	22	6	432	49.8	6.68	1.3932e+07	1.65095e+07	1.18501
A0A7I2V4F0	ATP-dependent RNA helicase DDX1 OS=Homo sapiens OX=9606 GN=DDX1 PE=1 SV=1	DDX1	37	27	88	27	734	81.7	7.33	1.8907e+08	2.23179e+08	1.1804
Q9NR30	Nucleolar RNA helicase 2 OS=Homo sapiens OX=9606 GN=DDX21 PE=1 SV=5	DDX21	3	2	4	2	783	87.3	9.28	450384	531349	1.17977
Q8WWY7	WAP four-disulfide core domain protein 12 OS=Homo sapiens OX=9606 GN=WFDC12 PE=1 SV=1	WFDC12	9	1	1	1	111	12	5.5	585831	687426	1.17342
P49756	RNA-binding protein 25 OS=Homo sapiens OX=9606 GN=RBM25 PE=1 SV=3	RBM25	9	7	10	7	843	100.1	6.32	1.59444e+06	1.86954e+06	1.17254
P61247	40S ribosomal protein S3a OS=Homo sapiens OX=9606 GN=RPS3A PE=1 SV=2	RPS3A	58	16	43	16	264	29.9	9.73	3.46062e+07	4.0567e+07	1.17225
Q96I25	Splicing factor 45 OS=Homo sapiens OX=9606 GN=RBM17 PE=1 SV=1	RBM17	4	2	2	2	401	44.9	5.97	602332	705922	1.17198
Q9Y490	Talin-1 OS=Homo sapiens OX=9606 GN=TLN1 PE=1 SV=3	TLN1	2	3	3	3	2541	269.6	6.07	2.62586e+06	3.07729e+06	1.17192
Q9Y6A4	Cilia- and flagella-associated protein 20 OS=Homo sapiens OX=9606 GN=CFAP20 PE=1 SV=1	CFAP20	12	2	2	2	193	22.8	9.76	207068	242417	1.17071
M0R299	rRNA 2'-O-methyltransferase fibrillarin (Fragment) OS=Homo sapiens OX=9606 GN=FBL PE=1 SV=1	FBL	9	2	3	1	229	25.3	7.66	146619	171587	1.17029
Q8N3C0	Activating signal cointegrator 1 complex subunit 3 OS=Homo sapiens OX=9606 GN=ASCC3 PE=1 SV=3	ASCC3	2	5	7	5	2202	251.3	7.09	1.45397e+06	1.69672e+06	1.16695
Q9H2U1	ATP-dependent DNA/RNA helicase DHX36 OS=Homo sapiens OX=9606 GN=DHX36 PE=1 SV=2	DHX36	17	15	34	15	1008	114.7	7.68	2.05477e+07	2.39165e+07	1.16395
Q8ND56	Protein LSM14 homolog A OS=Homo sapiens OX=9606 GN=LSM14A PE=1 SV=3	LSM14A	10	6	13	6	463	50.5	9.52	2.04668e+06	2.38081e+06	1.16325
Q9NYF8	Bcl-2-associated transcription factor 1 OS=Homo sapiens OX=9606 GN=BCLAF1 PE=1 SV=2	BCLAF1	9	9	15	8	920	106.1	9.98	1.0068e+07	1.16794e+07	1.16005
P11387	DNA topoisomerase 1 OS=Homo sapiens OX=9606 GN=TOP1 PE=1 SV=2	TOP1	2	2	4	2	765	90.7	9.31	873762	1.00942e+06	1.15525
Q8IWX8	Calcium homeostasis endoplasmic reticulum protein OS=Homo sapiens OX=9606 GN=CHERP PE=1 SV=3	CHERP	3	3	6	3	916	103.6	9.04	1.48092e+06	1.70927e+06	1.1542
Q9UJA5	tRNA (adenine(58)-N(1))-methyltransferase non-catalytic subunit TRM6 OS=Homo sapiens OX=9606 GN=TRMT6 PE=1 SV=1	TRMT6	2	1	1	1	497	55.8	7.55	242372	279393	1.15274
A0A7P0T9W6	2'-5' oligoadenylate synthase OS=Homo sapiens OX=9606 GN=OAS3 PE=1 SV=1	OAS3	13	13	24	13	1061	118.5	8.44	8.10077e+06	9.33732e+06	1.15265
Q17RN3	Protein FAM98C OS=Homo sapiens OX=9606 GN=FAM98C PE=1 SV=1	FAM98C	13	4	10	4	349	37.3	7.18	2.65013e+06	3.04924e+06	1.1506
P26373	60S ribosomal protein L13 OS=Homo sapiens OX=9606 GN=RPL13 PE=1 SV=4	RPL13	29	6	13	6	211	24.2	11.65	1.11738e+07	1.28516e+07	1.15015
Q9NSD9	Phenylalanine--tRNA ligase beta subunit OS=Homo sapiens OX=9606 GN=FARSB PE=1 SV=3	FARSB	3	2	3	2	589	66.1	6.84	214832	247002	1.14974
P50402	Emerin OS=Homo sapiens OX=9606 GN=EMD PE=1 SV=1	EMD	20	6	14	6	254	29	5.5	6.26589e+06	7.20409e+06	1.14973
Q96HS1	Serine/threonine-protein phosphatase PGAM5, mitochondrial OS=Homo sapiens OX=9606 GN=PGAM5 PE=1 SV=2	PGAM5	15	4	11	4	289	32	8.68	4.39e+06	5.03594e+06	1.14714
F8W8I6	Cytotoxic granule-associated RNA-binding protein TIA1 OS=Homo sapiens OX=9606 GN=TIA1 PE=1 SV=1	TIA1	12	4	10	1	385	42.8	7.74	468369	536790	1.14608
M0QYV5	ATP-dependent Clp protease proteolytic subunit, mitochondrial (Fragment) OS=Homo sapiens OX=9606 GN=CLPP PE=1 SV=2	CLPP	5	1	1	1	143	16.1	9.83	2.14137e+06	2447102	1.14277
Q9NYP7	Elongation of very long chain fatty acids protein 5 OS=Homo sapiens OX=9606 GN=ELOVL5 PE=1 SV=1	ELOVL5	3	1	2	1	299	35.3	9.42	214254	244445	1.14091
A0A8V8TL50	C-1-tetrahydrofolate synthase, cytoplasmic OS=Homo sapiens OX=9606 GN=MTHFD1 PE=4 SV=1	MTHFD1	12	8	15	8	852	92.7	7.39	2.9735e+06	3.38309e+06	1.13775
P22532	Small proline-rich protein 2D OS=Homo sapiens OX=9606 GN=SPRR2D PE=2 SV=2	SPRR2D	31	2	8	2	72	7.9	8.37	1.31714e+06	1.48822e+06	1.12989
Q7Z739	YTH domain-containing family protein 3 OS=Homo sapiens OX=9606 GN=YTHDF3 PE=1 SV=1	YTHDF3	14	6	13	5	585	63.8	9.04	2.66872e+06	3.01114e+06	1.12831
Q9BU23	Lipase maturation factor 2 OS=Homo sapiens OX=9606 GN=LMF2 PE=1 SV=2	LMF2	1	1	1	1	707	79.6	10.1	252419	284340	1.12646
P49862	Kallikrein-7 OS=Homo sapiens OX=9606 GN=KLK7 PE=1 SV=1	KLK7	4	1	1	1	253	27.5	8.47	341302	383845	1.12465
Q53H96	Pyrroline-5-carboxylate reductase 3 OS=Homo sapiens OX=9606 GN=PYCR3 PE=1 SV=3	PYCR3	13	3	5	3	274	28.6	7.72	2237708	2.51291e+06	1.12299
Q9NZT1	Calmodulin-like protein 5 OS=Homo sapiens OX=9606 GN=CALML5 PE=1 SV=2	CALML5	16	2	3	2	146	15.9	4.44	5.42923e+06	6.08705e+06	1.12116
Q9Y224	RNA transcription, translation and transport factor protein OS=Homo sapiens OX=9606 GN=RTRAF PE=1 SV=1	RTRAF	46	12	43	12	244	28.1	6.65	4.15834e+07	4.66168e+07	1.12105
Q15717	ELAV-like protein 1 OS=Homo sapiens OX=9606 GN=ELAVL1 PE=1 SV=2	ELAVL1	35	10	35	9	326	36.1	9.17	1.75214e+08	1.96407e+08	1.12095
A0A0A0MS94	Cadherin-23 OS=Homo sapiens OX=9606 GN=CDH23 PE=1 SV=1	CDH23	1	1	1	1	1380	152	4.64	523673	586670	1.1203
P83731	60S ribosomal protein L24 OS=Homo sapiens OX=9606 GN=RPL24 PE=1 SV=1	RPL24	36	6	12	6	157	17.8	11.25	8.02258e+06	8.97936e+06	1.11926
Q9Y3I0	RNA-splicing ligase RtcB homolog OS=Homo sapiens OX=9606 GN=RTCB PE=1 SV=1	RTCB	41	20	76	20	505	55.2	7.23	1.14269e+08	1.27579e+08	1.11648
Q15424	Scaffold attachment factor B1 OS=Homo sapiens OX=9606 GN=SAFB PE=1 SV=4	SAFB	1	1	1	1	915	102.6	5.47	676722	754943	1.11559
O00391	Sulfhydryl oxidase 1 OS=Homo sapiens OX=9606 GN=QSOX1 PE=1 SV=3	QSOX1	2	1	1	1	747	82.5	8.92	259889	289824	1.11519
Q96QR8	Transcriptional activator protein Pur-beta OS=Homo sapiens OX=9606 GN=PURB PE=1 SV=3	PURB	23	9	31	9	312	33.2	5.43	2.05927e+07	2.29552e+07	1.11473
O43242	26S proteasome non-ATPase regulatory subunit 3 OS=Homo sapiens OX=9606 GN=PSMD3 PE=1 SV=2	PSMD3	6	3	7	3	534	60.9	8.44	1.26162e+06	1.4015e+06	1.11087
P32322	Pyrroline-5-carboxylate reductase 1, mitochondrial OS=Homo sapiens OX=9606 GN=PYCR1 PE=1 SV=2	PYCR1	10	3	4	3	319	33.3	7.61	1.7407e+06	1.93222e+06	1.11002
P62701	40S ribosomal protein S4, X isoform OS=Homo sapiens OX=9606 GN=RPS4X PE=1 SV=2	RPS4X	37	12	42	12	263	29.6	10.15	4.8327e+07	5.3641e+07	1.10996
A0A087X1I0	Cyclin-dependent kinase 11B OS=Homo sapiens OX=9606 GN=CDK11B PE=1 SV=1	CDK11B	3	1	2	1	244	29.2	10.1	10081626	11132742	1.10426
I3L1C8	Brain-specific angiogenesis inhibitor 1-associated protein 2 (Fragment) OS=Homo sapiens OX=9606 GN=BAIAP2 PE=1 SV=1	BAIAP2	11	2	2	2	180	20.6	8.1	207679	229187	1.10357
Q8IZS6	Dynein light chain Tctex-type protein 2 OS=Homo sapiens OX=9606 GN=DYNLT2 PE=1 SV=1	DYNLT2	4	1	2	1	198	23.2	9.33	446484	491892	1.1017
P78527	DNA-dependent protein kinase catalytic subunit OS=Homo sapiens OX=9606 GN=PRKDC PE=1 SV=3	PRKDC	5	19	26	19	4128	468.8	7.12	3.14361e+07	3.44784e+07	1.09677
Q13242	Serine/arginine-rich splicing factor 9 OS=Homo sapiens OX=9606 GN=SRSF9 PE=1 SV=1	SRSF9	16	4	8	4	221	25.5	8.65	1.85573e+06	2.03392e+06	1.09602
P22626	Heterogeneous nuclear ribonucleoproteins A2/B1 OS=Homo sapiens OX=9606 GN=HNRNPA2B1 PE=1 SV=2	HNRNPA2B1	52	19	75	16	353	37.4	8.95	1.61869e+08	1.77306e+08	1.09536
Q5T749	Keratinocyte proline-rich protein OS=Homo sapiens OX=9606 GN=KPRP PE=1 SV=1	KPRP	7	6	19	6	579	64.1	8.27	5.28447e+06	5.7857e+06	1.09485
Q5T760	Serine/arginine-rich-splicing factor 11 OS=Homo sapiens OX=9606 GN=SRSF11 PE=1 SV=2	SRSF11	2	1	1	1	491	54.3	10.45	287425	314673	1.0948
A0A3B3IS54	Aspartate--tRNA ligase, mitochondrial OS=Homo sapiens OX=9606 GN=DARS2 PE=1 SV=1	DARS2	6	3	4	3	484	55.1	8.82	398134	434486	1.09131
O75489	NADH dehydrogenase [ubiquinone] iron-sulfur protein 3, mitochondrial OS=Homo sapiens OX=9606 GN=NDUFS3 PE=1 SV=1	NDUFS3	10	2	3	2	264	30.2	7.5	1.97614e+06	2.15638e+06	1.09121
A0A0A0MTI1	Delta(24)-sterol reductase OS=Homo sapiens OX=9606 GN=DHCR24 PE=1 SV=1	DHCR24	6	2	3	2	528	61.4	8.13	634792	691226	1.0889
Q8WXX5	DnaJ homolog subfamily C member 9 OS=Homo sapiens OX=9606 GN=DNAJC9 PE=1 SV=1	DNAJC9	5	1	2	1	260	29.9	5.73	152934	166360	1.08779
P16401	Histone H1.5 OS=Homo sapiens OX=9606 GN=H1-5 PE=1 SV=3	H1-5	17	3	10	2	226	22.6	10.92	2.30078e+06	2.4922e+06	1.0832
P07305	Histone H1.0 OS=Homo sapiens OX=9606 GN=H1-0 PE=1 SV=3	H1-0	7	1	1	1	194	20.9	10.84	162816	175736	1.07935
P11498	Pyruvate carboxylase, mitochondrial OS=Homo sapiens OX=9606 GN=PC PE=1 SV=2	PC	29	32	113	32	1178	129.6	6.84	1.25735e+08	1.3548e+08	1.0775
P00568	Adenylate kinase isoenzyme 1 OS=Homo sapiens OX=9606 GN=AK1 PE=1 SV=3	AK1	13	2	3	2	194	21.6	8.63	5.2e+06	5593280	1.07563
Q56A73	Spindlin-4 OS=Homo sapiens OX=9606 GN=SPIN4 PE=1 SV=1	SPIN4	3	1	1	1	249	28.6	7.66	569342	612059	1.07503
P20930	Filaggrin OS=Homo sapiens OX=9606 GN=FLG PE=1 SV=3	FLG	0	1	2	1	4061	434.9	9.25	664326	713318	1.07375
F8W6I7	Heterogeneous nuclear ribonucleoprotein A1 OS=Homo sapiens OX=9606 GN=HNRNPA1 PE=1 SV=2	HNRNPA1	54	15	48	12	307	33.1	9.13	6.87922e+07	7.37996e+07	1.07279
Q9UKV8	Protein argonaute-2 OS=Homo sapiens OX=9606 GN=AGO2 PE=1 SV=3	AGO2	14	10	17	7	859	97.1	9.19	5.99838e+06	6424289	1.071
O75367	Core histone macro-H2A.1 OS=Homo sapiens OX=9606 GN=MACROH2A1 PE=1 SV=5	MACROH2A1	2	1	3	1	369	39.2	9.83	369570	395703	1.07071
P10599	Thioredoxin OS=Homo sapiens OX=9606 GN=TXN PE=1 SV=3	TXN	30	3	9	3	105	11.7	4.92	3.83187e+06	4.09953e+06	1.06985
P26196	Probable ATP-dependent RNA helicase DDX6 OS=Homo sapiens OX=9606 GN=DDX6 PE=1 SV=2	DDX6	23	9	20	9	483	54.4	8.66	8.94344e+06	9.49339e+06	1.06149
Q7L0Y3	tRNA methyltransferase 10 homolog C OS=Homo sapiens OX=9606 GN=TRMT10C PE=1 SV=2	TRMT10C	2	1	1	1	403	47.3	9.36	174415	184796	1.05952
H0YDT6	Eukaryotic translation initiation factor 3 subunit F OS=Homo sapiens OX=9606 GN=EIF3F PE=1 SV=2	EIF3F	11	2	2	2	359	37.7	6.06	174681	184973	1.05892
P00367	Glutamate dehydrogenase 1, mitochondrial OS=Homo sapiens OX=9606 GN=GLUD1 PE=1 SV=2	GLUD1	18	9	19	9	558	61.4	7.8	5.54838e+06	5.86879e+06	1.05775
G3V1B3	60S ribosomal protein L21 OS=Homo sapiens OX=9606 GN=RPL21 PE=1 SV=1	RPL21	17	1	2	1	87	9.9	10.29	630707	665567	1.05527
P31942	Heterogeneous nuclear ribonucleoprotein H3 OS=Homo sapiens OX=9606 GN=HNRNPH3 PE=1 SV=2	HNRNPH3	19	6	15	5	346	36.9	6.87	9.21412e+06	9.68207e+06	1.05079
P62906	60S ribosomal protein L10a OS=Homo sapiens OX=9606 GN=RPL10A PE=1 SV=2	RPL10A	21	4	10	4	217	24.8	9.94	8.57507e+06	8.99915e+06	1.04945
Q12874	Splicing factor 3A subunit 3 OS=Homo sapiens OX=9606 GN=SF3A3 PE=1 SV=1	SF3A3	6	3	4	3	501	58.8	5.38	990721	1.03971e+06	1.04945
Q7Z2E3	Aprataxin OS=Homo sapiens OX=9606 GN=APTX PE=1 SV=2	APTX	11	3	5	3	356	40.7	9.17	1.02445e+07	1.07507e+07	1.04941
Q86YZ3	Hornerin OS=Homo sapiens OX=9606 GN=HRNR PE=1 SV=2	HRNR	17	14	45	14	2850	282.2	10.04	1.19311e+07	1.24584e+07	1.04419
J3QQJ9	Epithelial-splicing regulatory protein 2 (Fragment) OS=Homo sapiens OX=9606 GN=ESRP2 PE=1 SV=1	ESRP2	13	1	2	1	82	9.4	5.08	425581	444339	1.04408
Q6P1J9	Parafibromin OS=Homo sapiens OX=9606 GN=CDC73 PE=1 SV=1	CDC73	9	5	9	5	531	60.5	9.61	1.8711e+06	1.95003e+06	1.04218
Q8NFW8	N-acylneuraminate cytidylyltransferase OS=Homo sapiens OX=9606 GN=CMAS PE=1 SV=2	CMAS	13	5	7	5	434	48.3	7.93	2.67544e+06	2.78163e+06	1.03969
P16402	Histone H1.3 OS=Homo sapiens OX=9606 GN=H1-3 PE=1 SV=2	H1-3	27	6	16	1	221	22.3	11.02	7.04619e+06	7.31728e+06	1.03847
Q96P63	Serpin B12 OS=Homo sapiens OX=9606 GN=SERPINB12 PE=1 SV=1	SERPINB12	9	3	8	3	405	46.2	5.53	3.27982e+06	3.39235e+06	1.03431
Q6NXG1	Epithelial splicing regulatory protein 1 OS=Homo sapiens OX=9606 GN=ESRP1 PE=1 SV=2	ESRP1	18	12	33	10	681	75.5	6.68	4.45332e+07	4.59933e+07	1.03279
A0A087X295	WD repeat-containing protein 6 OS=Homo sapiens OX=9606 GN=WDR6 PE=1 SV=1	WDR6	1	1	2	1	1151	124.9	6.92	303134	313021	1.03262
Q9Y2W1	Thyroid hormone receptor-associated protein 3 OS=Homo sapiens OX=9606 GN=THRAP3 PE=1 SV=2	THRAP3	17	17	47	16	955	108.6	10.15	1.29254e+07	1.33439e+07	1.03238
Q8N1G4	Leucine-rich repeat-containing protein 47 OS=Homo sapiens OX=9606 GN=LRRC47 PE=1 SV=1	LRRC47	7	3	4	3	583	63.4	8.28	928248	957065	1.03104
P15924	Desmoplakin OS=Homo sapiens OX=9606 GN=DSP PE=1 SV=3	DSP	11	37	88	37	2871	331.6	6.81	3.86778e+07	3.98474e+07	1.03024
P13010	X-ray repair cross-complementing protein 5 OS=Homo sapiens OX=9606 GN=XRCC5 PE=1 SV=3	XRCC5	19	12	21	12	732	82.7	5.81	9105840	9.35206e+06	1.02704
A0A804HI25	7-dehydrocholesterol reductase OS=Homo sapiens OX=9606 GN=DHCR7 PE=1 SV=1	DHCR7	8	4	6	4	492	56.3	8.54	6.43382e+06	6.6029e+06	1.02628
Q9UKF6	Cleavage and polyadenylation specificity factor subunit 3 OS=Homo sapiens OX=9606 GN=CPSF3 PE=1 SV=1	CPSF3	4	3	6	3	684	77.4	5.6	1.3943e+07	1.42945e+07	1.02521
C9JZR2	Catenin delta-1 OS=Homo sapiens OX=9606 GN=CTNND1 PE=1 SV=2	CTNND1	3	3	6	3	938	104.8	6.87	3.18611e+06	3.26287e+06	1.02409
Q9H089	Large subunit GTPase 1 homolog OS=Homo sapiens OX=9606 GN=LSG1 PE=1 SV=2	LSG1	1	1	1	1	658	75.2	6.38	1.9879e+06	2.03012e+06	1.02124
P49790	Nuclear pore complex protein Nup153 OS=Homo sapiens OX=9606 GN=NUP153 PE=1 SV=2	NUP153	4	5	11	5	1475	153.8	8.73	2.24722e+06	2.2931e+06	1.02042
Q9BY44	Eukaryotic translation initiation factor 2A OS=Homo sapiens OX=9606 GN=EIF2A PE=1 SV=3	EIF2A	11	6	11	6	585	64.9	8.87	1.88224e+06	1.91932e+06	1.0197
P48643	T-complex protein 1 subunit epsilon OS=Homo sapiens OX=9606 GN=CCT5 PE=1 SV=1	CCT5	9	5	7	5	541	59.6	5.66	2.22534e+07	2.26548e+07	1.01804
O14879	Interferon-induced protein with tetratricopeptide repeats 3 OS=Homo sapiens OX=9606 GN=IFIT3 PE=1 SV=1	IFIT3	21	9	17	9	490	56	5.2	2.95077e+08	2.99963e+08	1.01656
Q9NQ29	Putative RNA-binding protein Luc7-like 1 OS=Homo sapiens OX=9606 GN=LUC7L PE=1 SV=1	LUC7L	2	1	1	1	371	43.7	9.92	265162	269332	1.01573
P05166	Propionyl-CoA carboxylase beta chain, mitochondrial OS=Homo sapiens OX=9606 GN=PCCB PE=1 SV=3	PCCB	27	13	31	13	539	58.2	7.64	2.61084e+07	2.64871e+07	1.01451
Q96KC8	DnaJ homolog subfamily C member 1 OS=Homo sapiens OX=9606 GN=DNAJC1 PE=1 SV=1	DNAJC1	1	1	1	1	554	63.8	8.63	146236	148260	1.01384
B1AKN6	Nuclear factor 1 OS=Homo sapiens OX=9606 GN=NFIA PE=1 SV=1	NFIA	3	1	1	1	380	42.3	9.44	732327	740929	1.01175
Q9BRP8	Partner of Y14 and mago OS=Homo sapiens OX=9606 GN=PYM1 PE=1 SV=1	PYM1	4	1	1	1	204	22.6	9.45	151309	153030	1.01137
Q5D862	Filaggrin-2 OS=Homo sapiens OX=9606 GN=FLG2 PE=1 SV=1	FLG2	1	3	4	3	2391	247.9	8.31	3.26556e+06	3.2853e+06	1.00604
O75635	Serpin B7 OS=Homo sapiens OX=9606 GN=SERPINB7 PE=1 SV=1	SERPINB7	3	1	1	1	380	42.9	6.8	464127	466478	1.00507
M0QXM4	Amino acid transporter OS=Homo sapiens OX=9606 GN=SLC1A5 PE=1 SV=1	SLC1A5	3	1	1	1	365	39.4	5.66	471200	473552	1.00499
Q8TED9	Actin filament-associated protein 1-like 1 OS=Homo sapiens OX=9606 GN=AFAP1L1 PE=1 SV=2	AFAP1L1	1	1	1	1	768	86.4	6.8	1098937	1103382	1.00404
A3KMH1	von Willebrand factor A domain-containing protein 8 OS=Homo sapiens OX=9606 GN=VWA8 PE=1 SV=2	VWA8	2	3	5	3	1905	214.7	7.4	1.26434e+06	1.26903e+06	1.00371
P10412	Histone H1.4 OS=Homo sapiens OX=9606 GN=H1-4 PE=1 SV=2	H1-4	27	6	15	1	219	21.9	11.03	898250	900647	1.00267
A0A1B0GVI3	Keratin, type I cytoskeletal 10 OS=Homo sapiens OX=9606 GN=KRT10 PE=1 SV=2	KRT10	38	28	203	22	624	63.3	5.26	1.05859e+09	1.06104e+09	1.00232
Q8WUK0	Phosphatidylglycerophosphatase and protein-tyrosine phosphatase 1 OS=Homo sapiens OX=9606 GN=PTPMT1 PE=1 SV=1	PTPMT1	3	1	1	1	201	22.8	9.77	863579	865350	1.00205
Q15020	Squamous cell carcinoma antigen recognized by T-cells 3 OS=Homo sapiens OX=9606 GN=SART3 PE=1 SV=1	SART3	4	4	5	4	963	109.9	5.57	1.23485e+07	1.23507e+07	1.00017
P08729	Keratin, type II cytoskeletal 7 OS=Homo sapiens OX=9606 GN=KRT7 PE=1 SV=5	KRT7	49	32	201	24	469	51.4	5.48	7.95504e+08	7.95302e+08	0.999747
Q02878	60S ribosomal protein L6 OS=Homo sapiens OX=9606 GN=RPL6 PE=1 SV=3	RPL6	19	6	13	6	288	32.7	10.58	6.49584e+06	6.49144e+06	0.999323
Q7Z794	Keratin, type II cytoskeletal 1b OS=Homo sapiens OX=9606 GN=KRT77 PE=1 SV=3	KRT77	12	9	48	4	578	61.9	5.99	2.73796e+06	2.73211e+06	0.99786
A0A2R8Y6J3	60S ribosomal protein L5 (Fragment) OS=Homo sapiens OX=9606 GN=RPL5 PE=1 SV=1	RPL5	11	3	5	3	238	27	9.13	3.20042e+06	3.19037e+06	0.996859
P07384	Calpain-1 catalytic subunit OS=Homo sapiens OX=9606 GN=CAPN1 PE=1 SV=1	CAPN1	6	5	10	5	714	81.8	5.67	2.43087e+06	2.41973e+06	0.995419
P05109	Protein S100-A8 OS=Homo sapiens OX=9606 GN=S100A8 PE=1 SV=1	S100A8	24	2	6	2	93	10.8	7.03	5230570	5.18402e+06	0.9911
A0A7I2V3P9	Ras GTPase-activating protein-binding protein 2 OS=Homo sapiens OX=9606 GN=G3BP2 PE=1 SV=1	G3BP2	26	10	29	1	388	43.5	5.08	368785	365022	0.989797
P62633	CCHC-type zinc finger nucleic acid binding protein OS=Homo sapiens OX=9606 GN=CNBP PE=1 SV=1	CNBP	11	2	3	2	177	19.5	7.71	1.33475e+06	1319728	0.988746
Q96AG4	Leucine-rich repeat-containing protein 59 OS=Homo sapiens OX=9606 GN=LRRC59 PE=1 SV=1	LRRC59	17	5	11	5	307	34.9	9.57	8.52631e+06	8.42761e+06	0.988424
P05388	60S acidic ribosomal protein P0 OS=Homo sapiens OX=9606 GN=RPLP0 PE=1 SV=1	RPLP0	19	5	11	5	317	34.3	5.97	1.14665e+07	1.12998e+07	0.985461
Q52LJ0	Protein FAM98B OS=Homo sapiens OX=9606 GN=FAM98B PE=1 SV=2	FAM98B	26	10	37	8	433	45.5	8.69	2.33012e+07	2.29259e+07	0.983894
P02768	Albumin OS=Homo sapiens OX=9606 GN=ALB PE=1 SV=2	ALB	28	18	60	18	609	69.3	6.28	9.94033e+07	9.7742e+07	0.983287
Q9BW60	Elongation of very long chain fatty acids protein 1 OS=Homo sapiens OX=9606 GN=ELOVL1 PE=1 SV=1	ELOVL1	4	1	2	1	279	32.6	9.6	252632	247432	0.979414
A0A024RA87	Septin OS=Homo sapiens OX=9606 GN=SEPTIN7 PE=1 SV=1	SEPTIN7	33	13	21	12	384	44.8	8.22	1.99951e+07	1.95797e+07	0.979229
P35527	Keratin, type I cytoskeletal 9 OS=Homo sapiens OX=9606 GN=KRT9 PE=1 SV=3	KRT9	46	26	276	25	623	62	5.24	1.30203e+09	1.27257e+09	0.977375
Q9NTZ6	RNA-binding protein 12 OS=Homo sapiens OX=9606 GN=RBM12 PE=1 SV=1	RBM12	1	1	1	1	932	97.3	8.63	1.11596e+06	1.09007e+06	0.976794
Q7Z2D5	Phospholipid phosphatase-related protein type 4 OS=Homo sapiens OX=9606 GN=PLPPR4 PE=1 SV=1	PLPPR4	1	1	2	1	763	82.9	8.73	2.08205e+06	2031898	0.975914
Q9H7C4	Syncoilin OS=Homo sapiens OX=9606 GN=SYNC PE=1 SV=3	SYNC	2	1	2	1	482	55.3	4.61	2.57192e+06	2.5049e+06	0.973941
P01876	Immunoglobulin heavy constant alpha 1 OS=Homo sapiens OX=9606 GN=IGHA1 PE=1 SV=2	IGHA1	16	5	8	5	353	37.6	6.51	3.27123e+06	3.18071e+06	0.972328
E7EQ64	Serine protease 1 OS=Homo sapiens OX=9606 GN=PRSS1 PE=1 SV=1	PRSS1	7	2	3	2	261	28.1	7.25	4.78764e+06	4.65435e+06	0.972158
Q08J23	RNA cytosine C(5)-methyltransferase NSUN2 OS=Homo sapiens OX=9606 GN=NSUN2 PE=1 SV=2	NSUN2	4	3	6	3	767	86.4	6.77	1.05484e+06	1.02442e+06	0.971155
Q9Y6C2	EMILIN-1 OS=Homo sapiens OX=9606 GN=EMILIN1 PE=1 SV=3	EMILIN1	1	1	1	1	1016	106.6	5.17	258702	251031	0.970349
A0A804HKE8	methylcrotonoyl-CoA carboxylase OS=Homo sapiens OX=9606 GN=MCCC2 PE=1 SV=1	MCCC2	37	21	99	21	533	57.7	7.36	1.85577e+08	1.7994e+08	0.969624
Q8TDB6	E3 ubiquitin-protein ligase DTX3L OS=Homo sapiens OX=9606 GN=DTX3L PE=1 SV=1	DTX3L	1	1	1	1	740	83.5	8.06	224434	217403	0.968672
F8VU51	YLP motif-containing protein 1 OS=Homo sapiens OX=9606 GN=YLPM1 PE=1 SV=1	YLPM1	1	1	2	1	1440	160.6	6.55	414490	401245	0.968045
Q15637	Splicing factor 1 OS=Homo sapiens OX=9606 GN=SF1 PE=1 SV=4	SF1	10	5	12	5	639	68.3	8.98	2.67074e+06	2585013	0.967901
Q53GQ0	Very-long-chain 3-oxoacyl-CoA reductase OS=Homo sapiens OX=9606 GN=HSD17B12 PE=1 SV=2	HSD17B12	8	3	4	3	312	34.3	9.32	1.71708e+06	1.66114e+06	0.967419
Q08211	ATP-dependent RNA helicase A OS=Homo sapiens OX=9606 GN=DHX9 PE=1 SV=4	DHX9	14	17	43	17	1270	140.9	6.84	1.63861e+07	1.58486e+07	0.967198
Q93075	Putative deoxyribonuclease TATDN2 OS=Homo sapiens OX=9606 GN=TATDN2 PE=1 SV=2	TATDN2	1	1	1	1	761	85	7.39	1.44163e+06	1.39385e+06	0.966859
H0YL91	Activating signal cointegrator 1 OS=Homo sapiens OX=9606 GN=TRIP4 PE=1 SV=1	TRIP4	2	1	2	1	368	42	7.21	264315	255451	0.966465
Q9P2E9	Ribosome-binding protein 1 OS=Homo sapiens OX=9606 GN=RRBP1 PE=1 SV=5	RRBP1	8	11	16	11	1410	152.4	8.6	1.37769e+07	1.32825e+07	0.96411
H0YJH7	Lamina-associated polypeptide 2, isoforms beta/gamma (Fragment) OS=Homo sapiens OX=9606 GN=TMPO PE=1 SV=1	TMPO	21	4	11	4	237	26.9	9.31	2.12924e+06	2.04949e+06	0.962546
P0CG12	Decreased expression in renal and prostate cancer protein OS=Homo sapiens OX=9606 GN=DERPC PE=1 SV=1	DERPC	10	4	8	4	524	51.4	12.41	2.59057e+06	2.49022e+06	0.961265
Q9UHD8	Septin-9 OS=Homo sapiens OX=9606 GN=SEPTIN9 PE=1 SV=2	SEPTIN9	27	16	45	16	586	65.4	8.97	3.95738e+07	3.80256e+07	0.960878
P23396	40S ribosomal protein S3 OS=Homo sapiens OX=9606 GN=RPS3 PE=1 SV=2	RPS3	60	17	50	17	243	26.7	9.66	9.98787e+07	9.54805e+07	0.955965
Q8TEM1	Nuclear pore membrane glycoprotein 210 OS=Homo sapiens OX=9606 GN=NUP210 PE=1 SV=3	NUP210	1	1	2	1	1887	205	6.81	255905	244595	0.955803
A0A7P0T9E5	Serine/threonine-protein kinase VRK1 OS=Homo sapiens OX=9606 GN=VRK1 PE=1 SV=1	VRK1	2	1	1	1	395	45.3	8.91	256631	244773	0.953793
Q9P258	Protein RCC2 OS=Homo sapiens OX=9606 GN=RCC2 PE=1 SV=2	RCC2	5	3	8	3	522	56	8.78	1.47389e+06	1.40531e+06	0.953476
Q9NPD3	Exosome complex component RRP41 OS=Homo sapiens OX=9606 GN=EXOSC4 PE=1 SV=3	EXOSC4	4	1	3	1	245	26.4	6.52	261553	249242	0.952933
O14579	Coatomer subunit epsilon OS=Homo sapiens OX=9606 GN=COPE PE=1 SV=3	CO	17	2	2	2	308	34.5	5.12	164155	156336	0.952369
P50416	Carnitine O-palmitoyltransferase 1, liver isoform OS=Homo sapiens OX=9606 GN=CPT1A PE=1 SV=2	CPT1A	3	2	5	2	773	88.3	8.65	946934	900957	0.951447
Q6UXN9	WD repeat-containing protein 82 OS=Homo sapiens OX=9606 GN=WDR82 PE=1 SV=1	WDR82	5	2	3	2	313	35.1	7.69	1.8515e+06	1.7598e+06	0.950475
Q86TN4	tRNA 2'-phosphotransferase 1 OS=Homo sapiens OX=9606 GN=TRPT1 PE=1 SV=2	TRPT1	7	2	3	2	253	27.7	9.98	973265	924096	0.94948
P02533	Keratin, type I cytoskeletal 14 OS=Homo sapiens OX=9606 GN=KRT14 PE=1 SV=4	KRT14	53	30	181	7	472	51.5	5.16	3.27513e+08	3.10499e+08	0.948051
O94874	E3 UFM1-protein ligase 1 OS=Homo sapiens OX=9606 GN=UFL1 PE=1 SV=2	UFL1	4	2	2	2	794	89.5	6.79	293618	277996	0.946793
Q4KMQ1	Taperin OS=Homo sapiens OX=9606 GN=TPRN PE=1 SV=2	TPRN	5	3	4	3	711	75.5	7.25	508680	481140	0.945862
P42694	Probable helicase with zinc finger domain OS=Homo sapiens OX=9606 GN=HELZ PE=1 SV=2	HELZ	6	12	18	12	1942	218.8	7.42	6.26214e+06	5.91603e+06	0.944729
B4DY09	Interleukin enhancer-binding factor 2 OS=Homo sapiens OX=9606 GN=ILF2 PE=1 SV=1	ILF2	21	6	16	6	352	38.9	4.94	8.55328e+06	8.06963e+06	0.943455
Q9NVI7	ATPase family AAA domain-containing protein 3A OS=Homo sapiens OX=9606 GN=ATAD3A PE=1 SV=2	ATAD3A	11	8	19	2	634	71.3	8.98	1.76768e+07	1.66749e+07	0.943317
P52209	6-phosphogluconate dehydrogenase, decarboxylating OS=Homo sapiens OX=9606 GN=PGD PE=1 SV=3	PGD	11	5	7	5	483	53.1	7.23	2.97542e+06	2.80316e+06	0.942104
P55060	Exportin-2 OS=Homo sapiens OX=9606 GN=CSE1L PE=1 SV=3	CSE1L	7	5	6	5	971	110.3	5.77	4.78031e+06	4.50352e+06	0.942098
P31946	14-3-3 protein beta/alpha OS=Homo sapiens OX=9606 GN=YWHAB PE=1 SV=3	YWHAB	28	7	17	3	246	28.1	4.83	1.79581e+06	1.69023e+06	0.941211
D2CGD1	Fibroblast growth factor receptor OS=Homo sapiens OX=9606 GN=FGFR2 PE=1 SV=1	FGFR2	1	1	1	1	732	82.2	5.96	1.07117e+06	1.0082e+06	0.94121
O15119	T-box transcription factor TBX3 OS=Homo sapiens OX=9606 GN=TBX3 PE=1 SV=4	TBX3	4	3	4	3	743	79.3	8.16	643766	605729	0.940916
Q9Y5A9	YTH domain-containing family protein 2 OS=Homo sapiens OX=9606 GN=YTHDF2 PE=1 SV=2	YTHDF2	6	3	10	2	579	62.3	8.79	2.56353e+06	2.41183e+06	0.940822
P98175	RNA-binding protein 10 OS=Homo sapiens OX=9606 GN=RBM10 PE=1 SV=3	RBM10	7	7	18	7	930	103.5	5.97	4.99097e+06	4.69044e+06	0.939786
P29728	2'-5'-oligoadenylate synthase 2 OS=Homo sapiens OX=9606 GN=OAS2 PE=1 SV=3	OAS2	2	2	3	2	719	82.4	8.25	839562	788344	0.938994
Q5T0Z8	Uncharacterized protein C6orf132 OS=Homo sapiens OX=9606 GN=C6orf132 PE=1 SV=4	C6orf132	4	3	3	3	1188	124	9.45	972405	913030	0.93894
P58107	Epiplakin OS=Homo sapiens OX=9606 GN=EPPK1 PE=1 SV=3	EPPK1	7	9	18	5	5088	555.3	5.62	2.61639e+06	2.45372e+06	0.937825
P46781	40S ribosomal protein S9 OS=Homo sapiens OX=9606 GN=RPS9 PE=1 SV=3	RPS9	26	6	13	6	194	22.6	10.65	1.65828e+07	1.55306e+07	0.936551
P00966	Argininosuccinate synthase OS=Homo sapiens OX=9606 GN=ASS1 PE=1 SV=2	ASS1	2	1	4	1	412	46.5	8.02	743257	695418	0.935636
P05165	Propionyl-CoA carboxylase alpha chain, mitochondrial OS=Homo sapiens OX=9606 GN=PCCA PE=1 SV=4	PCCA	31	20	57	20	728	80	7.52	3.93379e+07	3.67785e+07	0.934939
Q92989	Polyribonucleotide 5'-hydroxyl-kinase Clp1 OS=Homo sapiens OX=9606 GN=CLP1 PE=1 SV=1	CLP1	11	5	15	5	425	47.6	6.62	3.165e+06	2.95563e+06	0.933849
A0A8V8TQK0	WD repeat-containing protein 1 OS=Homo sapiens OX=9606 GN=WDR1 PE=4 SV=1	WDR1	2	1	2	1	572	62.3	7.24	1.26566e+06	1180749	0.932911
P13647	Keratin, type II cytoskeletal 5 OS=Homo sapiens OX=9606 GN=KRT5 PE=1 SV=3	KRT5	54	40	187	24	590	62.3	7.74	2.7717e+08	2.58372e+08	0.932176
P41091	Eukaryotic translation initiation factor 2 subunit 3 OS=Homo sapiens OX=9606 GN=EIF2S3 PE=1 SV=3	EIF2S3	26	11	17	11	472	51.1	8.4	1.0508e+07	9.78331e+06	0.931034
Q15365	Poly(rC)-binding protein 1 OS=Homo sapiens OX=9606 GN=PCBP1 PE=1 SV=2	PCBP1	21	6	13	5	356	37.5	7.09	6.56768e+06	6.11189e+06	0.930601
H7C2C7	Negative elongation factor A (Fragment) OS=Homo sapiens OX=9606 GN=NELFA PE=1 SV=1	NELFA	6	1	1	1	246	26.5	10.07	327234	304243	0.92974
P36873	Serine/threonine-protein phosphatase PP1-gamma catalytic subunit OS=Homo sapiens OX=9606 GN=PPP1CC PE=1 SV=1	PPP1CC	19	7	14	1	323	37	6.54	1.13113e+06	1.05155e+06	0.929643
Q6KB66	Keratin, type II cytoskeletal 80 OS=Homo sapiens OX=9606 GN=KRT80 PE=1 SV=2	KRT80	16	7	13	7	452	50.5	5.67	5.77349e+06	5.35496e+06	0.927508
Q03252	Lamin-B2 OS=Homo sapiens OX=9606 GN=LMNB2 PE=1 SV=4	LMNB2	3	2	3	1	620	69.9	5.59	211366	195985	0.927227
I3L2C6	Mitochondrial Rho GTPase 2 (Fragment) OS=Homo sapiens OX=9606 GN=RHOT2 PE=1 SV=1	RHOT2	4	1	2	1	214	23.7	4.98	342249	316621	0.925117
Q96RQ3	Methylcrotonoyl-CoA carboxylase subunit alpha, mitochondrial OS=Homo sapiens OX=9606 GN=MCCC1 PE=1 SV=3	MCCC1	28	19	68	19	725	80.4	7.78	1.22399e+08	1.13161e+08	0.924524
P20042	Eukaryotic translation initiation factor 2 subunit 2 OS=Homo sapiens OX=9606 GN=EIF2S2 PE=1 SV=2	EIF2S2	18	6	8	6	333	38.4	5.8	6.42332e+06	5.93471e+06	0.923931
K7ERE3	Keratin, type I cytoskeletal 13 OS=Homo sapiens OX=9606 GN=KRT13 PE=1 SV=1	KRT13	22	11	64	3	415	45.2	4.81	1.53576e+07	1.41828e+07	0.923503
Q14574	Desmocollin-3 OS=Homo sapiens OX=9606 GN=DSC3 PE=1 SV=3	DSC3	1	1	2	1	896	99.9	6.1	2117421	1.95217e+06	0.921958
O60306	RNA helicase aquarius OS=Homo sapiens OX=9606 GN=AQR PE=1 SV=4	AQR	1	1	2	1	1485	171.2	6.37	326816	301259	0.921802
Q96KN2	Beta-Ala-His dipeptidase OS=Homo sapiens OX=9606 GN=CNDP1 PE=1 SV=5	CNDP1	2	1	1	1	507	56.7	5.3	27464254	25297090	0.921091
A0A8V8TPX4	Nuclear pore complex protein Nup98-Nup96 OS=Homo sapiens OX=9606 GN=NUP98 PE=4 SV=1	NUP98	1	1	2	1	1661	179.6	6.6	508819	468144	0.920061
P04264	Keratin, type II cytoskeletal 1 OS=Homo sapiens OX=9606 GN=KRT1 PE=1 SV=6	KRT1	51	45	282	38	644	66	8.12	3.74365e+09	3.44214e+09	0.919461
P05787	Keratin, type II cytoskeletal 8 OS=Homo sapiens OX=9606 GN=KRT8 PE=1 SV=7	KRT8	58	42	319	31	483	53.7	5.59	2.94523e+09	2.70483e+09	0.918375
Q8NC51	Plasminogen activator inhibitor 1 RNA-binding protein OS=Homo sapiens OX=9606 GN=SERBP1 PE=1 SV=2	SERBP1	15	5	10	5	408	44.9	8.65	3.78777e+06	3.47627e+06	0.917761
P39748	Flap endonuclease 1 OS=Homo sapiens OX=9606 GN=FEN1 PE=1 SV=1	FEN1	18	7	20	7	380	42.6	8.62	6.39581e+06	5.86701e+06	0.917319
C9J1E6	EF-hand calcium-binding domain-containing protein 5 (Fragment) OS=Homo sapiens OX=9606 GN=EFCAB5 PE=1 SV=1	EFCAB5	8	1	2	1	103	11.9	9.42	677953	619179	0.913306
P09874	Poly [ADP-ribose] polymerase 1 OS=Homo sapiens OX=9606 GN=PARP1 PE=1 SV=4	PARP1	4	4	7	4	1014	113	8.88	3.92887e+06	3.58789e+06	0.913211
P29508	Serpin B3 OS=Homo sapiens OX=9606 GN=SERPINB3 PE=1 SV=2	SERPINB3	8	4	13	4	390	44.5	6.81	4.35741e+06	3974444	0.912112
Q9BVC5	Ashwin OS=Homo sapiens OX=9606 GN=C2orf49 PE=1 SV=1	C2orf49	19	4	9	4	232	25.8	9.74	4.01055e+06	3.65279e+06	0.910794
Q08554	Desmocollin-1 OS=Homo sapiens OX=9606 GN=DSC1 PE=1 SV=2	DSC1	8	6	15	6	894	99.9	5.43	9.18575e+06	8.33972e+06	0.907898
Q6ZMG9	Ceramide synthase 6 OS=Homo sapiens OX=9606 GN=CERS6 PE=1 SV=1	CERS6	2	1	1	1	384	44.9	7.65	22290094	20221790	0.90721
A0A0C4DGQ1	Zinc finger and SCAN domain-containing protein 5A OS=Homo sapiens OX=9606 GN=ZSCAN5A PE=1 SV=1	ZSCAN5A	2	1	2	1	495	55.7	8.44	358905	325305	0.906382
H0Y4X3	RNA-binding protein 39 (Fragment) OS=Homo sapiens OX=9606 GN=RBM39 PE=1 SV=8	RBM39	21	6	11	6	336	36.6	5.6	9.3961e+06	8.48776e+06	0.903329
P31689	DnaJ homolog subfamily A member 1 OS=Homo sapiens OX=9606 GN=DNAJA1 PE=1 SV=2	DNAJA1	3	1	1	1	397	44.8	7.08	940123	848047	0.90206
P46063	ATP-dependent DNA helicase Q1 OS=Homo sapiens OX=9606 GN=RECQL PE=1 SV=3	RECQL	7	5	8	5	649	73.4	7.88	2.4701e+06	2.22706e+06	0.901604
Q9Y446	Plakophilin-3 OS=Homo sapiens OX=9606 GN=PKP3 PE=1 SV=1	PKP3	21	15	34	15	797	87	9.32	1.54276e+07	1.38766e+07	0.899468
Q969X5	Endoplasmic reticulum-Golgi intermediate compartment protein 1 OS=Homo sapiens OX=9606 GN=ERGIC1 PE=1 SV=1	ERGIC1	17	5	7	5	290	32.6	7.06	3.1961e+06	2.87263e+06	0.898792
P05198	Eukaryotic translation initiation factor 2 subunit 1 OS=Homo sapiens OX=9606 GN=EIF2S1 PE=1 SV=3	EIF2S1	31	11	27	11	315	36.1	5.08	2.22109e+07	1.99553e+07	0.898445
J3KP15	Serine/arginine-rich splicing factor 2 (Fragment) OS=Homo sapiens OX=9606 GN=SRSF2 PE=1 SV=8	SRSF2	30	4	16	4	133	15.4	10.95	4.63916e+06	4.15939e+06	0.896581
A0A3B3ITW3	ATP-binding cassette sub-family D member 3 OS=Homo sapiens OX=9606 GN=ABCD3 PE=1 SV=2	ABCD3	1	1	1	1	659	75.4	9.39	373352	333957	0.894483
Q12797	Aspartyl/asparaginyl beta-hydroxylase OS=Homo sapiens OX=9606 GN=ASPH PE=1 SV=3	ASPH	15	11	30	11	758	85.8	5.01	9.5572e+06	8.52485e+06	0.891982
Q9UL18	Protein argonaute-1 OS=Homo sapiens OX=9606 GN=AGO1 PE=1 SV=3	AGO1	11	8	12	5	857	97.2	9.16	2.71138e+06	2.41256e+06	0.88979
Q9Y5I4	Protocadherin alpha-C2 OS=Homo sapiens OX=9606 GN=PCDHAC2 PE=2 SV=1	PCDHAC2	1	1	3	1	1007	109.4	5.41	3.25264e+06	2.89161e+06	0.889004
Q8IY67	Ribonucleoprotein PTB-binding 1 OS=Homo sapiens OX=9606 GN=RAVER1 PE=1 SV=1	RAVER1	13	6	16	6	606	63.8	8.48	7.18125e+06	6.38401e+06	0.888983
P31944	Caspase-14 OS=Homo sapiens OX=9606 GN=CASP14 PE=1 SV=2	CASP14	18	5	8	5	242	27.7	5.58	4.17941e+06	3.71397e+06	0.888635
A0A0U1RR22	Protein kinase C and casein kinase substrate in neurons protein 2 (Fragment) OS=Homo sapiens OX=9606 GN=PACSIN2 PE=1 SV=1	PACSIN2	2	1	1	1	451	51.8	5.34	9205948	8165207	0.886949
O43776	Asparagine--tRNA ligase, cytoplasmic OS=Homo sapiens OX=9606 GN=NARS1 PE=1 SV=1	NARS1	11	5	13	5	548	62.9	6.25	2.31561e+06	2.05346e+06	0.886788
Q9NXV6	CDKN2A-interacting protein OS=Homo sapiens OX=9606 GN=CDKN2AIP PE=1 SV=3	CDKN2AIP	29	13	23	13	580	61.1	9.01	1.05285e+07	9.33645e+06	0.886776
A0A669KBF2	Carbamoyl-phosphate synthase [ammonia], mitochondrial (Fragment) OS=Homo sapiens OX=9606 GN=CPS1 PE=1 SV=1	CPS1	2	1	2	1	660	73.3	5.41	903738	800250	0.88549
A6NMB1	Sialic acid-binding Ig-like lectin 16 OS=Homo sapiens OX=9606 GN=SIGLEC16 PE=2 SV=3	SIGLEC16	1	1	1	1	481	53	9.03	1.19929e+06	1061344	0.884978
Q9H6T0	Epithelial splicing regulatory protein 2 OS=Homo sapiens OX=9606 GN=ESRP2 PE=1 SV=1	ESRP2	15	11	33	9	727	78.4	6.71	2.76697e+07	2.44333e+07	0.883034
Q09666	Neuroblast differentiation-associated protein AHNAK OS=Homo sapiens OX=9606 GN=AHNAK PE=1 SV=2	AHNAK	5	5	14	5	5890	628.7	6.15	2.15647e+06	1.89976e+06	0.880959
G8JLG2	Corneodesmosin OS=Homo sapiens OX=9606 GN=CDSN PE=1 SV=1	CDSN	5	2	11	2	529	51.6	8.44	3010572	2.65016e+06	0.880284
P63010	AP-2 complex subunit beta OS=Homo sapiens OX=9606 GN=AP2B1 PE=1 SV=1	AP2B1	7	7	11	7	937	104.5	5.38	4.21342e+06	3.70099e+06	0.878382
A0A2R8Y738	Ribosomal protein L15 (Fragment) OS=Homo sapiens OX=9606 GN=RPL15 PE=1 SV=1	RPL15	5	1	1	1	138	16.3	10.87	1.31148e+06	1151885	0.878308
Q2TAY7	WD40 repeat-containing protein SMU1 OS=Homo sapiens OX=9606 GN=SMU1 PE=1 SV=2	SMU1	6	3	5	3	513	57.5	7.18	857503	752935	0.878055
O43824	Putative GTP-binding protein 6 OS=Homo sapiens OX=9606 GN=GTPBP6 PE=1 SV=4	GTPBP6	2	1	2	1	516	56.9	9.42	627184	550664	0.877994
P21964	Catechol O-methyltransferase OS=Homo sapiens OX=9606 GN=COMT PE=1 SV=2	COMT	3	1	1	1	271	30	5.47	877216	769571	0.877289
Q14444	Caprin-1 OS=Homo sapiens OX=9606 GN=CAPRIN1 PE=1 SV=2	CAPRIN1	21	13	50	13	709	78.3	5.25	2.04142e+08	1.78926e+08	0.876478
Q8WUY1	Protein THEM6 OS=Homo sapiens OX=9606 GN=THEM6 PE=1 SV=2	THEM6	4	1	3	1	208	23.9	9.55	764735	669226	0.875108
E9PQW0	Peroxisomal membrane protein PEX16 OS=Homo sapiens OX=9606 GN=PEX16 PE=1 SV=1	X16	15	1	2	1	60	6.8	8.69	211620	185121	0.87478
Q86U86	Protein polybromo-1 OS=Homo sapiens OX=9606 GN=PBRM1 PE=1 SV=1	PBRM1	1	1	1	1	1689	192.8	6.89	4.23759e+06	3.70334e+06	0.873928
A0A0J9YWL0	Beta/gamma crystallin domain-containing protein 1 OS=Homo sapiens OX=9606 GN=CRYBG1 PE=1 SV=1	CRYBG1	2	4	5	4	2131	231.6	5.81	2.01484e+06	1.75961e+06	0.873325
A0A8Q3SHK3	Coiled-coil domain-containing protein 57 OS=Homo sapiens OX=9606 GN=CCDC57 PE=1 SV=1	CCDC57	4	1	1	1	194	22.8	4.96	391391	341177	0.871703
Q08188	Protein-glutamine gamma-glutamyltransferase E OS=Homo sapiens OX=9606 GN=TGM3 PE=1 SV=4	TGM3	13	8	16	8	693	76.6	5.86	4.4381e+06	3.86407e+06	0.870658
A0A4W8ZXM2	Immunoglobulin heavy variable 3-72 OS=Homo sapiens OX=9606 GN=IGHV3-72 PE=4 SV=1	IGHV3-72	19	1	2	1	101	11.2	7.97	458112	398686	0.870281
A0A087X142	Septin OS=Homo sapiens OX=9606 GN=SEPTIN8 PE=1 SV=1	SEPTIN8	14	6	14	4	426	49.3	6.2	3.21753e+06	2.79878e+06	0.869854
Q9Y295	Developmentally-regulated GTP-binding protein 1 OS=Homo sapiens OX=9606 GN=DRG1 PE=1 SV=1	DRG1	3	1	2	1	367	40.5	8.9	1.27699e+06	1.1098e+06	0.869073
Q6P2Q9	Pre-mRNA-processing-splicing factor 8 OS=Homo sapiens OX=9606 GN=PRPF8 PE=1 SV=2	PRPF8	5	12	19	12	2335	273.4	8.84	1.11049e+07	9.64885e+06	0.868881
P49207	60S ribosomal protein L34 OS=Homo sapiens OX=9606 GN=RPL34 PE=1 SV=3	RPL34	6	1	4	1	117	13.3	11.47	496026	430574	0.868047
P19447	General transcription and DNA repair factor IIH helicase subunit XPB OS=Homo sapiens OX=9606 GN=ERCC3 PE=1 SV=1	ERCC3	2	2	3	2	782	89.2	7.23	750356	648707	0.864532
A0A0A0MTC1	E3 ubiquitin-protein ligase RNF213 OS=Homo sapiens OX=9606 GN=RNF213 PE=1 SV=1	RNF213	0	1	2	1	5256	596.1	6.42	240786	208113	0.864308
C9J6N3	Protein SHQ1 homolog (Fragment) OS=Homo sapiens OX=9606 GN=SHQ1 PE=1 SV=8	SHQ1	6	1	1	1	110	12.5	4.51	9951899	8583742	0.862523
P20700	Lamin-B1 OS=Homo sapiens OX=9606 GN=LMNB1 PE=1 SV=2	LMNB1	20	10	16	9	586	66.4	5.16	4.58602e+06	3.95467e+06	0.862332
Q9NQT5	Exosome complex component RRP40 OS=Homo sapiens OX=9606 GN=EXOSC3 PE=1 SV=3	EXOSC3	6	1	2	1	275	29.6	8.1	339841	293047	0.862308
P08727	Keratin, type I cytoskeletal 19 OS=Homo sapiens OX=9606 GN=KRT19 PE=1 SV=4	KRT19	66	35	279	21	400	44.1	5.14	3.46226e+09	2.97703e+09	0.85985
Q9UM00	Calcium load-activated calcium channel OS=Homo sapiens OX=9606 GN=TMCO1 PE=1 SV=2	TMCO1	3	1	1	1	239	27.1	10.26	297275	255182	0.858403
K7EMH1	60S ribosomal protein L22 (Fragment) OS=Homo sapiens OX=9606 GN=RPL22 PE=1 SV=1	RPL22	27	2	2	2	89	10.4	9.66	1530412	1.3134e+06	0.858201
M0R0R2	40S ribosomal protein S5 OS=Homo sapiens OX=9606 GN=RPS5 PE=1 SV=1	RPS5	29	8	21	8	225	25.3	9.76	5.72277e+07	4.91064e+07	0.858088
P23490	Loricrin OS=Homo sapiens OX=9606 GN=LORICRIN PE=1 SV=2	LORICRIN	3	1	3	1	312	25.7	8.09	650634	558244	0.858001
P05783	Keratin, type I cytoskeletal 18 OS=Homo sapiens OX=9606 GN=KRT18 PE=1 SV=2	KRT18	47	27	189	25	430	48	5.45	1.17541e+09	1.00578e+09	0.855681
F8W1S1	Keratin, type II cytoskeletal 74 OS=Homo sapiens OX=9606 GN=KRT74 PE=1 SV=1	KRT74	9	6	40	1	543	59.4	7.44	4.88854e+06	4.17996e+06	0.855051
G3V150	Galactosylgalactosylxylosylprotein 3-beta-glucuronosyltransferase OS=Homo sapiens OX=9606 GN=B3GAT3 PE=1 SV=1	B3GAT3	3	1	1	1	319	34.9	7.85	789316	673851	0.853715
A0A087WUS4	Aminopeptidase B (Fragment) OS=Homo sapiens OX=9606 GN=RNPEP PE=1 SV=1	RN P	7	1	1	1	151	16.3	6.52	736358	627897	0.852706
A0A7I2V4U6	Ribosomal protein L19 OS=Homo sapiens OX=9606 GN=RPL19 PE=1 SV=1	RPL19	18	1	2	1	95	10.9	11.84	835729	712536	0.852591
Q00325	Phosphate carrier protein, mitochondrial OS=Homo sapiens OX=9606 GN=SLC25A3 PE=1 SV=2	SLC25A3	14	6	15	6	362	40.1	9.38	1.81176e+07	1.54159e+07	0.850878
Q9BUJ2	Heterogeneous nuclear ribonucleoprotein U-like protein 1 OS=Homo sapiens OX=9606 GN=HNRNPUL1 PE=1 SV=2	HNRNPUL1	22	17	47	17	856	95.7	6.92	2.84867e+07	2.42195e+07	0.850204
P78406	mRNA export factor RAE1 OS=Homo sapiens OX=9606 GN=RAE1 PE=1 SV=1	RAE1	8	3	5	3	368	40.9	7.83	887267	754348	0.850192
H7C5K0	Helicase-like transcription factor (Fragment) OS=Homo sapiens OX=9606 GN=HLTF PE=1 SV=1	HLTF	2	1	1	1	425	48	8.62	217343	184777	0.850165
Q15149	Plectin OS=Homo sapiens OX=9606 GN=PLEC PE=1 SV=3	PLEC	34	155	382	150	4684	531.5	5.96	3.00433e+08	2.55263e+08	0.849648
Q9P035	Very-long-chain (3R)-3-hydroxyacyl-CoA dehydratase 3 OS=Homo sapiens OX=9606 GN=HACD3 PE=1 SV=2	HACD3	8	3	4	3	362	43.1	8.94	1.37802e+06	1.17083e+06	0.849647
A0A0J9YYL3	Poly(U)-binding-splicing factor PUF60 (Fragment) OS=Homo sapiens OX=9606 GN=PUF60 PE=1 SV=1	PUF60	18	9	16	9	505	54.6	5.34	7.04501e+06	5.97884e+06	0.848663
F8VP50	Aldedh domain-containing protein (Fragment) OS=Homo sapiens OX=9606 PE=4 SV=4		4	1	1	1	261	28.5	7.02	317802	268704	0.845506
A0A499FJY3	RNA-binding protein 15 OS=Homo sapiens OX=9606 GN=RBM15 PE=1 SV=1	RBM15	3	2	2	2	925	101.3	9.96	713652	603162	0.845176
A0A8I5KYH1	Magnesium transporter protein 1 OS=Homo sapiens OX=9606 GN=MAGT1 PE=1 SV=1	MAGT1	9	3	3	3	305	34.6	9.58	1.86387e+06	1.57258e+06	0.843717
O94776	Metastasis-associated protein MTA2 OS=Homo sapiens OX=9606 GN=MTA2 PE=1 SV=1	MTA2	3	2	2	2	668	75	9.66	1.05683e+07	8.91327e+06	0.843397
E7EPM6	Long-chain-fatty-acid--CoA ligase OS=Homo sapiens OX=9606 GN=ACSL1 PE=1 SV=1	ACSL1	13	9	21	9	664	74.2	7.33	1.11037e+07	9.35625e+06	0.842626
O60292	Signal-induced proliferation-associated 1-like protein 3 OS=Homo sapiens OX=9606 GN=SIPA1L3 PE=1 SV=3	SIPA1L3	1	2	3	2	1781	194.5	8.32	241783	203725	0.842595
Q9Y4P3	Transducin beta-like protein 2 OS=Homo sapiens OX=9606 GN=TBL2 PE=1 SV=1	TBL2	8	3	5	3	447	49.8	9.44	440131	370173	0.841052
Q9UBU9	Nuclear RNA export factor 1 OS=Homo sapiens OX=9606 GN=NXF1 PE=1 SV=1	NXF1	9	5	12	5	619	70.1	8.51	2.82568e+06	2.3759e+06	0.840824
A0A590UK80	Serine/arginine-rich splicing factor 6 (Fragment) OS=Homo sapiens OX=9606 PE=3 SV=1		5	6	15	5	1090	121	6.84	4.35575e+06	3.6526e+06	0.838572
Q9UHB9	Signal recognition particle subunit SRP68 OS=Homo sapiens OX=9606 GN=SRP68 PE=1 SV=2	SRP68	3	2	4	2	627	70.7	8.56	1.24232e+06	1.04166e+06	0.838482
Q9UN86	Ras GTPase-activating protein-binding protein 2 OS=Homo sapiens OX=9606 GN=G3BP2 PE=1 SV=2	G3BP2	26	13	48	3	482	54.1	5.55	5.41137e+07	4.53555e+07	0.838152
H7BXZ6	Mitochondrial Rho GTPase OS=Homo sapiens OX=9606 GN=RHOT1 PE=1 SV=2	RHOT1	2	1	2	1	597	68.4	6	272418	228096	0.837302
O43390	Heterogeneous nuclear ribonucleoprotein R OS=Homo sapiens OX=9606 GN=HNRNPR PE=1 SV=1	HNRNPR	18	11	35	6	633	70.9	8.13	7.65228e+06	6.4044e+06	0.836927
A0A2R8Y5Y7	60S ribosomal protein L9 OS=Homo sapiens OX=9606 GN=RPL9 PE=1 SV=1	RPL9	10	3	8	3	220	25	9.74	6.26068e+06	5.23863e+06	0.836751
P48444	Coatomer subunit delta OS=Homo sapiens OX=9606 GN=ARCN1 PE=1 SV=1	ARCN1	2	1	1	1	511	57.2	6.21	119065	99461.8	0.835358
A8MXL6	Protein SEC13 homolog OS=Homo sapiens OX=9606 GN=SEC13 PE=1 SV=1	SEC13	8	2	4	2	284	31.6	5.82	1.29411e+06	1.08058e+06	0.834998
Q13085	Acetyl-CoA carboxylase 1 OS=Homo sapiens OX=9606 GN=ACACA PE=1 SV=2	ACACA	34	80	250	80	2346	265.4	6.37	3.7984e+08	3.16641e+08	0.833618
K7ELS8	Synaptogyrin-2 (Fragment) OS=Homo sapiens OX=9606 GN=SYNGR2 PE=1 SV=1	SYNGR2	6	1	1	1	135	14.7	8.09	358920	298995	0.833042
P62861	FAU ubiquitin-like and ribosomal protein S30 OS=Homo sapiens OX=9606 GN=FAU PE=1 SV=2	FAU	8	1	1	1	133	14.4	10.17	1.09442e+06	911565	0.832922
P04844	Dolichyl-diphosphooligosaccharide--protein glycosyltransferase subunit 2 OS=Homo sapiens OX=9606 GN=RPN2 PE=1 SV=3	RPN2	13	5	7	5	631	69.2	5.69	1.94883e+06	1.62158e+06	0.832078
E9PC35	Low-density lipoprotein receptor-related protein 2 OS=Homo sapiens OX=9606 GN=LRP2 PE=1 SV=1	LRP2	1	1	2	1	1225	136.1	4.96	1.79371e+06	1.49017e+06	0.830776
O14556	Glyceraldehyde-3-phosphate dehydrogenase, testis-specific OS=Homo sapiens OX=9606 GN=GAPDHS PE=1 SV=2	GAPDHS	4	2	10	1	408	44.5	8.19	1095736	909362	0.82991
F8WF02	Pyruvate dehydrogenase E1 component subunit beta OS=Homo sapiens OX=9606 GN=PDHB PE=1 SV=1	PDHB	4	1	1	1	251	27.6	7.9	3.20224e+06	2653481	0.828632
P26639	Threonine--tRNA ligase 1, cytoplasmic OS=Homo sapiens OX=9606 GN=TARS1 PE=1 SV=3	TARS1	1	1	1	1	723	83.4	6.67	814996	675177	0.828442
C9JH19	Cathepsin D OS=Homo sapiens OX=9606 GN=CTSD PE=1 SV=2	CTSD	17	8	14	8	451	48.6	7.84	8.12642e+06	6.73205e+06	0.828415
P27348	14-3-3 protein theta OS=Homo sapiens OX=9606 GN=YWHAQ PE=1 SV=1	YWHAQ	23	6	15	2	245	27.7	4.78	1.43278e+06	1.18475e+06	0.826889
P35658	Nuclear pore complex protein Nup214 OS=Homo sapiens OX=9606 GN=NUP214 PE=1 SV=2	NUP214	1	2	4	2	2090	213.5	7.47	829529	685744	0.826667
P01834	Immunoglobulin kappa constant OS=Homo sapiens OX=9606 GN=IGKC PE=1 SV=2	IGKC	13	1	2	1	107	11.8	6.52	711821	587155	0.824864
F8WCN3	creatine kinase OS=Homo sapiens OX=9606 GN=CKMT1A PE=1 SV=1	CKMT1A	13	5	11	4	298	33.5	8.32	8.83191e+06	7.28095e+06	0.824391
Q09028	Histone-binding protein RBBP4 OS=Homo sapiens OX=9606 GN=RBBP4 PE=1 SV=3	RBBP4	5	2	3	1	425	47.6	4.89	721723	594786	0.824119
H0YEN6	Delta(14)-sterol reductase TM7SF2 (Fragment) OS=Homo sapiens OX=9606 GN=TM7SF2 PE=1 SV=1	TM7SF2	6	1	5	1	208	23.3	6.77	506208	417133	0.824036
Q9UI42	Carboxypeptidase A4 OS=Homo sapiens OX=9606 GN=CPA4 PE=1 SV=2	CPA4	4	2	7	2	421	47.3	6.7	1.0959e+06	902395	0.82343
P23246	Splicing factor, proline- and glutamine-rich OS=Homo sapiens OX=9606 GN=SFPQ PE=1 SV=2	SFPQ	33	28	172	27	707	76.1	9.44	6.40788e+08	5.27576e+08	0.823325
C9J719	3-beta-hydroxysteroid-Delta(8),Delta(7)-isomerase (Fragment) OS=Homo sapiens OX=9606 GN=EBP PE=1 SV=8	EBP	7	1	1	1	145	16.6	7.01	983773	809406	0.822757
A6NHQ2	rRNA/tRNA 2'-O-methyltransferase fibrillarin-like protein 1 OS=Homo sapiens OX=9606 GN=FBLL1 PE=3 SV=2	FBLL1	7	2	4	1	334	34.8	10.35	1.10298e+06	903448	0.819095
Q13835	Plakophilin-1 OS=Homo sapiens OX=9606 GN=PKP1 PE=1 SV=2	PKP1	3	2	4	2	747	82.8	9.13	1.59222e+06	1.30019e+06	0.816591
P35908	Keratin, type II cytoskeletal 2 epidermal OS=Homo sapiens OX=9606 GN=KRT2 PE=1 SV=2	KRT2	57	37	210	26	639	65.4	8	7.42889e+08	605545085	0.815121
P54920	Alpha-soluble NSF attachment protein OS=Homo sapiens OX=9606 GN=NAPA PE=1 SV=3	NAPA	7	2	3	2	295	33.2	5.36	309161	251854	0.814636
B1AKL4	Eukaryotic translation initiation factor 4E transporter OS=Homo sapiens OX=9606 GN=EIF4ENIF1 PE=1 SV=1	EIF4ENIF1	2	2	2	2	961	105.5	8.32	452323	368080	0.813755
A0A087X0L7	Mitochondrial inner membrane protein OXA1L OS=Homo sapiens OX=9606 GN=OXA1L PE=1 SV=1	OXA1L	2	1	1	1	435	48.5	9.45	596654	484574	0.812152
A0A1B0GVC3	GTP-binding protein Di-Ras2 (Fragment) OS=Homo sapiens OX=9606 GN=DIRAS2 PE=1 SV=1	DIRAS2	10	1	7	1	112	12.5	6.52	13093205	10629739	0.811852
P62136	Serine/threonine-protein phosphatase PP1-alpha catalytic subunit OS=Homo sapiens OX=9606 GN=PPP1CA PE=1 SV=1	PPP1CA	25	9	20	3	330	37.5	6.33	6.65919e+06	5.40617e+06	0.811837
P31947	14-3-3 protein sigma OS=Homo sapiens OX=9606 GN=SFN PE=1 SV=1	SFN	10	3	11	1	248	27.8	4.74	445752	361876	0.811832
Q8NBX0	Saccharopine dehydrogenase-like oxidoreductase OS=Homo sapiens OX=9606 GN=SCCPDH PE=1 SV=1	SCCPDH	8	3	4	3	429	47.1	9.14	1.45815e+06	1.18206e+06	0.81066
Q96CT7	Coiled-coil domain-containing protein 124 OS=Homo sapiens OX=9606 GN=CCDC124 PE=1 SV=1	CCDC124	8	2	3	2	223	25.8	9.54	895052	725456	0.810519
O95994	Anterior gradient protein 2 homolog OS=Homo sapiens OX=9606 GN=AGR2 PE=1 SV=1	AGR2	10	2	2	2	175	20	9	1491058	1.20772e+06	0.809976
Q9BYK8	Helicase with zinc finger domain 2 OS=Homo sapiens OX=9606 GN=HELZ2 PE=1 SV=6	HELZ2	0	1	2	1	2649	294.5	7.49	409491	331335	0.80914
A0A6Q8PFJ0	Prelamin-A/C OS=Homo sapiens OX=9606 GN=LMNA PE=1 SV=1	LMNA	21	13	23	13	729	80.9	8.27	7.15615e+06	5.7744e+06	0.806915
P14923	Junction plakoglobin OS=Homo sapiens OX=9606 GN=JUP PE=1 SV=3	JUP	23	16	43	16	745	81.7	6.14	2.13464e+07	1.71988e+07	0.8057
J3QTR3	Ubiquitin-40S ribosomal protein S27a (Fragment) OS=Homo sapiens OX=9606 GN=RPS27A PE=1 SV=1	RPS27A	32	3	7	3	106	12.2	10.14	20401265	16429203	0.805303
Q96SB3	Neurabin-2 OS=Homo sapiens OX=9606 GN=PPP1R9B PE=1 SV=3	PPP1R9B	1	1	1	1	817	89.3	4.97	591485	474567	0.80233
A0A8I5KWT8	Myosin-9 OS=Homo sapiens OX=9606 GN=MYH9 PE=1 SV=1	MYH9	13	26	52	24	1981	229	5.64	1.93333e+07	1.55072e+07	0.802098
M0R261	6-phosphogluconolactonase (Fragment) OS=Homo sapiens OX=9606 GN=PGLS PE=1 SV=1	PGLS	5	1	1	1	216	23	5.86	306378	245446	0.80112
F5GZS6	4F2 cell-surface antigen heavy chain OS=Homo sapiens OX=9606 GN=SLC3A2 PE=1 SV=1	SLC3A2	3	2	7	2	599	64.8	5.1	860589	687996	0.799448
A0A7I2V5Y7	Non-POU domain-containing octamer-binding protein OS=Homo sapiens OX=9606 GN=NONO PE=1 SV=1	NONO	48	25	146	23	476	54.8	8.78	3.70973e+08	2.96556e+08	0.799401
P49411	Elongation factor Tu, mitochondrial OS=Homo sapiens OX=9606 GN=TUFM PE=1 SV=3	TUFM	30	13	31	13	455	49.8	7.61	1.7774e+07	1.41786e+07	0.797717
A0A8V8TQ95	Puromycin-sensitive aminopeptidase OS=Homo sapiens OX=9606 GN=NPEPPS PE=4 SV=1	N PPS	2	1	1	1	722	81.1	5.11	297565	236878	0.796054
H3BVH7	Ras-related protein Rab-27A (Fragment) OS=Homo sapiens OX=9606 GN=RAB27A PE=1 SV=1	RAB27A	5	1	3	1	146	16.7	5.59	529098	420881	0.795469
R4GMU7	60S ribosomal protein L7-like 1 (Fragment) OS=Homo sapiens OX=9606 GN=RPL7L1 PE=1 SV=2	RPL7L1	5	1	1	1	198	23	10.64	584921	465122	0.795187
O75643	U5 small nuclear ribonucleoprotein 200 kDa helicase OS=Homo sapiens OX=9606 GN=SNRNP200 PE=1 SV=2	SNRNP200	5	11	20	11	2136	244.4	6.06	4.34405e+06	3.44567e+06	0.793193
E9PIE4	Mitochondrial carrier homolog 2 (Fragment) OS=Homo sapiens OX=9606 GN=MTCH2 PE=1 SV=8	MTCH2	11	3	10	3	262	28.5	7.61	1.82579e+06	1.44577e+06	0.791862
H0YE29	Rho GTPase-activating protein 1 (Fragment) OS=Homo sapiens OX=9606 GN=ARHGAP1 PE=1 SV=1	ARHGAP1	2	1	1	1	334	38.4	6.24	355395	281032	0.790761
Q9NZH8	Interleukin-36 gamma OS=Homo sapiens OX=9606 GN=IL36G PE=1 SV=1	IL36G	7	1	1	1	169	18.7	5.14	435081	343319	0.789094
P62081	40S ribosomal protein S7 OS=Homo sapiens OX=9606 GN=RPS7 PE=1 SV=1	RPS7	18	5	21	5	194	22.1	10.1	3.04938e+07	2.40468e+07	0.78858
H0Y3M2	BUB3-interacting and GLEBS motif-containing protein ZNF207 (Fragment) OS=Homo sapiens OX=9606 GN=ZNF207 PE=1 SV=2	ZNF207	7	1	3	1	198	21.3	5.02	713690	562084	0.787575
P54886	Delta-1-pyrroline-5-carboxylate synthase OS=Homo sapiens OX=9606 GN=ALDH18A1 PE=1 SV=2	ALDH18A1	6	2	3	2	795	87.2	7.12	352692	277690	0.787343
Q8N1N4	Keratin, type II cytoskeletal 78 OS=Homo sapiens OX=9606 GN=KRT78 PE=1 SV=2	KRT78	24	13	48	10	520	56.8	6.02	1.1236e+07	8.84386e+06	0.787097
Q8WVV4	Protein POF1B OS=Homo sapiens OX=9606 GN=POF1B PE=1 SV=3	POF1B	7	4	4	4	589	68	6.32	1.00012e+06	787134	0.787038
P01040	Cystatin-A OS=Homo sapiens OX=9606 GN=CSTA PE=1 SV=1	CSTA	45	4	10	4	98	11	5.5	6.27483e+06	4.9361e+06	0.786652
A0A8Q3SHR2	AP-3 complex subunit beta OS=Homo sapiens OX=9606 GN=AP3B1 PE=1 SV=1	AP3B1	1	1	1	1	1004	111.9	5.97	168385	132420	0.786411
A0A1B0GTG2	Alpha-aminoadipic semialdehyde dehydrogenase OS=Homo sapiens OX=9606 GN=ALDH7A1 PE=1 SV=1	ALDH7A1	5	2	2	2	536	58.1	8.13	309024	243008	0.786372
Q92481	Transcription factor AP-2-beta OS=Homo sapiens OX=9606 GN=TFAP2B PE=1 SV=2	TFAP2B	4	2	5	2	460	50.4	8.24	1.15247e+06	904433	0.784776
O14979	Heterogeneous nuclear ribonucleoprotein D-like OS=Homo sapiens OX=9606 GN=HNRNPDL PE=1 SV=3	HNRNPDL	26	10	19	8	420	46.4	9.57	1.35199e+07	1.05926e+07	0.783478
P46940	Ras GTPase-activating-like protein IQGAP1 OS=Homo sapiens OX=9606 GN=IQGAP1 PE=1 SV=1	IQGAP1	8	12	18	12	1657	189.1	6.48	4.78375e+06	3.74616e+06	0.783101
O00571	ATP-dependent RNA helicase DDX3X OS=Homo sapiens OX=9606 GN=DDX3X PE=1 SV=3	DDX3X	25	16	37	15	662	73.2	7.18	2.11884e+07	1.65908e+07	0.783015
P29401	Transketolase OS=Homo sapiens OX=9606 GN=TKT PE=1 SV=3	TKT	14	8	11	8	623	67.8	7.66	7.60509e+06	5.95452e+06	0.782964
Q02413	Desmoglein-1 OS=Homo sapiens OX=9606 GN=DSG1 PE=1 SV=2	DSG1	16	14	43	14	1049	113.7	5.03	2.27186e+07	1.7776e+07	0.782442
Q9UGR2	Zinc finger CCCH domain-containing protein 7B OS=Homo sapiens OX=9606 GN=ZC3H7B PE=1 SV=2	ZC3H7B	8	9	13	9	977	109.8	7.25	5.19287e+06	4.05844e+06	0.78154
P15311	Ezrin OS=Homo sapiens OX=9606 GN=EZR PE=1 SV=4	EZR	23	15	31	15	586	69.4	6.27	2.12464e+07	1.66011e+07	0.781358
P31025	Lipocalin-1 OS=Homo sapiens OX=9606 GN=LCN1 PE=1 SV=1	LCN1	11	2	8	2	176	19.2	5.58	3.89791e+06	3.04531e+06	0.781268
A2IDA3	DNA-3-methyladenine glycosylase II (Fragment) OS=Homo sapiens OX=9606 GN=MPG PE=1 SV=1	MPG	4	1	1	1	251	27.3	9.03	623944	486779	0.780165
P18085	ADP-ribosylation factor 4 OS=Homo sapiens OX=9606 GN=ARF4 PE=1 SV=3	ARF4	10	2	4	2	180	20.5	7.14	62486749	4.8677e+07	0.778997
A0A8Q3SI83	Myomegalin OS=Homo sapiens OX=9606 GN=PDE4DIP PE=1 SV=1	PDE4DIP	0	1	2	1	2412	272.6	5.45	205821	160198	0.778334
P31153	S-adenosylmethionine synthase isoform type-2 OS=Homo sapiens OX=9606 GN=MAT2A PE=1 SV=1	MAT2A	2	1	2	1	395	43.6	6.48	387922	301824	0.778052
O43865	S-adenosylhomocysteine hydrolase-like protein 1 OS=Homo sapiens OX=9606 GN=AHCYL1 PE=1 SV=2	AHCYL1	3	2	3	2	530	58.9	6.89	995749	774490	0.777796
A0A7I2YQK5	Inosine-5'-monophosphate dehydrogenase OS=Homo sapiens OX=9606 GN=IMPDH2 PE=1 SV=1	IMPDH2	2	1	3	1	513	55.5	7.02	8.3606e+06	6488169	0.776041
J3QRV5	LLGL scribble cell polarity complex component 2 OS=Homo sapiens OX=9606 GN=LLGL2 PE=1 SV=1	LLGL2	2	2	5	2	1019	113.3	7.52	965493	749196	0.775972
Q8TAV4	Stomatin-like protein 3 OS=Homo sapiens OX=9606 GN=STOML3 PE=1 SV=1	STOML3	2	1	2	1	291	32.1	8.63	1.41085e+06	1.09421e+06	0.77557
H3BUA7	Dynein regulatory complex subunit 4 (Fragment) OS=Homo sapiens OX=9606 GN=GAS8 PE=1 SV=1	GAS8	12	1	1	1	60	7.3	8.47	4184989	3.24157e+06	0.774572
Q15102	Platelet-activating factor acetylhydrolase IB subunit alpha1 OS=Homo sapiens OX=9606 GN=PAFAH1B3 PE=1 SV=1	PAFAH1B3	8	2	5	2	231	25.7	6.84	457414144	354098560	0.774131
B4DLN1	cDNA FLJ60124, highly similar to Mitochondrial dicarboxylate carrier OS=Homo sapiens OX=9606 PE=2 SV=1		7	3	8	3	442	48.1	9.52	3.11302e+06	2399919	0.770929
P02765	Alpha-2-HS-glycoprotein OS=Homo sapiens OX=9606 GN=AHSG PE=1 SV=2	AHSG	3	1	2	1	367	39.3	5.72	200610	154632	0.770811
O14818	Proteasome subunit alpha type-7 OS=Homo sapiens OX=9606 GN=PSMA7 PE=1 SV=1	PSMA7	8	2	5	2	248	27.9	8.46	1.37892e+06	1.06129e+06	0.76965
P42126	Enoyl-CoA delta isomerase 1, mitochondrial OS=Homo sapiens OX=9606 GN=ECI1 PE=1 SV=1	ECI1	3	1	2	1	302	32.8	8.54	560538	430951	0.768816
Q8N0Z8	tRNA pseudouridine synthase-like 1 OS=Homo sapiens OX=9606 GN=PUSL1 PE=1 SV=1	PUSL1	8	2	2	2	303	33.2	9.85	197685	151910	0.768445
P22735	Protein-glutamine gamma-glutamyltransferase K OS=Homo sapiens OX=9606 GN=TGM1 PE=1 SV=4	TGM1	4	3	8	3	817	89.7	6.04	1.08034e+06	829894	0.768177
O75947	ATP synthase subunit d, mitochondrial OS=Homo sapiens OX=9606 GN=ATP5PD PE=1 SV=3	ATP5PD	12	2	4	2	161	18.5	5.3	928367	712916	0.767924
P10155	RNA-binding protein RO60 OS=Homo sapiens OX=9606 GN=RO60 PE=1 SV=2	RO60	1	1	1	1	538	60.6	8.03	325437	249757	0.76745
O60264	SWI/SNF-related matrix-associated actin-dependent regulator of chromatin subfamily A member 5 OS=Homo sapiens OX=9606 GN=SMARCA5 PE=1 SV=1	SMARCA5	1	1	1	1	1052	121.8	8.09	242897	186368	0.767274
Q96B21	Transmembrane protein 45B OS=Homo sapiens OX=9606 GN=TMEM45B PE=1 SV=1	TMEM45B	3	1	3	1	275	31.8	6.95	562518	430088	0.764577
E7ETR0	RuvB-like helicase OS=Homo sapiens OX=9606 GN=RUVBL1 PE=1 SV=1	RUVBL1	4	1	1	1	315	34.8	5.76	287167	219385	0.763963
O75223	Gamma-glutamylcyclotransferase OS=Homo sapiens OX=9606 GN=GGCT PE=1 SV=1	GGCT	34	6	12	6	188	21	5.14	6.7803e+06	5.17449e+06	0.763166
Q9UJ70	N-acetyl-D-glucosamine kinase OS=Homo sapiens OX=9606 GN=NAGK PE=1 SV=4	NAGK	8	3	3	3	344	37.4	6.24	398138	303477	0.76224
Q8N729	Neuropeptide W OS=Homo sapiens OX=9606 GN=NPW PE=1 SV=2	NPW	5	1	1	1	165	18	11.62	2.09664e+06	1.59398e+06	0.760257
K7EL50	Calreticulin OS=Homo sapiens OX=9606 GN=CALR PE=1 SV=2	CALR	13	3	6	3	378	43.3	4.77	1.44785e+06	1.10016e+06	0.759854
Q9UPN6	SR-related and CTD-associated factor 8 OS=Homo sapiens OX=9606 GN=SCAF8 PE=1 SV=1	SCAF8	1	1	2	1	1271	140.4	8.29	471804	358314	0.759455
Q9Y613	FH1/FH2 domain-containing protein 1 OS=Homo sapiens OX=9606 GN=FHOD1 PE=1 SV=3	FHOD1	1	1	2	1	1164	126.5	6.39	172865	131188	0.758906
A0A1B0GUE3	Acid ceramidase OS=Homo sapiens OX=9606 GN=ASAH1 PE=1 SV=1	ASAH1	5	2	2	2	330	37.4	6.79	673228	510156	0.757775
B1AHC9	X-ray repair cross-complementing protein 6 OS=Homo sapiens OX=9606 GN=XRCC6 PE=1 SV=1	XRCC6	10	6	7	6	559	64.2	9.28	3.62391e+06	2.73679e+06	0.755204
Q16698	2,4-dienoyl-CoA reductase [(3E)-enoyl-CoA-producing], mitochondrial OS=Homo sapiens OX=9606 GN=DECR1 PE=1 SV=1	DECR1	9	3	6	3	335	36	9.28	3.02004e+06	2276316	0.753737
A0A804HL54	isoleucine--tRNA ligase OS=Homo sapiens OX=9606 GN=IARS1 PE=1 SV=1	IARS1	2	3	5	3	1237	141.5	6.2	7.40067e+06	5.56773e+06	0.752328
C9JRZ6	MICOS complex subunit MIC19 OS=Homo sapiens OX=9606 GN=CHCHD3 PE=1 SV=2	CHCHD3	12	3	5	3	232	26.7	7.75	768766	577724	0.751495
K7EL74	Vacuole membrane protein 1 OS=Homo sapiens OX=9606 GN=VMP1 PE=1 SV=1	VMP1	9	1	3	1	75	9	8.54	892941	669694	0.749987
H7C2F9	R3H domain-containing protein 1 (Fragment) OS=Homo sapiens OX=9606 GN=R3HDM1 PE=1 SV=1	R3HDM1	4	1	1	1	284	33.2	5.82	622771	466703	0.749398
P59665	Neutrophil defensin 1 OS=Homo sapiens OX=9606 GN=DEFA1B PE=1 SV=1	DEFA1B	19	2	8	2	94	10.2	6.99	4.00774e+06	3.00144e+06	0.748911
E9PM05	Etoposide-induced protein 2.4 homolog (Fragment) OS=Homo sapiens OX=9606 GN=EI24 PE=1 SV=1	EI24	4	1	1	1	187	21.6	9.73	264065	197235	0.746917
P05023	Sodium/potassium-transporting ATPase subunit alpha-1 OS=Homo sapiens OX=9606 GN=ATP1A1 PE=1 SV=1	ATP1A1	11	9	16	9	1023	112.8	5.49	4.50044e+06	3.36123e+06	0.746866
Q13263	Transcription intermediary factor 1-beta OS=Homo sapiens OX=9606 GN=TRIM28 PE=1 SV=5	TRIM28	3	3	4	3	835	88.5	5.77	410891	306168	0.745133
O43684	Mitotic checkpoint protein BUB3 OS=Homo sapiens OX=9606 GN=BUB3 PE=1 SV=1	BUB3	33	7	16	7	328	37.1	6.84	4.2805e+06	3.1807e+06	0.743068
Q13283	Ras GTPase-activating protein-binding protein 1 OS=Homo sapiens OX=9606 GN=G3BP1 PE=1 SV=1	G3BP1	37	14	86	12	466	52.1	5.52	1.90617e+08	1.41561e+08	0.742648
C9JXP6	Integrator complex subunit 6 (Fragment) OS=Homo sapiens OX=9606 GN=INTS6 PE=1 SV=1	INTS6	13	1	3	1	89	9.9	4.64	364620	270733	0.742507
Q96N66	Lysophospholipid acyltransferase 7 OS=Homo sapiens OX=9606 GN=MBOAT7 PE=1 SV=2	MBOAT7	5	2	3	2	472	52.7	8.97	879687	652527	0.741772
E7EQB2	Lactotransferrin (Fragment) OS=Homo sapiens OX=9606 GN=LTF PE=1 SV=1	LTF	8	5	13	5	696	76.6	8.02	3.48939e+06	2.57762e+06	0.738702
P39656	Dolichyl-diphosphooligosaccharide--protein glycosyltransferase 48 kDa subunit OS=Homo sapiens OX=9606 GN=DDOST PE=1 SV=4	DDOST	12	5	11	5	456	50.8	6.55	6.16455e+06	4.54223e+06	0.736832
O94906	Pre-mRNA-processing factor 6 OS=Homo sapiens OX=9606 GN=PRPF6 PE=1 SV=1	PRPF6	8	8	13	8	941	106.9	8.25	3.0121e+06	2.21832e+06	0.736471
O75342	Arachidonate 12-lipoxygenase, 12R-type OS=Homo sapiens OX=9606 GN=ALOX12B PE=1 SV=1	ALOX12B	3	2	2	2	701	80.3	7.64	703865	518373	0.736466
P09913	Interferon-induced protein with tetratricopeptide repeats 2 OS=Homo sapiens OX=9606 GN=IFIT2 PE=1 SV=1	IFIT2	20	10	21	9	472	54.6	6.76	1.08968e+07	8.01995e+06	0.735992
P23526	Adenosylhomocysteinase OS=Homo sapiens OX=9606 GN=AHCY PE=1 SV=4	AHCY	23	9	15	9	432	47.7	6.34	6.86613e+06	5.04583e+06	0.734887
A0A8I5QJG2	Guanylate cyclase OS=Homo sapiens OX=9606 GN=NPR2 PE=1 SV=1	NPR2	1	1	2	1	1100	122.6	6.84	1.10258e+06	810226	0.734846
E9PIA8	Palmitoyl-protein thioesterase 1 (Fragment) OS=Homo sapiens OX=9606 GN=PPT1 PE=1 SV=10	PPT1	7	1	1	1	208	23.2	5.39	521728	383128	0.734344
Q9NX20	39S ribosomal protein L16, mitochondrial OS=Homo sapiens OX=9606 GN=MRPL16 PE=1 SV=1	MRPL16	12	3	7	3	251	28.4	10.13	1.14402e+06	840056	0.734301
H0Y4Y4	EF-hand domain-containing protein D2 (Fragment) OS=Homo sapiens OX=9606 GN=EFHD2 PE=1 SV=1	EFHD2	6	1	1	1	179	19.6	6.35	500103	367129	0.734107
F8W726	Ubiquitin-associated protein 2-like OS=Homo sapiens OX=9606 GN=UBAP2L PE=1 SV=2	UBAP2L	9	8	28	8	1079	113.6	6.68	1.96069e+07	1.43841e+07	0.733626
Q8TCJ2	Dolichyl-diphosphooligosaccharide--protein glycosyltransferase subunit STT3B OS=Homo sapiens OX=9606 GN=STT3B PE=1 SV=1	STT3B	1	1	2	1	826	93.6	8.91	337436	247509	0.733499
A0A5F9ZI03	Unconventional myosin-VI OS=Homo sapiens OX=9606 GN=MYO6 PE=1 SV=1	MYO6	1	1	3	1	661	75.1	6.61	207901	152200	0.732081
P04040	Catalase OS=Homo sapiens OX=9606 GN=CAT PE=1 SV=3	CAT	10	5	8	5	527	59.7	7.39	2.13306e+06	1.56093e+06	0.731779
K7EQK2	Hypoxia up-regulated protein 1 OS=Homo sapiens OX=9606 GN=HYOU1 PE=1 SV=2	HYOU1	2	2	4	2	946	105.6	5.44	475185	347304	0.73088
Q9C0C2	182 kDa tankyrase-1-binding protein OS=Homo sapiens OX=9606 GN=TNKS1BP1 PE=1 SV=4	TNKS1BP1	2	3	4	3	1729	181.7	4.86	906739	661897	0.729975
Q86W92	Liprin-beta-1 OS=Homo sapiens OX=9606 GN=PPFIBP1 PE=1 SV=2	PPFIBP1	1	1	2	1	1011	114	5.55	2.55323e+06	1.8556e+06	0.726764
A0A804HKU2	Peroxisomal multifunctional enzyme type 2 OS=Homo sapiens OX=9606 GN=HSD17B4 PE=1 SV=1	HSD17B4	19	10	26	10	621	67	8.34	1.22761e+07	8.91505e+06	0.726211
Q96A33	PAT complex subunit CCDC47 OS=Homo sapiens OX=9606 GN=CCDC47 PE=1 SV=1	CCDC47	2	1	1	1	483	55.8	4.87	330256	239126	0.724063
Q6Y1H2	Very-long-chain (3R)-3-hydroxyacyl-CoA dehydratase 2 OS=Homo sapiens OX=9606 GN=HACD2 PE=1 SV=1	HACD2	9	2	3	2	254	28.4	9.55	664527	480714	0.723393
Q8WUF5	RelA-associated inhibitor OS=Homo sapiens OX=9606 GN=PPP1R13L PE=1 SV=4	PPP1R13L	9	7	9	7	828	89	6.81	4.3698e+06	3.15718e+06	0.722499
Q9NXE4	Sphingomyelin phosphodiesterase 4 OS=Homo sapiens OX=9606 GN=SMPD4 PE=1 SV=3	SMPD4	1	1	1	1	866	97.7	8.27	799201	576404	0.721225
P08779	Keratin, type I cytoskeletal 16 OS=Homo sapiens OX=9606 GN=KRT16 PE=1 SV=4	KRT16	48	26	150	10	473	51.2	5.05	3.24912e+07	2.33959e+07	0.720069
O14745	Na(+)/H(+) exchange regulatory cofactor NHE-RF1 OS=Homo sapiens OX=9606 GN=SLC9A3R1 PE=1 SV=4	SLC9A3R1	10	3	3	3	358	38.8	5.77	1.93285e+06	1.38572e+06	0.716933
Q8NCA5	Protein FAM98A OS=Homo sapiens OX=9606 GN=FAM98A PE=1 SV=2	FAM98A	19	7	16	5	518	55.2	8.95	1.92167e+07	1.37365e+07	0.71482
P01857	Immunoglobulin heavy constant gamma 1 OS=Homo sapiens OX=9606 GN=IGHG1 PE=1 SV=1	IGHG1	8	2	3	2	330	36.1	8.19	3.85125e+06	2.7509e+06	0.714288
E9PJH7	Mitochondrial glutamate carrier 1 (Fragment) OS=Homo sapiens OX=9606 GN=SLC25A22 PE=1 SV=5	SLC25A22	14	4	8	4	313	33.3	9.67	2.27569e+06	1.62498e+06	0.714061
Q9Y6N5	Sulfide:quinone oxidoreductase, mitochondrial OS=Homo sapiens OX=9606 GN=SQOR PE=1 SV=1	SQOR	12	5	9	5	450	49.9	9.11	3.39173e+06	2.42047e+06	0.713639
A0A3B3ISH4	Protein phosphatase 1 regulatory subunit 12A (Fragment) OS=Homo sapiens OX=9606 GN=PPP1R12A PE=1 SV=1	PPP1R12A	6	2	4	2	381	40.9	9.82	932072	663541	0.711899
P05141	ADP/ATP translocase 2 OS=Homo sapiens OX=9606 GN=SLC25A5 PE=1 SV=7	SLC25A5	31	10	40	4	298	32.8	9.69	1.26646e+08	9.00248e+07	0.710835
Q7Z406	Myosin-14 OS=Homo sapiens OX=9606 GN=MYH14 PE=1 SV=2	MYH14	2	4	9	2	1995	227.7	5.6	1.01063e+06	717786	0.710234
Q15019	Septin-2 OS=Homo sapiens OX=9606 GN=SEPTIN2 PE=1 SV=1	SEPTIN2	20	6	15	6	361	41.5	6.6	1.25011e+07	8.84914e+06	0.70787
P04259	Keratin, type II cytoskeletal 6B OS=Homo sapiens OX=9606 GN=KRT6B PE=1 SV=5	KRT6B	47	33	159	4	564	60	8	9.46158e+07	6.69591e+07	0.707695
Q9UHB6	LIM domain and actin-binding protein 1 OS=Homo sapiens OX=9606 GN=LIMA1 PE=1 SV=1	LIMA1	4	3	4	3	759	85.2	6.84	1.46462e+06	1.03526e+06	0.706844
P53007	Tricarboxylate transport protein, mitochondrial OS=Homo sapiens OX=9606 GN=SLC25A1 PE=1 SV=2	SLC25A1	23	7	12	7	311	34	9.89	1.1982e+07	8.45308e+06	0.705481
Q9UMS4	Pre-mRNA-processing factor 19 OS=Homo sapiens OX=9606 GN=PRPF19 PE=1 SV=1	PRPF19	8	4	8	4	504	55.1	6.61	2.80951e+06	1.97913e+06	0.704442
P81605	Dermcidin OS=Homo sapiens OX=9606 GN=DCD PE=1 SV=2	DCD	23	3	13	3	110	11.3	6.54	3.01531e+07	2.11946e+07	0.702901
B4DR61	Protein transport protein Sec61 subunit alpha isoform 1 OS=Homo sapiens OX=9606 GN=SEC61A1 PE=1 SV=1	SEC61A1	4	2	3	2	482	52.9	8.24	2.15239e+06	1.51154e+06	0.702262
P68363	Tubulin alpha-1B chain OS=Homo sapiens OX=9606 GN=TUBA1B PE=1 SV=1	TUBA1B	43	15	51	3	451	50.1	5.06	9.74757e+07	6.84187e+07	0.701906
P28070	Proteasome subunit beta type-4 OS=Homo sapiens OX=9606 GN=PSMB4 PE=1 SV=4	PSMB4	4	1	6	1	264	29.2	5.97	559032	392007	0.701225
Q5HYK3	2-methoxy-6-polyprenyl-1,4-benzoquinol methylase, mitochondrial OS=Homo sapiens OX=9606 GN=COQ5 PE=1 SV=2	COQ5	3	1	1	1	327	37.1	6.95	1.05918e+06	742185	0.700719
O75382	Tripartite motif-containing protein 3 OS=Homo sapiens OX=9606 GN=TRIM3 PE=1 SV=2	TRIM3	14	8	16	8	744	80.8	7.83	8.84634e+06	6.19527e+06	0.700319
A0A087WT48	DnaJ homolog subfamily A member 2 (Fragment) OS=Homo sapiens OX=9606 GN=DNAJA2 PE=1 SV=1	DNAJA2	17	2	5	2	134	14.7	9.28	973093	679986	0.698788
Q01085	Nucleolysin TIAR OS=Homo sapiens OX=9606 GN=TIAL1 PE=1 SV=1	TIAL1	20	7	19	4	375	41.6	7.74	4.12885e+07	2.8781e+07	0.697071
Q9UBB4	Ataxin-10 OS=Homo sapiens OX=9606 GN=ATXN10 PE=1 SV=1	ATXN10	11	4	4	4	475	53.5	5.25	2.51755e+06	1.74611e+06	0.693576
Q12849	G-rich sequence factor 1 OS=Homo sapiens OX=9606 GN=GRSF1 PE=1 SV=3	GRSF1	12	7	21	7	480	53.1	6.19	1.42068e+07	9.80902e+06	0.690446
A0A7P0Z3Z5	DNA damage-binding protein 1 OS=Homo sapiens OX=9606 GN=DDB1 PE=1 SV=1	DDB1	2	2	2	2	1069	119	5.24	565171	389725	0.68957
A0A087WVQ9	Elongation factor 1-alpha OS=Homo sapiens OX=9606 GN=EEF1A1 PE=1 SV=2	EEF1A1	30	13	49	4	459	49.8	9.09	2.15739e+08	1.48702e+08	0.689271
P06702	Protein S100-A9 OS=Homo sapiens OX=9606 GN=S100A9 PE=1 SV=1	S100A9	11	1	3	1	114	13.2	6.13	2.27983e+06	1.57092e+06	0.689049
Q8WVM0	Dimethyladenosine transferase 1, mitochondrial OS=Homo sapiens OX=9606 GN=TFB1M PE=1 SV=1	TFB1M	3	1	2	1	346	39.5	9.26	241838	166598	0.688882
O43175	D-3-phosphoglycerate dehydrogenase OS=Homo sapiens OX=9606 GN=PHGDH PE=1 SV=4	PHGDH	17	8	21	8	533	56.6	6.71	1.60936e+07	1.10825e+07	0.688631
A0A1W2PNX8	Protein unc-45 homolog A OS=Homo sapiens OX=9606 GN=UNC45A PE=1 SV=1	UNC45A	1	1	1	1	1084	118.3	6.71	147720	101694	0.688429
Q14683	Structural maintenance of chromosomes protein 1A OS=Homo sapiens OX=9606 GN=SMC1A PE=1 SV=2	SMC1A	1	1	1	1	1233	143.1	7.64	154362	106260	0.688385
P20618	Proteasome subunit beta type-1 OS=Homo sapiens OX=9606 GN=PSMB1 PE=1 SV=2	PSMB1	6	1	2	1	241	26.5	8.13	958915	659567	0.687826
A0A8V8TM72	Sideroflexin-3 OS=Homo sapiens OX=9606 GN=SFXN3 PE=4 SV=1	SFXN3	8	2	2	1	288	31.7	8.82	382475	262198	0.685531
P06493	Cyclin-dependent kinase 1 OS=Homo sapiens OX=9606 GN=CDK1 PE=1 SV=3	CDK1	3	1	4	1	297	34.1	8.4	422023	287754	0.681844
Q1KMD3	Heterogeneous nuclear ribonucleoprotein U-like protein 2 OS=Homo sapiens OX=9606 GN=HNRNPUL2 PE=1 SV=1	HNRNPUL2	22	18	39	18	747	85.1	4.91	4.45124e+07	3.03407e+07	0.681622
P27695	DNA-(apurinic or apyrimidinic site) endonuclease OS=Homo sapiens OX=9606 GN=APEX1 PE=1 SV=2	A X1	15	5	7	5	318	35.5	8.12	6.46562e+06	4.40435e+06	0.681196
P42357	Histidine ammonia-lyase OS=Homo sapiens OX=9606 GN=HAL PE=1 SV=1	HAL	3	2	5	2	657	72.7	6.95	1.10497e+06	750023	0.67877
O95171	Sciellin OS=Homo sapiens OX=9606 GN=SCEL PE=1 SV=2	SCEL	1	1	1	1	688	77.5	9.38	253148	171829	0.678769
Q13547	Histone deacetylase 1 OS=Homo sapiens OX=9606 GN=HDAC1 PE=1 SV=1	HDAC1	2	1	2	1	482	55.1	5.48	724457	491666	0.678668
E9PP21	Cysteine and glycine-rich protein 1 OS=Homo sapiens OX=9606 GN=CSRP1 PE=1 SV=1	CSRP1	6	1	1	1	160	16.9	8.91	271410	184145	0.678475
P25311	Zinc-alpha-2-glycoprotein OS=Homo sapiens OX=9606 GN=AZGP1 PE=1 SV=2	AZGP1	23	6	13	6	298	34.2	6.05	6.77855e+06	4.59096e+06	0.677278
P20073	Annexin A7 OS=Homo sapiens OX=9606 GN=ANXA7 PE=1 SV=3	ANXA7	2	1	2	1	488	52.7	5.68	365003	247038	0.676809
Q14103	Heterogeneous nuclear ribonucleoprotein D0 OS=Homo sapiens OX=9606 GN=HNRNPD PE=1 SV=1	HNRNPD	41	21	95	3	355	38.4	7.81	5.85035e+08	3.95847e+08	0.676621
Q8WXF1	Paraspeckle component 1 OS=Homo sapiens OX=9606 GN=PSPC1 PE=1 SV=1	PSPC1	25	14	51	13	523	58.7	6.67	7.11907e+07	4.81432e+07	0.676256
P62937	Peptidyl-prolyl cis-trans isomerase A OS=Homo sapiens OX=9606 GN=PPIA PE=1 SV=2	PPIA	12	2	4	2	165	18	7.81	1.30764e+06	884215	0.676193
E5RK27	Voltage-dependent anion-selective channel protein 3 (Fragment) OS=Homo sapiens OX=9606 GN=VDAC3 PE=1 SV=1	VDAC3	22	2	3	2	108	11.8	7.94	922316	621837	0.674213
Q8IVS2	Malonyl-CoA-acyl carrier protein transacylase, mitochondrial OS=Homo sapiens OX=9606 GN=MCAT PE=1 SV=2	MCAT	3	1	2	1	390	42.9	8.72	358707	241763	0.673985
Q07065	Cytoskeleton-associated protein 4 OS=Homo sapiens OX=9606 GN=CKAP4 PE=1 SV=2	CKAP4	3	2	4	2	602	66	5.92	735659	495225	0.673172
P47929	Galectin-7 OS=Homo sapiens OX=9606 GN=LGALS7B PE=1 SV=2	LGALS7B	18	2	3	2	136	15.1	7.62	1.494e+06	1.00433e+06	0.672239
Q96QA5	Gasdermin-A OS=Homo sapiens OX=9606 GN=GSDMA PE=1 SV=4	GSDMA	2	1	2	1	445	49.3	5.29	745149	500717	0.671969
H0YA96	Heterogeneous nuclear ribonucleoprotein D0 (Fragment) OS=Homo sapiens OX=9606 GN=HNRNPD PE=1 SV=1	HNRNPD	59	19	74	1	210	23.9	9.58	271428	181913	0.670205
P11279	Lysosome-associated membrane glycoprotein 1 OS=Homo sapiens OX=9606 GN=LAMP1 PE=1 SV=3	LAMP1	5	2	2	2	417	44.9	8.75	1.53454e+06	1.02705e+06	0.669288
B1AK88	F-actin-capping protein subunit beta OS=Homo sapiens OX=9606 GN=CAPZB PE=1 SV=1	CAPZB	16	5	11	5	301	33.8	6.43	7.78959e+06	5.21133e+06	0.669012
A0A7P0TBP9	Interferon-induced protein with tetratricopeptide repeats 5 OS=Homo sapiens OX=9606 GN=IFIT5 PE=1 SV=1	IFIT5	11	5	12	4	376	43.2	8.76	5.42782e+06	3.63023e+06	0.668819
O75197	Low-density lipoprotein receptor-related protein 5 OS=Homo sapiens OX=9606 GN=LRP5 PE=1 SV=2	LRP5	1	1	3	1	1615	179	5.34	4.31853e+06	2.88771e+06	0.668678
P51148	Ras-related protein Rab-5C OS=Homo sapiens OX=9606 GN=RAB5C PE=1 SV=2	RAB5C	22	4	7	4	216	23.5	8.41	2.52442e+06	1.68545e+06	0.667659
Q9NPF5	DNA methyltransferase 1-associated protein 1 OS=Homo sapiens OX=9606 GN=DMAP1 PE=1 SV=1	DMAP1	2	1	1	1	467	53	9.5	1.38778e+06	924291	0.666021
P29373	Cellular retinoic acid-binding protein 2 OS=Homo sapiens OX=9606 GN=CRABP2 PE=1 SV=2	CRABP2	7	1	4	1	138	15.7	5.4	874954	580028	0.662924
Q14247	Src substrate cortactin OS=Homo sapiens OX=9606 GN=CTTN PE=1 SV=2	CTTN	12	6	9	6	550	61.5	5.4	3.20812e+06	2.12507e+06	0.662402
Q9HB71	Calcyclin-binding protein OS=Homo sapiens OX=9606 GN=CACYBP PE=1 SV=2	CACYBP	4	1	2	1	228	26.2	8.25	259825	172073	0.662264
A0AV96	RNA-binding protein 47 OS=Homo sapiens OX=9606 GN=RBM47 PE=1 SV=2	RBM47	5	3	4	3	593	64.1	7.68	727738	481921	0.662218
A0A087WWU8	Tropomyosin alpha-3 chain OS=Homo sapiens OX=9606 GN=TPM3 PE=1 SV=1	TPM3	25	8	17	3	227	26.4	4.78	4.76292e+06	3.15111e+06	0.661592
Q8IX12	Cell division cycle and apoptosis regulator protein 1 OS=Homo sapiens OX=9606 GN=CCAR1 PE=1 SV=2	CCAR1	5	6	12	6	1150	132.7	5.76	3.82426e+06	2.51837e+06	0.658524
Q00059	Transcription factor A, mitochondrial OS=Homo sapiens OX=9606 GN=TFAM PE=1 SV=1	TFAM	4	1	2	1	246	29.1	9.72	560904	368676	0.657288
Q96JD6	1,5-anhydro-D-fructose reductase OS=Homo sapiens OX=9606 GN=AKR1E2 PE=1 SV=2	AKR1E2	3	1	3	1	320	36.6	7.49	703666	461670	0.656092
A0A3B3ITK7	Phosphoglucomutase-1 OS=Homo sapiens OX=9606 GN=PGM1 PE=1 SV=1	PGM1	9	4	6	4	584	63.9	6.76	2.5591e+06	1.67313e+06	0.653797
Q9GZZ8	Extracellular glycoprotein lacritin OS=Homo sapiens OX=9606 GN=LACRT PE=1 SV=1	LACRT	17	2	3	2	138	14.2	5.5	457677	298742	0.652734
A0A0A0MTT8	Growth/differentiation factor 15 (Fragment) OS=Homo sapiens OX=9606 GN=GDF15 PE=1 SV=1	GDF15	6	1	1	1	113	12.5	7.61	344674	224431	0.65114
P43487	Ran-specific GTPase-activating protein OS=Homo sapiens OX=9606 GN=RANBP1 PE=1 SV=1	RANBP1	5	1	1	1	201	23.3	5.29	255882	166385	0.650242
Q9Y4C2	TRPM8 channel-associated factor 1 OS=Homo sapiens OX=9606 GN=TCAF1 PE=1 SV=3	TCAF1	1	1	1	1	921	102.1	6.54	197717	128562	0.650232
A0A8V8TPK1	26S proteasome non-ATPase regulatory subunit 8 OS=Homo sapiens OX=9606 GN=PSMD8 PE=4 SV=1	PSMD8	4	1	1	1	254	28.7	7.78	202026	131343	0.650131
E5RGS9	Chromatin accessibility complex protein 1 OS=Homo sapiens OX=9606 GN=CHRAC1 PE=1 SV=1	CHRAC1	14	1	1	1	56	6.3	9.99	3593494	2.3331e+06	0.649258
Q92734	Protein TFG OS=Homo sapiens OX=9606 GN=TFG PE=1 SV=2	TFG	3	1	3	1	400	43.4	5.1	867455	560380	0.646005
P38159	RNA-binding motif protein, X chromosome OS=Homo sapiens OX=9606 GN=RBMX PE=1 SV=3	RBMX	29	11	28	11	391	42.3	10.05	4.41652e+07	2.84593e+07	0.644382
P43155	Carnitine O-acetyltransferase OS=Homo sapiens OX=9606 GN=CRAT PE=1 SV=5	CRAT	17	10	17	10	626	70.8	8.44	1.09789e+07	7.06724e+06	0.643714
P27694	Replication protein A 70 kDa DNA-binding subunit OS=Homo sapiens OX=9606 GN=RPA1 PE=1 SV=2	RPA1	2	1	2	1	616	68.1	7.21	345538	222056	0.642637
P39019	40S ribosomal protein S19 OS=Homo sapiens OX=9606 GN=RPS19 PE=1 SV=2	RPS19	13	2	2	2	145	16.1	10.32	839550	539155	0.642195
Q9P016	Thymocyte nuclear protein 1 OS=Homo sapiens OX=9606 GN=THYN1 PE=1 SV=1	THYN1	11	3	5	3	225	25.7	9.25	1.82023e+06	1.16278e+06	0.63881
P32119	Peroxiredoxin-2 OS=Homo sapiens OX=9606 GN=PRDX2 PE=1 SV=5	PRDX2	33	8	20	7	198	21.9	5.97	2.86945e+07	1.82767e+07	0.636941
J3QQQ9	KOW domain-containing protein OS=Homo sapiens OX=9606 PE=3 SV=1		39	6	13	6	107	12.7	10.78	1.34587e+07	8.55892e+06	0.635938
Q99418	Cytohesin-2 OS=Homo sapiens OX=9606 GN=CYTH2 PE=1 SV=2	CYTH2	3	1	1	1	400	46.5	5.54	1.2624e+06	802315	0.635546
C9JUG7	F-actin-capping protein subunit alpha OS=Homo sapiens OX=9606 GN=CAPZA2 PE=1 SV=1	CAPZA2	23	3	6	2	146	16.7	5.11	1.27381e+06	807738	0.634113
Q5T750	Skin-specific protein 32 OS=Homo sapiens OX=9606 GN=XP32 PE=1 SV=1	XP32	12	3	5	3	250	26.2	7.97	7.83796e+06	4.96487e+06	0.633439
P30043	Flavin reductase (NADPH) OS=Homo sapiens OX=9606 GN=BLVRB PE=1 SV=3	BLVRB	5	1	5	1	206	22.1	7.65	1.76625e+06	1.11819e+06	0.633089
A0A8C8KGQ8	Ubiquitin-associated protein 2 OS=Homo sapiens OX=9606 GN=UBAP2 PE=1 SV=1	UBAP2	2	2	4	2	1072	112.2	7.46	541990	342879	0.632629
A0A286YFJ8	Immunoglobulin heavy constant gamma 4 (Fragment) OS=Homo sapiens OX=9606 GN=IGHG4 PE=1 SV=1	IGHG4	3	1	2	1	396	43.8	6.24	539220	340962	0.632324
H0Y938	Coatomer subunit beta' OS=Homo sapiens OX=9606 GN=COPB2 PE=1 SV=2	COPB2	7	6	12	6	898	101.5	5.82	4.10335e+06	2.59057e+06	0.631329
P00846	ATP synthase subunit a OS=Homo sapiens OX=9606 GN=MT-ATP6 PE=1 SV=1	MT-ATP6	4	1	3	1	226	24.8	10.1	1490544	940915	0.631256
M0R2N5	very-long-chain enoyl-CoA reductase OS=Homo sapiens OX=9606 GN=TECR PE=1 SV=1	TECR	3	1	1	1	346	39.9	9.61	378758	238969	0.630927
Q96P11	28S rRNA (cytosine-C(5))-methyltransferase OS=Homo sapiens OX=9606 GN=NSUN5 PE=1 SV=2	NSUN5	7	3	4	3	429	46.7	8.62	3.69239e+06	2.32817e+06	0.630532
P13489	Ribonuclease inhibitor OS=Homo sapiens OX=9606 GN=RNH1 PE=1 SV=2	RNH1	12	4	8	4	461	49.9	4.82	1.4994e+06	945246	0.630416
A0A7I2V3Z3	Importin subunit alpha-1 OS=Homo sapiens OX=9606 GN=KPNA2 PE=1 SV=1	KPNA2	8	2	2	2	399	43.5	8.87	313984	197172	0.627969
P15121	Aldo-keto reductase family 1 member B1 OS=Homo sapiens OX=9606 GN=AKR1B1 PE=1 SV=3	AKR1B1	10	2	2	2	316	35.8	6.98	4290577	2691858	0.627388
E7ETM0	Casein kinase I isoform alpha OS=Homo sapiens OX=9606 GN=CSNK1A1 PE=1 SV=1	CSNK1A1	11	3	7	3	264	30.7	9.48	3.50866e+06	2.20123e+06	0.627371
P98160	Basement membrane-specific heparan sulfate proteoglycan core protein OS=Homo sapiens OX=9606 GN=HSPG2 PE=1 SV=4	HSPG2	0	1	1	1	4391	468.5	6.51	1.34657e+06	843989	0.626771
Q5STU3	RNA helicase OS=Homo sapiens OX=9606 GN=DDX39B PE=1 SV=2	DDX39B	4	2	3	2	425	48.8	7.08	4.68301e+06	2.93164e+06	0.626015
P04632	Calpain small subunit 1 OS=Homo sapiens OX=9606 GN=CAPNS1 PE=1 SV=1	CAPNS1	9	3	4	3	268	28.3	5.2	1.35088e+06	845533	0.625913
Q00796	Sorbitol dehydrogenase OS=Homo sapiens OX=9606 GN=SORD PE=1 SV=4	SORD	4	2	3	2	357	38.3	7.97	1.51334e+06	944647	0.624213
Q9BVK6	Transmembrane emp24 domain-containing protein 9 OS=Homo sapiens OX=9606 GN=TMED9 PE=1 SV=2	TMED9	9	2	2	2	235	27.3	8.02	1.49865e+06	932115	0.62197
O43290	U4/U6.U5 tri-snRNP-associated protein 1 OS=Homo sapiens OX=9606 GN=SART1 PE=1 SV=1	SART1	1	1	2	1	800	90.2	6.13	269584	167188	0.62017
Q06830	Peroxiredoxin-1 OS=Homo sapiens OX=9606 GN=PRDX1 PE=1 SV=1	PRDX1	36	7	14	4	199	22.1	8.13	2.64549e+07	1.63844e+07	0.619333
D6RBZ0	Heterogeneous nuclear ribonucleoprotein A/B OS=Homo sapiens OX=9606 GN=HNRNPAB PE=1 SV=1	HNRNPAB	28	12	29	10	327	35.7	6.95	7.72743e+07	4.78432e+07	0.619134
P09972	Fructose-bisphosphate aldolase C OS=Homo sapiens OX=9606 GN=ALDOC PE=1 SV=2	ALDOC	8	2	4	1	364	39.4	6.87	264399	163695	0.619122
Q53GS9	U4/U6.U5 tri-snRNP-associated protein 2 OS=Homo sapiens OX=9606 GN=USP39 PE=1 SV=2	USP39	5	3	5	3	565	65.3	8.91	1.78348e+06	1.10387e+06	0.61894
Q5JP53	Tubulin beta chain OS=Homo sapiens OX=9606 GN=TUBB PE=1 SV=1	TUBB	48	17	102	2	426	47.7	4.81	1.77803e+07	1.09984e+07	0.618572
Q92616	eIF-2-alpha kinase activator GCN1 OS=Homo sapiens OX=9606 GN=GCN1 PE=1 SV=7	GCN1	0	1	1	1	2671	292.5	7.43	3.56118e+06	2.20175e+06	0.618265
Q01469	Fatty acid-binding protein 5 OS=Homo sapiens OX=9606 GN=FABP5 PE=1 SV=3	FABP5	31	4	8	4	135	15.2	7.01	8.44145e+06	5.21198e+06	0.617426
E9PCW1	Golgi SNAP receptor complex member 1 OS=Homo sapiens OX=9606 GN=GOSR1 PE=1 SV=1	GOSR1	6	1	1	1	248	28.3	9.32	245374	151125	0.615897
A0A8V8TQK1	Clathrin heavy chain 1 OS=Homo sapiens OX=9606 GN=CLTC PE=4 SV=1	CLTC	5	8	9	8	1651	188.8	5.67	2.16439e+06	1.32872e+06	0.613901
P19367	Hexokinase-1 OS=Homo sapiens OX=9606 GN=HK1 PE=1 SV=3	HK1	3	3	3	3	917	102.4	6.8	1.50241e+06	922274	0.613865
P23258	Tubulin gamma-1 chain OS=Homo sapiens OX=9606 GN=TUBG1 PE=1 SV=2	TUBG1	2	1	2	1	451	51.1	6.14	339606	208335	0.613461
P61158	Actin-related protein 3 OS=Homo sapiens OX=9606 GN=ACTR3 PE=1 SV=3	ACTR3	15	6	11	6	418	47.3	5.88	3.66282e+06	2.24266e+06	0.612277
O75396	Vesicle-trafficking protein SEC22b OS=Homo sapiens OX=9606 GN=SEC22B PE=1 SV=5	SEC22B	9	2	2	2	215	24.7	8.51	559719	342252	0.611472
P68371	Tubulin beta-4B chain OS=Homo sapiens OX=9606 GN=TUBB4B PE=1 SV=1	TUBB4B	49	18	105	3	445	49.8	4.89	1.09322e+08	6.68405e+07	0.611412
P07355	Annexin A2 OS=Homo sapiens OX=9606 GN=ANXA2 PE=1 SV=2	ANXA2	54	18	47	18	339	38.6	7.75	3.16536e+07	1.93387e+07	0.610946
P62491	Ras-related protein Rab-11A OS=Homo sapiens OX=9606 GN=RAB11A PE=1 SV=3	RAB11A	5	1	2	1	216	24.4	6.57	920880	562510	0.61084
P06744	Glucose-6-phosphate isomerase OS=Homo sapiens OX=9606 GN=GPI PE=1 SV=4	GPI	20	10	14	10	558	63.1	8.32	1.18989e+07	7.25879e+06	0.610039
Q8IXQ6	Protein mono-ADP-ribosyltransferase PARP9 OS=Homo sapiens OX=9606 GN=PARP9 PE=1 SV=2	PARP9	2	2	3	2	854	96.3	7.91	2.45448e+06	1.49642e+06	0.609668
Q13630	GDP-L-fucose synthase OS=Homo sapiens OX=9606 GN=GFUS PE=1 SV=1	GFUS	7	2	5	2	321	35.9	6.6	790581	481838	0.609473
A0A0D9SF54	Spectrin alpha chain, non-erythrocytic 1 OS=Homo sapiens OX=9606 GN=SPTAN1 PE=1 SV=1	SPTAN1	0	1	2	1	2457	282.7	5.34	368248	223200	0.606115
Q96G46	tRNA-dihydrouridine(47) synthase [NAD(P)(+)]-like OS=Homo sapiens OX=9606 GN=DUS3L PE=1 SV=2	DUS3L	2	1	1	1	650	72.5	8.05	326263	197741	0.606077
A0A7P0T8N8	Transcription elongation regulator 1 OS=Homo sapiens OX=9606 GN=TCERG1 PE=1 SV=1	TCERG1	2	2	2	2	1115	125.9	8.92	1.22624e+07	7428312	0.60578
P36957	Dihydrolipoyllysine-residue succinyltransferase component of 2-oxoglutarate dehydrogenase complex, mitochondrial OS=Homo sapiens OX=9606 GN=DLST PE=1 SV=4	DLST	6	3	6	3	453	48.7	8.95	8.77634e+06	5.31404e+06	0.605496
P40227	T-complex protein 1 subunit zeta OS=Homo sapiens OX=9606 GN=CCT6A PE=1 SV=3	CCT6A	5	3	6	3	531	58	6.68	1.82281e+06	1.10287e+06	0.60504
P60709	Actin, cytoplasmic 1 OS=Homo sapiens OX=9606 GN=ACTB PE=1 SV=1	ACTB	50	17	110	6	375	41.7	5.48	7.05452e+08	4.25621e+08	0.603331
P68366	Tubulin alpha-4A chain OS=Homo sapiens OX=9606 GN=TUBA4A PE=1 SV=1	TUBA4A	33	13	49	1	448	49.9	5.06	1237172	744819	0.602034
Q9P0L0	Vesicle-associated membrane protein-associated protein A OS=Homo sapiens OX=9606 GN=VAPA PE=1 SV=3	VAPA	10	2	5	2	249	27.9	8.62	925939	556867	0.601408
Q14974	Importin subunit beta-1 OS=Homo sapiens OX=9606 GN=KPNB1 PE=1 SV=2	KPNB1	5	3	4	3	876	97.1	4.78	812045	487292	0.600081
Q86TB9	Protein PAT1 homolog 1 OS=Homo sapiens OX=9606 GN=PATL1 PE=1 SV=2	PATL1	4	3	3	3	770	86.8	6.67	1.40807e+06	844704	0.599903
P25786	Proteasome subunit alpha type-1 OS=Homo sapiens OX=9606 GN=PSMA1 PE=1 SV=1	PSMA1	3	1	3	1	263	29.5	6.61	657232	394165	0.599736
Q15181	Inorganic pyrophosphatase OS=Homo sapiens OX=9606 GN=PPA1 PE=1 SV=2	PPA1	3	1	2	1	289	32.6	5.86	478401	286694	0.599275
Q01082	Spectrin beta chain, non-erythrocytic 1 OS=Homo sapiens OX=9606 GN=SPTBN1 PE=1 SV=2	SPTBN1	1	2	2	2	2364	274.4	5.57	1.37159e+06	819090	0.597183
Q13148	TAR DNA-binding protein 43 OS=Homo sapiens OX=9606 GN=TARDBP PE=1 SV=1	TARDBP	14	5	11	5	414	44.7	6.19	8.12179e+06	4.83119e+06	0.594844
P30038	Delta-1-pyrroline-5-carboxylate dehydrogenase, mitochondrial OS=Homo sapiens OX=9606 GN=ALDH4A1 PE=1 SV=3	ALDH4A1	11	5	11	5	563	61.7	8.07	1743056	1.03225e+06	0.592209
P53621	Coatomer subunit alpha OS=Homo sapiens OX=9606 GN=COPA PE=1 SV=2	COPA	13	16	31	16	1224	138.3	7.66	2.50396e+07	1.47482e+07	0.588997
H7C463	MICOS complex subunit MIC60 (Fragment) OS=Homo sapiens OX=9606 GN=IMMT PE=1 SV=1	IMMT	6	3	6	3	613	68.1	6.06	3.04829e+06	1.79164e+06	0.587754
A0A1B0GTK0	Kelch-like protein 33 OS=Homo sapiens OX=9606 GN=KLHL33 PE=1 SV=1	KLHL33	2	1	1	1	623	68.3	5.29	1.81288e+06	1060146	0.584786
A0A7I2V2S3	Exportin-1 OS=Homo sapiens OX=9606 GN=XPO1 PE=1 SV=1	XPO1	2	2	2	2	952	109.3	6.16	641008	374848	0.584779
O75874	Isocitrate dehydrogenase [NADP] cytoplasmic OS=Homo sapiens OX=9606 GN=IDH1 PE=1 SV=2	IDH1	10	4	10	4	414	46.6	7.01	2.16752e+06	1.26364e+06	0.582986
O95232	Luc7-like protein 3 OS=Homo sapiens OX=9606 GN=LUC7L3 PE=1 SV=2	LUC7L3	3	1	1	1	432	51.4	9.79	334675	194962	0.582539
P17858	ATP-dependent 6-phosphofructokinase, liver type OS=Homo sapiens OX=9606 GN=PFKL PE=1 SV=6	PFKL	8	5	7	3	780	85	7.5	3.02551e+06	1.75928e+06	0.581482
Q04695	Keratin, type I cytoskeletal 17 OS=Homo sapiens OX=9606 GN=KRT17 PE=1 SV=2	KRT17	41	23	124	7	432	48.1	5.02	1.0768e+07	6.26117e+06	0.58146
P05089	Arginase-1 OS=Homo sapiens OX=9606 GN=ARG1 PE=1 SV=2	ARG1	12	4	11	4	322	34.7	7.21	5.85958e+06	3.3989e+06	0.580059
F8WBC0	Ras-related protein Rap-1b (Fragment) OS=Homo sapiens OX=9606 GN=RAP1B PE=4 SV=1	RAP1B	34	1	1	1	32	3.5	9.42	573640	332547	0.579714
J3KS22	L-xylulose reductase (Fragment) OS=Homo sapiens OX=9606 GN=DCXR PE=1 SV=8	DCXR	17	4	6	4	223	23.8	8.21	846822	487714	0.575935
P00403	Cytochrome c oxidase subunit 2 OS=Homo sapiens OX=9606 GN=MT-CO2 PE=1 SV=1	MT-CO2	4	1	3	1	227	25.5	4.82	908557	522850	0.575473
Q8IZH2	5'-3' exoribonuclease 1 OS=Homo sapiens OX=9606 GN=XRN1 PE=1 SV=1	XRN1	6	10	22	10	1706	194	7.21	8.91011e+06	5.10924e+06	0.573421
Q13200	26S proteasome non-ATPase regulatory subunit 2 OS=Homo sapiens OX=9606 GN=PSMD2 PE=1 SV=3	PSMD2	3	3	4	3	908	100.1	5.2	708930	406490	0.573386
Q15645	Pachytene checkpoint protein 2 homolog OS=Homo sapiens OX=9606 GN=TRIP13 PE=1 SV=2	TRIP13	2	1	2	1	432	48.5	6.09	1.1598e+06	663861	0.57239
P08865	40S ribosomal protein SA OS=Homo sapiens OX=9606 GN=RPSA PE=1 SV=4	RPSA	9	2	3	2	295	32.8	4.87	555797	317125	0.570577
Q04760	Lactoylglutathione lyase OS=Homo sapiens OX=9606 GN=GLO1 PE=1 SV=4	GLO1	4	1	3	1	184	20.8	5.31	277830	158382	0.57007
Q17RY0	Cytoplasmic polyadenylation element-binding protein 4 OS=Homo sapiens OX=9606 GN=CPEB4 PE=1 SV=1	C B4	2	1	3	1	729	80.1	7.18	208331	118702	0.569775
O15144	Actin-related protein 2/3 complex subunit 2 OS=Homo sapiens OX=9606 GN=ARPC2 PE=1 SV=1	ARPC2	13	4	7	4	300	34.3	7.36	1.25952e+06	716932	0.56921
Q15029	116 kDa U5 small nuclear ribonucleoprotein component OS=Homo sapiens OX=9606 GN=EFTUD2 PE=1 SV=1	EFTUD2	8	7	16	7	972	109.4	5	4.70094e+06	2.66132e+06	0.566125
C9JHK9	ATP-binding cassette sub-family F member 2 (Fragment) OS=Homo sapiens OX=9606 GN=ABCF2 PE=1 SV=1	ABCF2	8	2	2	2	240	26.9	6.81	786484	445041	0.565862
A0A494C1T9	Protein FAM83H OS=Homo sapiens OX=9606 GN=FAM83H PE=1 SV=1	FAM83H	7	8	15	8	1380	149	6.71	5.47323e+06	3.0827e+06	0.563232
B4DLR8	NAD(P)H dehydrogenase [quinone] 1 OS=Homo sapiens OX=9606 GN=NQO1 PE=1 SV=1	NQO1	14	3	6	3	202	22.8	8.5	1.34434e+06	755200	0.561761
Q9UQC9	Calcium-activated chloride channel regulator 2 OS=Homo sapiens OX=9606 GN=CLCA2 PE=1 SV=2	CLCA2	1	1	4	1	943	103.9	7.02	823949	462340	0.561127
H7C5Q2	Acyl-coenzyme A thioesterase 9, mitochondrial (Fragment) OS=Homo sapiens OX=9606 GN=ACOT9 PE=1 SV=1	ACOT9	4	1	1	1	264	30	7.46	356153	199402	0.559878
P21796	Voltage-dependent anion-selective channel protein 1 OS=Homo sapiens OX=9606 GN=VDAC1 PE=1 SV=2	VDAC1	34	9	24	9	283	30.8	8.54	1.96841e+07	1.1001e+07	0.558874
Q13423	NAD(P) transhydrogenase, mitochondrial OS=Homo sapiens OX=9606 GN=NNT PE=1 SV=3	NNT	4	4	4	4	1086	113.8	8.09	4.00213e+06	2.23583e+06	0.558658
P06733	Alpha-enolase OS=Homo sapiens OX=9606 GN=ENO1 PE=1 SV=2	ENO1	33	12	30	11	434	47.1	7.39	2.34394e+07	13080663	0.558062
A0A7I2V539	Glycylpeptide N-tetradecanoyltransferase OS=Homo sapiens OX=9606 GN=NMT1 PE=1 SV=1	NMT1	3	1	1	1	494	56.5	7.59	466305	258627	0.554631
Q8WUM4	Programmed cell death 6-interacting protein OS=Homo sapiens OX=9606 GN=PDCD6IP PE=1 SV=1	PDCD6IP	2	2	2	2	868	96	6.52	640869	355005	0.553944
P36542	ATP synthase subunit gamma, mitochondrial OS=Homo sapiens OX=9606 GN=ATP5F1C PE=1 SV=1	ATP5F1C	18	5	8	5	298	33	9.22	8.6456e+06	4.78882e+06	0.553902
Q96PK6	RNA-binding protein 14 OS=Homo sapiens OX=9606 GN=RBM14 PE=1 SV=2	RBM14	30	21	69	21	669	69.4	9.67	9.32063e+07	5.14273e+07	0.551758
O14828	Secretory carrier-associated membrane protein 3 OS=Homo sapiens OX=9606 GN=SCAMP3 PE=1 SV=3	SCAMP3	5	1	2	1	347	38.3	7.64	492172	270953	0.550525
J3KTA4	Probable ATP-dependent RNA helicase DDX5 OS=Homo sapiens OX=9606 GN=DDX5 PE=1 SV=1	DDX5	39	27	94	19	614	69	8.85	1.4018e+08	7.71118e+07	0.550092
P25788	Proteasome subunit alpha type-3 OS=Homo sapiens OX=9606 GN=PSMA3 PE=1 SV=2	PSMA3	4	1	2	1	255	28.4	5.33	735672	404686	0.55009
P55884	Eukaryotic translation initiation factor 3 subunit B OS=Homo sapiens OX=9606 GN=EIF3B PE=1 SV=3	EIF3B	1	1	1	1	814	92.4	5	298494	162874	0.545651
P52907	F-actin-capping protein subunit alpha-1 OS=Homo sapiens OX=9606 GN=CAPZA1 PE=1 SV=3	CAPZA1	12	3	8	2	286	32.9	5.69	6.34082e+06	3.45923e+06	0.54555
P07996	Thrombospondin-1 OS=Homo sapiens OX=9606 GN=THBS1 PE=1 SV=2	THBS1	4	5	9	5	1170	129.3	4.94	3.78768e+06	2.06389e+06	0.544895
Q5SZE1	Ceramide synthase 2 (Fragment) OS=Homo sapiens OX=9606 GN=CERS2 PE=1 SV=2	CERS2	8	2	3	2	304	36.4	9.25	821016	447134	0.54461
Q16401	26S proteasome non-ATPase regulatory subunit 5 OS=Homo sapiens OX=9606 GN=PSMD5 PE=1 SV=3	PSMD5	8	4	6	4	504	56.2	5.48	1.12773e+06	614078	0.544528
Q02790	Peptidyl-prolyl cis-trans isomerase FKBP4 OS=Homo sapiens OX=9606 GN=FKBP4 PE=1 SV=3	FKBP4	7	3	3	3	459	51.8	5.43	1.12025e+06	609096	0.543714
A0A7I2YQN2	Heterogeneous nuclear ribonucleoprotein Q OS=Homo sapiens OX=9606 GN=SYNCRIP PE=1 SV=1	SYNCRIP	23	13	45	8	561	62.5	7.56	6.23522e+07	3.37857e+07	0.541853
P63104	14-3-3 protein zeta/delta OS=Homo sapiens OX=9606 GN=YWHAZ PE=1 SV=1	YWHAZ	32	9	28	6	245	27.7	4.79	2.39504e+07	1.29644e+07	0.541304
K7ER96	Thioredoxin-like protein 1 (Fragment) OS=Homo sapiens OX=9606 GN=TXNL1 PE=1 SV=1	TXNL1	2	1	1	1	281	31.4	4.83	580001	311961	0.537864
H0Y368	Dolichol-phosphate mannosyltransferase subunit 1 OS=Homo sapiens OX=9606 GN=DPM1 PE=1 SV=2	DPM1	7	2	3	2	295	33.3	9.14	2.1613e+06	1.16221e+06	0.537734
A0A5H1ZRQ2	RNA helicase OS=Homo sapiens OX=9606 GN=DDX17 PE=1 SV=2	DDX17	37	27	83	19	731	80.4	8.37	2.24424e+08	1.20677e+08	0.537717
Q14677	Clathrin interactor 1 OS=Homo sapiens OX=9606 GN=CLINT1 PE=1 SV=1	CLINT1	4	2	2	2	625	68.2	6.42	783015	420443	0.536953
K7EJV9	60S ribosomal protein L23a (Fragment) OS=Homo sapiens OX=9606 GN=RPL23A PE=1 SV=1	RPL23A	25	4	16	4	170	19.4	10.48	1.29021e+07	6.92476e+06	0.536715
Q96I24	Far upstream element-binding protein 3 OS=Homo sapiens OX=9606 GN=FUBP3 PE=1 SV=2	FUBP3	35	19	68	16	572	61.6	8.38	8.97975e+07	4.81853e+07	0.536599
O96013	Serine/threonine-protein kinase PAK 4 OS=Homo sapiens OX=9606 GN=PAK4 PE=1 SV=1	PAK4	10	4	4	4	591	64	9.73	603972	323619	0.535818
Q14258	E3 ubiquitin/ISG15 ligase TRIM25 OS=Homo sapiens OX=9606 GN=TRIM25 PE=1 SV=2	TRIM25	7	4	7	4	630	70.9	8.09	3.98514e+06	2.1323e+06	0.535062
E9PLX7	60S ribosomal protein L27a OS=Homo sapiens OX=9606 GN=RPL27A PE=1 SV=1	RPL27A	10	1	3	1	113	12.5	11.44	921956	492751	0.534463
P62714	Serine/threonine-protein phosphatase 2A catalytic subunit beta isoform OS=Homo sapiens OX=9606 GN=PPP2CB PE=1 SV=1	PPP2CB	3	1	2	1	309	35.6	5.43	219298	117090	0.533929
Q9H0D6	5'-3' exoribonuclease 2 OS=Homo sapiens OX=9606 GN=XRN2 PE=1 SV=1	XRN2	14	14	29	14	950	108.5	7.47	2.4389e+07	1.30125e+07	0.533538
C9J4S4	Ras-related protein Rab-7a OS=Homo sapiens OX=9606 GN=RAB7A PE=1 SV=1	RAB7A	10	1	1	1	98	11	8.78	468311	249467	0.532695
Q7KZF4	Staphylococcal nuclease domain-containing protein 1 OS=Homo sapiens OX=9606 GN=SND1 PE=1 SV=1	SND1	28	23	51	23	910	101.9	7.17	4.53997e+07	2.41749e+07	0.532491
A0A7P0T9C4	Cytoplasmic dynein 1 heavy chain 1 OS=Homo sapiens OX=9606 GN=DYNC1H1 PE=1 SV=1	DYNC1H1	1	3	3	3	4672	534.7	6.51	565155	300575	0.531845
P29558	RNA-binding motif, single-stranded-interacting protein 1 OS=Homo sapiens OX=9606 GN=RBMS1 PE=1 SV=3	RBMS1	7	2	3	2	406	44.5	8.79	1.46635e+06	779172	0.53137
A0A7I2V2G2	Stress-70 protein, mitochondrial OS=Homo sapiens OX=9606 GN=HSPA9 PE=1 SV=1	HSPA9	17	9	27	8	610	66.6	5.66	9.66744e+06	5.13509e+06	0.531174
P11142	Heat shock cognate 71 kDa protein OS=Homo sapiens OX=9606 GN=HSPA8 PE=1 SV=1	HSPA8	42	26	63	18	646	70.9	5.52	7.42564e+07	3.92556e+07	0.528649
A0A0A0MT01	Gelsolin OS=Homo sapiens OX=9606 GN=GSN PE=1 SV=1	GSN	3	2	2	2	767	84.7	5.83	1.01534e+06	535466	0.527375
A0A0A0MR02	Voltage-dependent anion-selective channel protein 2 (Fragment) OS=Homo sapiens OX=9606 GN=VDAC2 PE=1 SV=1	VDAC2	20	4	9	4	282	30.3	7.81	5848142	3.08348e+06	0.527258
F5H8G1	START domain-containing protein 10 (Fragment) OS=Homo sapiens OX=9606 GN=STARD10 PE=1 SV=1	STARD10	6	1	1	1	191	21.9	7.24	259078	136499	0.526865
Q16822	Phosphoenolpyruvate carboxykinase [GTP], mitochondrial OS=Homo sapiens OX=9606 GN=PCK2 PE=1 SV=4	PCK2	10	6	8	6	640	70.7	7.62	2513374	1.31948e+06	0.524984
P62820	Ras-related protein Rab-1A OS=Homo sapiens OX=9606 GN=RAB1A PE=1 SV=3	RAB1A	15	3	4	2	205	22.7	6.21	5.89977e+06	3.09415e+06	0.524453
P62258	14-3-3 protein epsilon OS=Homo sapiens OX=9606 GN=YWHAE PE=1 SV=1	YWHAE	19	5	14	3	255	29.2	4.74	5.91104e+06	3.0961e+06	0.523783
H0YKD8	60S ribosomal protein L28 OS=Homo sapiens OX=9606 GN=RPL28 PE=1 SV=1	RPL28	6	1	1	1	170	19.1	11.46	274433	143406	0.522554
Q01105	Protein SET OS=Homo sapiens OX=9606 GN=SET PE=1 SV=3	SET	3	1	2	1	290	33.5	4.32	939661	490389	0.521878
P46977	Dolichyl-diphosphooligosaccharide--protein glycosyltransferase subunit STT3A OS=Homo sapiens OX=9606 GN=STT3A PE=1 SV=2	STT3A	5	4	5	4	705	80.5	8.07	2.93616e+06	1.53034e+06	0.521204
A0A7I2V4Y4	Alpha-actinin-1 OS=Homo sapiens OX=9606 GN=ACTN1 PE=1 SV=1	ACTN1	7	6	13	1	895	103.5	5.5	469048	243541	0.519225
P30050	60S ribosomal protein L12 OS=Homo sapiens OX=9606 GN=RPL12 PE=1 SV=1	RPL12	24	3	12	3	165	17.8	9.42	5.60938e+06	2912399	0.519201
A0A0G2JIW1	Heat shock 70 kDa protein 1B OS=Homo sapiens OX=9606 GN=HSPA1B PE=1 SV=1	HSPA1B	38	18	37	12	642	70.1	5.66	1.12673e+07	5.83722e+06	0.518065
Q6P4A8	Phospholipase B-like 1 OS=Homo sapiens OX=9606 GN=PLBD1 PE=1 SV=2	PLBD1	1	1	1	1	553	63.2	9.06	867076	447993	0.516671
Q5TDF0	Cancer-related nucleoside-triphosphatase OS=Homo sapiens OX=9606 GN=NTPCR PE=1 SV=1	NTPCR	17	3	7	3	228	25.1	9.42	1.32686e+06	685453	0.516596
E7EUI8	Glucose-6-phosphate 1-dehydrogenase OS=Homo sapiens OX=9606 GN=G6PD PE=1 SV=9	G6PD	26	17	33	17	516	59.4	6.99	3.87551e+07	1.99816e+07	0.515586
P48047	ATP synthase subunit O, mitochondrial OS=Homo sapiens OX=9606 GN=ATP5PO PE=1 SV=1	ATP5PO	31	6	15	6	213	23.3	9.96	8.09129e+06	4.16864e+06	0.515201
Q03113	Guanine nucleotide-binding protein subunit alpha-12 OS=Homo sapiens OX=9606 GN=GNA12 PE=1 SV=4	GNA12	3	1	2	1	381	44.3	9.83	868728	445232	0.51251
B4DUR8	T-complex protein 1 subunit gamma OS=Homo sapiens OX=9606 GN=CCT3 PE=1 SV=1	CCT3	15	7	16	7	500	55.6	5.64	3.88214e+06	1.95889e+06	0.504591
Q96EP5	DAZ-associated protein 1 OS=Homo sapiens OX=9606 GN=DAZAP1 PE=1 SV=1	DAZAP1	10	3	21	3	407	43.4	8.56	1.88881e+07	9.4125e+06	0.49833
A0A0B4J259	Lysozyme C OS=Homo sapiens OX=9606 GN=LYZ PE=1 SV=1	LYZ	20	3	6	3	137	15.3	8.69	6.61101e+06	3.28916e+06	0.497527
P11021	Endoplasmic reticulum chaperone BiP OS=Homo sapiens OX=9606 GN=HSPA5 PE=1 SV=2	HSPA5	28	16	26	13	654	72.3	5.16	1.53962e+07	7.65532e+06	0.49722
H0YFD6	enoyl-CoA hydratase OS=Homo sapiens OX=9606 GN=HADHA PE=1 SV=2	HADHA	9	7	18	7	792	86.3	9.1	6.9515e+06	3.45286e+06	0.496707
J3KTL2	Serine/arginine-rich splicing factor 1 OS=Homo sapiens OX=9606 GN=SRSF1 PE=1 SV=1	SRSF1	28	8	22	8	253	28.3	10.08	9.41351e+06	4.66957e+06	0.496049
P02538	Keratin, type II cytoskeletal 6A OS=Homo sapiens OX=9606 GN=KRT6A PE=1 SV=3	KRT6A	46	32	154	3	564	60	8	48103275	2.38489e+07	0.495786
P50990	T-complex protein 1 subunit theta OS=Homo sapiens OX=9606 GN=CCT8 PE=1 SV=4	CCT8	16	8	14	8	548	59.6	5.6	4.98194e+06	2.46845e+06	0.49548
P31949	Protein S100-A11 OS=Homo sapiens OX=9606 GN=S100A11 PE=1 SV=2	S100A11	19	2	2	2	105	11.7	7.12	543597	269254	0.495319
P25705	ATP synthase subunit alpha, mitochondrial OS=Homo sapiens OX=9606 GN=ATP5F1A PE=1 SV=1	ATP5F1A	32	18	63	18	553	59.7	9.13	1.47306e+08	7.28933e+07	0.494841
Q9UJS0	Electrogenic aspartate/glutamate antiporter SLC25A13, mitochondrial OS=Homo sapiens OX=9606 GN=SLC25A13 PE=1 SV=2	SLC25A13	11	7	13	5	675	74.1	8.62	4.16499e+06	2.05805e+06	0.49413
O75746	Electrogenic aspartate/glutamate antiporter SLC25A12, mitochondrial OS=Homo sapiens OX=9606 GN=SLC25A12 PE=1 SV=2	SLC25A12	5	3	6	1	678	74.7	8.38	240386	118690	0.493748
P07900	Heat shock protein HSP 90-alpha OS=Homo sapiens OX=9606 GN=HSP90AA1 PE=1 SV=5	HSP90AA1	33	19	30	10	732	84.6	5.02	5.02756e+07	2.48107e+07	0.493494
P13639	Elongation factor 2 OS=Homo sapiens OX=9606 GN=EEF2 PE=1 SV=4	EEF2	16	13	23	13	858	95.3	6.83	1.17964e+07	5.78769e+06	0.490632
Q5T5C7	serine--tRNA ligase OS=Homo sapiens OX=9606 GN=SARS1 PE=1 SV=1	SARS1	2	1	1	1	536	61.3	7.06	296207	145268	0.490426
F5GY37	Prohibitin OS=Homo sapiens OX=9606 GN=PHB2 PE=1 SV=1	PHB2	33	8	13	8	267	29.7	9.88	5.23081e+06	2.56077e+06	0.489556
B5MDF5	GTP-binding nuclear protein Ran OS=Homo sapiens OX=9606 GN=RAN PE=1 SV=1	RAN	24	5	12	5	233	26.2	7.01	7.32332e+06	3.56611e+06	0.486952
P04406	Glyceraldehyde-3-phosphate dehydrogenase OS=Homo sapiens OX=9606 GN=GAPDH PE=1 SV=3	GAPDH	59	13	41	12	335	36	8.46	7.0428e+07	3.42553e+07	0.486387
P34932	Heat shock 70 kDa protein 4 OS=Homo sapiens OX=9606 GN=HSPA4 PE=1 SV=4	HSPA4	3	2	2	2	840	94.3	5.19	893948	433690	0.485139
Q14739	Delta(14)-sterol reductase LBR OS=Homo sapiens OX=9606 GN=LBR PE=1 SV=2	LBR	4	3	5	3	615	70.7	9.36	2.35458e+06	1.14149e+06	0.484795
H0YHX9	Nascent polypeptide-associated complex subunit alpha OS=Homo sapiens OX=9606 GN=NACA PE=1 SV=2	NACA	12	2	3	2	235	25.3	4.55	1.43998e+06	692315	0.480781
P14174	Macrophage migration inhibitory factor OS=Homo sapiens OX=9606 GN=MIF PE=1 SV=4	MIF	8	1	3	1	115	12.5	7.88	2713949	1.2953e+06	0.477276
F2Z393	Transaldolase OS=Homo sapiens OX=9606 GN=TALDO1 PE=1 SV=1	TALDO1	13	4	15	4	318	35.3	8.97	6.24076e+06	2.97854e+06	0.477272
P42766	60S ribosomal protein L35 OS=Homo sapiens OX=9606 GN=RPL35 PE=1 SV=2	RPL35	8	1	2	1	123	14.5	11.05	1.5044e+06	714887	0.475197
G3V3U4	Proteasome subunit alpha type OS=Homo sapiens OX=9606 GN=PSMA6 PE=1 SV=1	PSMA6	12	1	3	1	107	11.6	9.1	1.13397e+06	538633	0.474998
P52272	Heterogeneous nuclear ribonucleoprotein M OS=Homo sapiens OX=9606 GN=HNRNPM PE=1 SV=3	HNRNPM	59	49	304	24	730	77.5	8.7	8.13912e+08	3.86581e+08	0.474967
O75179	Ankyrin repeat domain-containing protein 17 OS=Homo sapiens OX=9606 GN=ANKRD17 PE=1 SV=3	ANKRD17	1	3	3	2	2603	274.1	6.52	420621	199474	0.474236
P55072	Transitional endoplasmic reticulum ATPase OS=Homo sapiens OX=9606 GN=VCP PE=1 SV=4	VCP	12	8	16	8	806	89.3	5.26	7227571	3.39827e+06	0.470181
P12236	ADP/ATP translocase 3 OS=Homo sapiens OX=9606 GN=SLC25A6 PE=1 SV=4	SLC25A6	31	9	26	1	298	32.8	9.74	1.39087e+07	6.5291e+06	0.469425
P61981	14-3-3 protein gamma OS=Homo sapiens OX=9606 GN=YWHAG PE=1 SV=2	YWHAG	34	8	19	5	247	28.3	4.89	5.4687e+06	2.56614e+06	0.469241
A0A8I5KVB5	General transcription factor II-I OS=Homo sapiens OX=9606 GN=GTF2I PE=1 SV=1	GTF2I	2	2	2	2	1118	126.5	9.07	963248	451984	0.469229
Q02978	Mitochondrial 2-oxoglutarate/malate carrier protein OS=Homo sapiens OX=9606 GN=SLC25A11 PE=1 SV=3	SLC25A11	27	7	13	7	314	34	9.91	6.52403e+06	3.04903e+06	0.467353
A0A8I5KT88	Protein disulfide-isomerase OS=Homo sapiens OX=9606 GN=PDIA3 PE=1 SV=1	PDIA3	15	7	12	7	512	57.7	6.49	6.62876e+06	3.07295e+06	0.463579
Q02338	D-beta-hydroxybutyrate dehydrogenase, mitochondrial OS=Homo sapiens OX=9606 GN=BDH1 PE=1 SV=3	BDH1	13	5	11	5	343	38.1	8.95	1.36241e+07	6.30381e+06	0.462695
M0QZM1	Heterogeneous nuclear ribonucleoprotein M (Fragment) OS=Homo sapiens OX=9606 GN=HNRNPM PE=1 SV=1	HNRNPM	63	26	213	1	383	40	6.73	5.14874e+06	2371714	0.46064
P63000	Ras-related C3 botulinum toxin substrate 1 OS=Homo sapiens OX=9606 GN=RAC1 PE=1 SV=1	RAC1	13	2	2	2	192	21.4	8.5	473522	217872	0.460109
P50991	T-complex protein 1 subunit delta OS=Homo sapiens OX=9606 GN=CCT4 PE=1 SV=4	CCT4	7	4	7	4	539	57.9	7.83	2.75211e+06	1.26359e+06	0.459136
P13667	Protein disulfide-isomerase A4 OS=Homo sapiens OX=9606 GN=PDIA4 PE=1 SV=2	PDIA4	2	1	1	1	645	72.9	5.07	474050	217024	0.457808
P78371	T-complex protein 1 subunit beta OS=Homo sapiens OX=9606 GN=CCT2 PE=1 SV=4	CCT2	5	2	2	2	535	57.5	6.46	1.5146e+06	692170	0.456999
A0A804HK76	Filamin-B OS=Homo sapiens OX=9606 GN=FLNB PE=1 SV=1	FLNB	4	11	22	6	2562	273.9	5.73	2.55206e+06	1.16446e+06	0.456283
O43707	Alpha-actinin-4 OS=Homo sapiens OX=9606 GN=ACTN4 PE=1 SV=2	ACTN4	15	12	21	7	911	104.8	5.44	9.94602e+06	4.53049e+06	0.455508
K7ELW0	Parkinson disease protein 7 OS=Homo sapiens OX=9606 GN=PARK7 PE=1 SV=1	PARK7	14	2	3	2	169	17.9	7.87	1.84894e+06	840961	0.454835
Q15404	Ras suppressor protein 1 OS=Homo sapiens OX=9606 GN=RSU1 PE=1 SV=3	RSU1	3	1	1	1	277	31.5	8.65	190601	86651.2	0.454622
F5H0S8	Guanine nucleotide-binding protein G(I)/G(S)/G(T) subunit beta-3 (Fragment) OS=Homo sapiens OX=9606 GN=GNB3 PE=1 SV=8	GNB3	4	1	2	1	264	29.2	6.29	814290	368734	0.452828
P34897	Serine hydroxymethyltransferase, mitochondrial OS=Homo sapiens OX=9606 GN=SHMT2 PE=1 SV=3	SHMT2	9	4	10	4	504	56	8.53	2.76699e+06	1.24946e+06	0.451558
Q5T370	Arrestin domain-containing protein 1 (Fragment) OS=Homo sapiens OX=9606 GN=ARRDC1 PE=1 SV=1	ARRDC1	12	3	6	3	271	29.2	8.69	481427	216231	0.449146
Q9Y285	Phenylalanine--tRNA ligase alpha subunit OS=Homo sapiens OX=9606 GN=FARSA PE=1 SV=3	FARSA	13	4	9	4	508	57.5	7.8	4.01194e+06	1.80141e+06	0.449011
H7C125	Ras-related protein Rab-2A (Fragment) OS=Homo sapiens OX=9606 GN=RAB2A PE=1 SV=1	RAB2A	13	1	2	1	104	12.1	5.08	499689	224206	0.448692
A0A8V8TNX9	Pyruvate kinase PKM OS=Homo sapiens OX=9606 GN=PKM PE=4 SV=1	PKM	18	11	26	11	605	65.8	7.99	1.88183e+07	8.44205e+06	0.448609
P31151	Protein S100-A7 OS=Homo sapiens OX=9606 GN=S100A7 PE=1 SV=4	S100A7	36	5	10	5	101	11.5	6.77	8.04083e+06	3.58969e+06	0.446433
P00338	L-lactate dehydrogenase A chain OS=Homo sapiens OX=9606 GN=LDHA PE=1 SV=2	LDHA	21	7	24	6	332	36.7	8.27	3.05559e+07	1.35865e+07	0.444643
O95861	3'(2'),5'-bisphosphate nucleotidase 1 OS=Homo sapiens OX=9606 GN=BPNT1 PE=1 SV=1	BPNT1	6	2	3	2	308	33.4	5.69	994660	441721	0.444093
O75915	PRA1 family protein 3 OS=Homo sapiens OX=9606 GN=ARL6IP5 PE=1 SV=1	ARL6IP5	14	3	4	3	188	21.6	9.77	918820	407014	0.442975
P08758	Annexin A5 OS=Homo sapiens OX=9606 GN=ANXA5 PE=1 SV=2	ANXA5	16	5	12	5	320	35.9	5.05	4.34737e+06	1.92323e+06	0.44239
P30041	Peroxiredoxin-6 OS=Homo sapiens OX=9606 GN=PRDX6 PE=1 SV=3	PRDX6	25	6	13	6	224	25	6.38	1.27201e+07	5.56507e+06	0.437502
Q99832	T-complex protein 1 subunit eta OS=Homo sapiens OX=9606 GN=CCT7 PE=1 SV=2	CCT7	17	8	11	8	543	59.3	7.65	2.87515e+06	1.24665e+06	0.433594
Q16777	Histone H2A type 2-C OS=Homo sapiens OX=9606 GN=H2AC20 PE=1 SV=4	H2AC20	35	3	3	3	129	14	10.9	11925777	5.1659e+06	0.433171
P31150	Rab GDP dissociation inhibitor alpha OS=Homo sapiens OX=9606 GN=GDI1 PE=1 SV=2	GDI1	12	5	6	5	447	50.6	5.14	3189832	1.37752e+06	0.431848
P04792	Heat shock protein beta-1 OS=Homo sapiens OX=9606 GN=HSPB1 PE=1 SV=2	HSPB1	33	6	10	6	205	22.8	6.4	1.38766e+07	5.9897e+06	0.431639
O95969	Secretoglobin family 1D member 2 OS=Homo sapiens OX=9606 GN=SCGB1D2 PE=2 SV=1	SCGB1D2	10	1	2	1	90	9.9	8.25	1.69613e+06	730918	0.430932
A0A0A0MT83	Isovaleryl-CoA dehydrogenase, mitochondrial OS=Homo sapiens OX=9606 GN=IVD PE=1 SV=2	IVD	5	2	4	2	423	46.3	8.19	1.69846e+06	729768	0.429663
S4R3N1	10 kDa heat shock protein, mitochondrial OS=Homo sapiens OX=9606 GN=HSPE1-MOB4 PE=1 SV=1	HS 1-MOB4	5	1	2	1	261	29.7	6.16	357210	152664	0.427377
P21333	Filamin-A OS=Homo sapiens OX=9606 GN=FLNA PE=1 SV=4	FLNA	21	44	86	39	2647	280.6	6.06	5.80567e+07	2.47526e+07	0.426352
H0YKU1	Tropomodulin-3 (Fragment) OS=Homo sapiens OX=9606 GN=TMOD3 PE=1 SV=1	TMOD3	10	2	3	2	187	20.9	7.43	1733367	733906	0.423399
Q8N5C6	S1 RNA-binding domain-containing protein 1 OS=Homo sapiens OX=9606 GN=SRBD1 PE=1 SV=2	SRBD1	4	4	7	4	995	111.7	8.72	2.05147e+06	868409	0.423312
P22314	Ubiquitin-like modifier-activating enzyme 1 OS=Homo sapiens OX=9606 GN=UBA1 PE=1 SV=3	UBA1	6	3	6	3	1058	117.8	5.76	1.00421e+06	416200	0.414454
Q13151	Heterogeneous nuclear ribonucleoprotein A0 OS=Homo sapiens OX=9606 GN=HNRNPA0 PE=1 SV=1	HNRNPA0	24	7	22	6	305	30.8	9.29	2.72674e+07	1.12513e+07	0.41263
Q9H205	Olfactory receptor 2AG1 OS=Homo sapiens OX=9606 GN=OR2AG1 PE=1 SV=2	OR2AG1	5	1	1	1	316	35.2	8.12	754662	311203	0.412374
Q92804	TATA-binding protein-associated factor 2N OS=Homo sapiens OX=9606 GN=TAF15 PE=1 SV=1	TAF15	18	7	21	5	592	61.8	8.02	6.39364e+06	2.63272e+06	0.411771
P05455	Lupus La protein OS=Homo sapiens OX=9606 GN=SSB PE=1 SV=2	SSB	16	7	16	7	408	46.8	7.12	1.06067e+07	4.35872e+06	0.410939
P24593	Insulin-like growth factor-binding protein 5 OS=Homo sapiens OX=9606 GN=IGFBP5 PE=1 SV=1	IGFBP5	14	4	13	4	272	30.6	8.21	1.49982e+07	6.15247e+06	0.410213
P49755	Transmembrane emp24 domain-containing protein 10 OS=Homo sapiens OX=9606 GN=TMED10 PE=1 SV=2	TMED10	4	1	2	1	219	25	7.44	1.62427e+06	656460	0.404158
A0A1W2PS70	Lysosome membrane protein 2 OS=Homo sapiens OX=9606 GN=SCARB2 PE=1 SV=1	SCARB2	7	1	1	1	141	16	6.68	351889	141789	0.402936
Q86VP6	Cullin-associated NEDD8-dissociated protein 1 OS=Homo sapiens OX=9606 GN=CAND1 PE=1 SV=2	CAND1	1	1	1	1	1230	136.3	5.78	1.62809e+06	645292	0.396349
C9JEY1	Actin-related protein 2/3 complex subunit 1B (Fragment) OS=Homo sapiens OX=9606 GN=ARPC1B PE=1 SV=2	ARPC1B	2	1	1	1	334	36.9	8.22	250142	99114.4	0.396232
A0A804HIM2	Ras-related protein Rab-18 OS=Homo sapiens OX=9606 GN=RAB18 PE=1 SV=1	RAB18	22	1	1	1	50	5.3	4.08	194436	76688.7	0.394417
P30040	Endoplasmic reticulum resident protein 29 OS=Homo sapiens OX=9606 GN=ERP29 PE=1 SV=4	ERP29	10	2	3	2	261	29	7.31	2.03411e+06	800271	0.393426
P04075	Fructose-bisphosphate aldolase A OS=Homo sapiens OX=9606 GN=ALDOA PE=1 SV=2	ALDOA	34	11	24	10	364	39.4	8.09	4.85672e+07	1.90503e+07	0.392246
F6RFD5	Destrin OS=Homo sapiens OX=9606 GN=DSTN PE=1 SV=1	DSTN	23	3	5	2	135	15.4	8.59	1.20946e+06	474217	0.39209
Q9NPC6	Myozenin-2 OS=Homo sapiens OX=9606 GN=MYOZ2 PE=1 SV=1	MYOZ2	4	1	1	1	264	29.9	8.25	915958	357464	0.390262
Q9BUH6	Protein PAXX OS=Homo sapiens OX=9606 GN=PAXX PE=1 SV=2	PAXX	6	1	1	1	204	21.6	5.48	430612	167809	0.389698
A8MU27	Small ubiquitin-related modifier 3 OS=Homo sapiens OX=9606 GN=SUMO3 PE=1 SV=1	SUMO3	8	1	3	1	147	16.9	9.67	3.13633e+06	1219036	0.388682
P08238	Heat shock protein HSP 90-beta OS=Homo sapiens OX=9606 GN=HSP90AB1 PE=1 SV=4	HSP90AB1	33	19	36	9	724	83.2	5.03	2.64206e+07	1.01913e+07	0.385733
P19338	Nucleolin OS=Homo sapiens OX=9606 GN=NCL PE=1 SV=3	NCL	32	29	110	29	710	76.6	4.7	3.78615e+08	1.456e+08	0.384561
Q01518	Adenylyl cyclase-associated protein 1 OS=Homo sapiens OX=9606 GN=CAP1 PE=1 SV=5	CAP1	4	2	3	2	475	51.9	8.06	337819	128529	0.380466
O43148	mRNA cap guanine-N7 methyltransferase OS=Homo sapiens OX=9606 GN=RNMT PE=1 SV=1	RNMT	6	3	6	3	476	54.8	6.61	2.10096e+06	799248	0.38042
A0A7I2V3R3	Serine/threonine-protein kinase MARK2 OS=Homo sapiens OX=9606 GN=MARK2 PE=1 SV=1	MARK2	5	3	6	3	561	62.4	9.36	4.38275e+06	1.66659e+06	0.380262
J3KPE3	Receptor of-activated protein C kinase 1 OS=Homo sapiens OX=9606 GN=RACK1 PE=1 SV=1	RACK1	21	5	10	5	273	30.1	7.65	2.85763e+06	1.08462e+06	0.379554
P31948	Stress-induced-phosphoprotein 1 OS=Homo sapiens OX=9606 GN=STIP1 PE=1 SV=1	STIP1	2	1	1	1	543	62.6	6.8	1.22209e+06	463181	0.379007
Q5SRR8	dimethylargininase (Fragment) OS=Homo sapiens OX=9606 GN=DDAH2 PE=1 SV=2	DDAH2	3	1	1	1	236	24.6	6.05	272658	103083	0.378068
Q14694	Ubiquitin carboxyl-terminal hydrolase 10 OS=Homo sapiens OX=9606 GN=USP10 PE=1 SV=2	USP10	12	9	20	9	798	87.1	5.31	1.8798e+08	7.07617e+07	0.376432
P45954	Short/branched chain specific acyl-CoA dehydrogenase, mitochondrial OS=Homo sapiens OX=9606 GN=ACADSB PE=1 SV=1	ACADSB	4	2	2	2	432	47.5	6.99	901128	338644	0.3758
H7BZ94	protein disulfide-isomerase OS=Homo sapiens OX=9606 GN=P4HB PE=1 SV=2	P4HB	25	12	25	12	464	52.5	4.87	9.77918e+06	3.66113e+06	0.37438
B4DHE8	RNA-binding protein Musashi homolog 2 OS=Homo sapiens OX=9606 GN=MSI2 PE=1 SV=1	MSI2	6	2	3	2	324	34.8	8.88	1.11024e+06	412240	0.371307
Q5QNW6	Histone H2B type 2-F OS=Homo sapiens OX=9606 GN=H2BC18 PE=1 SV=3	H2BC18	26	3	12	3	126	13.9	10.32	9736231	3.60351e+06	0.370113
E5RI99	60S ribosomal protein L30 (Fragment) OS=Homo sapiens OX=9606 GN=RPL30 PE=1 SV=1	RPL30	11	1	1	1	114	12.6	9.55	413257	152827	0.36981
P49327	Fatty acid synthase OS=Homo sapiens OX=9606 GN=FASN PE=1 SV=3	FASN	10	21	33	21	2511	273.3	6.44	2.53672e+07	9.34394e+06	0.368347
Q92945	Far upstream element-binding protein 2 OS=Homo sapiens OX=9606 GN=KHSRP PE=1 SV=4	KHSRP	43	25	83	22	711	73.1	7.3	1.44031e+08	5.30463e+07	0.368297
P55317	Hepatocyte nuclear factor 3-alpha OS=Homo sapiens OX=9606 GN=FOXA1 PE=1 SV=2	FOXA1	6	2	5	2	472	49.1	8.82	1.21637e+06	443911	0.364948
O00299	Chloride intracellular channel protein 1 OS=Homo sapiens OX=9606 GN=CLIC1 PE=1 SV=4	CLIC1	26	6	8	6	241	26.9	5.17	4.10871e+06	1.49723e+06	0.364404
P68431	Histone H3.1 OS=Homo sapiens OX=9606 GN=H3C12 PE=1 SV=2	H3C12	37	3	9	1	136	15.4	11.12	6.66355e+06	2.39823e+06	0.359903
P00558	Phosphoglycerate kinase 1 OS=Homo sapiens OX=9606 GN=PGK1 PE=1 SV=3	PGK1	24	9	16	9	417	44.6	8.1	8.7445e+06	3.12679e+06	0.357572
P48735	Isocitrate dehydrogenase [NADP], mitochondrial OS=Homo sapiens OX=9606 GN=IDH2 PE=1 SV=2	IDH2	15	7	10	7	452	50.9	8.69	4.54755e+07	16233331	0.356969
O43809	Cleavage and polyadenylation specificity factor subunit 5 OS=Homo sapiens OX=9606 GN=NUDT21 PE=1 SV=1	NUDT21	24	6	13	6	227	26.2	8.82	17745696	6.32509e+06	0.356429
P12273	Prolactin-inducible protein OS=Homo sapiens OX=9606 GN=PIP PE=1 SV=1	PIP	25	3	5	3	146	16.6	8.05	3.9082e+06	1.38887e+06	0.355372
P14550	Aldo-keto reductase family 1 member A1 OS=Homo sapiens OX=9606 GN=AKR1A1 PE=1 SV=3	AKR1A1	9	2	2	2	325	36.6	6.79	1.15605e+06	408386	0.35326
A0A087WYT3	Prostaglandin E synthase 3 OS=Homo sapiens OX=9606 GN=PTGES3 PE=1 SV=1	PTGES3	8	1	2	1	164	19.1	4.55	652844	230166	0.352559
P60842	Eukaryotic initiation factor 4A-I OS=Homo sapiens OX=9606 GN=EIF4A1 PE=1 SV=1	EIF4A1	26	8	11	7	406	46.1	5.48	3.50281e+06	1.207e+06	0.344581
P35637	RNA-binding protein FUS OS=Homo sapiens OX=9606 GN=FUS PE=1 SV=1	FUS	17	9	40	7	526	53.4	9.36	119912384	4.13178e+07	0.344566
Q9BR76	Coronin-1B OS=Homo sapiens OX=9606 GN=CORO1B PE=1 SV=1	CORO1B	10	5	7	5	489	54.2	5.88	3.37975e+06	1.16043e+06	0.343347
Q96KP4	Cytosolic non-specific dipeptidase OS=Homo sapiens OX=9606 GN=CNDP2 PE=1 SV=2	CNDP2	2	1	1	1	475	52.8	5.97	290639	99114.5	0.341023
Q96AE4	Far upstream element-binding protein 1 OS=Homo sapiens OX=9606 GN=FUBP1 PE=1 SV=3	FUBP1	25	16	56	11	644	67.5	7.61	6.70896e+07	2.25603e+07	0.336271
P62318	Small nuclear ribonucleoprotein Sm D3 OS=Homo sapiens OX=9606 GN=SNRPD3 PE=1 SV=1	SNRPD3	8	1	2	1	126	13.9	10.32	507198	170055	0.335283
P30086	Phosphatidylethanolamine-binding protein 1 OS=Homo sapiens OX=9606 GN=PEBP1 PE=1 SV=3	BP1	28	5	7	5	187	21	7.53	1.05728e+07	3.52832e+06	0.333717
Q06323	Proteasome activator complex subunit 1 OS=Homo sapiens OX=9606 GN=PSME1 PE=1 SV=1	PSME1	6	1	1	1	249	28.7	6.02	421881	140687	0.333476
Q6P1N0	Coiled-coil and C2 domain-containing protein 1A OS=Homo sapiens OX=9606 GN=CC2D1A PE=1 SV=1	CC2D1A	2	2	2	2	951	104	8.09	535045	178405	0.333439
A0A7P0TAE1	Endoplasmin OS=Homo sapiens OX=9606 GN=HSP90B1 PE=1 SV=1	HSP90B1	9	7	8	6	789	90.7	5.24	5.15428e+06	1.71066e+06	0.331891
F8WJN3	Cleavage and polyadenylation specificity factor subunit 6 OS=Homo sapiens OX=9606 GN=CPSF6 PE=1 SV=1	CPSF6	6	2	4	2	478	52.2	6.43	2.84931e+06	895928	0.314436
P24534	Elongation factor 1-beta OS=Homo sapiens OX=9606 GN=EEF1B2 PE=1 SV=3	EEF1B2	11	2	5	1	225	24.7	4.67	2.38831e+06	745573	0.312176
P42285	Exosome RNA helicase MTR4 OS=Homo sapiens OX=9606 GN=MTREX PE=1 SV=3	MTREX	2	2	7	2	1042	117.7	6.52	1.25211e+06	387419	0.309412
P14678	Small nuclear ribonucleoprotein-associated proteins B and B' OS=Homo sapiens OX=9606 GN=SNRPB PE=1 SV=2	SNRPB	21	6	20	6	240	24.6	11.19	2.18459e+07	6.65073e+06	0.304438
P60174	Triosephosphate isomerase OS=Homo sapiens OX=9606 GN=TPI1 PE=1 SV=4	TPI1	30	6	13	6	249	26.7	6.9	1.02759e+07	3.10436e+06	0.3021
P62993	Growth factor receptor-bound protein 2 OS=Homo sapiens OX=9606 GN=GRB2 PE=1 SV=1	GRB2	10	2	3	2	217	25.2	6.32	634794	191425	0.301555
O00487	26S proteasome non-ATPase regulatory subunit 14 OS=Homo sapiens OX=9606 GN=PSMD14 PE=1 SV=1	PSMD14	4	1	1	1	310	34.6	6.52	405443	120872	0.298123
P10809	60 kDa heat shock protein, mitochondrial OS=Homo sapiens OX=9606 GN=HSPD1 PE=1 SV=2	HSPD1	26	11	22	11	573	61	5.87	1.40062e+07	4.1697e+06	0.297705
B0QYK0	RNA-binding protein EWS OS=Homo sapiens OX=9606 GN=EWSR1 PE=1 SV=1	EWSR1	16	7	30	7	618	64.9	9.38	7.44425e+07	2.21596e+07	0.297674
H0YL72	Isocitrate dehydrogenase [NAD] subunit alpha, mitochondrial OS=Homo sapiens OX=9606 GN=IDH3A PE=1 SV=1	IDH3A	15	5	9	5	331	35.8	6.44	8.05289e+06	2.3936e+06	0.297234
P62277	40S ribosomal protein S13 OS=Homo sapiens OX=9606 GN=RPS13 PE=1 SV=2	RPS13	11	2	5	2	151	17.2	10.54	2.65021e+06	775476	0.29261
P09914	Interferon-induced protein with tetratricopeptide repeats 1 OS=Homo sapiens OX=9606 GN=IFIT1 PE=1 SV=2	IFIT1	14	7	15	6	478	55.3	7.2	1.03828e+07	3.02065e+06	0.290928
P62805	Histone H4 OS=Homo sapiens OX=9606 GN=H4C16 PE=1 SV=2	H4C16	50	5	15	5	103	11.4	11.36	2.50263e+07	7.27335e+06	0.290628
Q96DI7	U5 small nuclear ribonucleoprotein 40 kDa protein OS=Homo sapiens OX=9606 GN=SNRNP40 PE=1 SV=1	SNRNP40	6	2	3	2	357	39.3	8.1	807616	233221	0.288777
P45379	Troponin T, cardiac muscle OS=Homo sapiens OX=9606 GN=TNNT2 PE=1 SV=3	TNNT2	2	1	1	1	298	35.9	4.97	5547223	1.59136e+06	0.286875
J3KS15	Peptidyl-tRNA hydrolase ICT1, mitochondrial (Fragment) OS=Homo sapiens OX=9606 GN=MRPL58 PE=1 SV=1	MRPL58	6	1	1	1	192	21.9	9.72	430558	121121	0.281311
Q05639	Elongation factor 1-alpha 2 OS=Homo sapiens OX=9606 GN=EEF1A2 PE=1 SV=1	EEF1A2	28	11	42	2	463	50.4	9.03	2.87408e+06	803942	0.279722
P26641	Elongation factor 1-gamma OS=Homo sapiens OX=9606 GN=EEF1G PE=1 SV=3	EEF1G	23	9	16	9	437	50.1	6.67	2.52246e+07	6.90146e+06	0.273601
F5GYZ5	Superoxide dismutase (Fragment) OS=Homo sapiens OX=9606 GN=SOD2 PE=1 SV=1	SOD2	5	2	3	2	190	21.1	9.2	2.04415e+06	556012	0.272001
Q7Z2W4	Zinc finger CCCH-type antiviral protein 1 OS=Homo sapiens OX=9606 GN=ZC3HAV1 PE=1 SV=3	ZC3HAV1	24	18	36	18	902	101.4	8.4	1.57509e+07	4.23694e+06	0.268996
H3BS02	Protein-serine/threonine kinase OS=Homo sapiens OX=9606 GN=BCKDK PE=1 SV=1	BCKDK	9	2	3	2	217	24.4	9.39	2.7593e+06	740976	0.268538
H3BRG4	Cytochrome b-c1 complex subunit 2, mitochondrial OS=Homo sapiens OX=9606 GN=UQCRC2 PE=1 SV=1	UQCRC2	25	6	10	6	412	44.6	9	3.32655e+06	883074	0.265462
F8VZX2	Poly(rC)-binding protein 2 OS=Homo sapiens OX=9606 GN=PCBP2 PE=1 SV=1	PCBP2	12	3	7	2	321	33.8	8.24	6.5993e+06	1.6993e+06	0.257497
Q8IZP2	Putative protein FAM10A4 OS=Homo sapiens OX=9606 GN=ST13P4 PE=5 SV=1	ST13P4	13	3	7	3	240	27.4	5.08	2.70995e+06	693773	0.256009
P61160	Actin-related protein 2 OS=Homo sapiens OX=9606 GN=ACTR2 PE=1 SV=1	ACTR2	6	2	3	2	394	44.7	6.74	838741	210576	0.251061
F5GX80	Zinc finger CCHC domain-containing protein 8 (Fragment) OS=Homo sapiens OX=9606 GN=ZCCHC8 PE=1 SV=1	ZCCHC8	4	1	1	1	211	23.5	5.5	387377	96579.6	0.249317
P28072	Proteasome subunit beta type-6 OS=Homo sapiens OX=9606 GN=PSMB6 PE=1 SV=4	PSMB6	9	2	2	2	239	25.3	4.92	1.42521e+06	346412	0.243059
H7C2W9	60S ribosomal protein L31 (Fragment) OS=Homo sapiens OX=9606 GN=RPL31 PE=1 SV=1	RPL31	8	1	2	1	108	12.8	11	1.93467e+06	466860	0.241312
Q8IWZ3	Ankyrin repeat and KH domain-containing protein 1 OS=Homo sapiens OX=9606 GN=ANKHD1 PE=1 SV=1	ANKHD1	3	7	10	6	2542	269.3	5.73	4.60507e+06	1.09876e+06	0.238598
Q5TC82	Roquin-1 OS=Homo sapiens OX=9606 GN=RC3H1 PE=1 SV=1	RC3H1	3	2	4	2	1133	125.7	7.27	349428	82777.9	0.236895
A0A6Q8PF15	tyrosine--tRNA ligase OS=Homo sapiens OX=9606 GN=YARS1 PE=1 SV=1	YARS1	12	3	3	3	218	24.3	6.21	1.47016e+06	346659	0.235797
P29692	Elongation factor 1-delta OS=Homo sapiens OX=9606 GN=EEF1D PE=1 SV=5	EEF1D	37	9	22	8	281	31.1	5.01	2.22235e+07	5.1945e+06	0.233739
Q8N684	Cleavage and polyadenylation specificity factor subunit 7 OS=Homo sapiens OX=9606 GN=CPSF7 PE=1 SV=1	CPSF7	19	8	13	8	471	52	8	1.44371e+07	3.33564e+06	0.231046
E7ESE2	Prohibitin (Fragment) OS=Homo sapiens OX=9606 GN=PHB PE=1 SV=2	PHB	21	4	7	4	202	22.4	6.35	4.06628e+06	929564	0.228603
A0A7I2V5B2	NADH dehydrogenase [ubiquinone] 1 alpha subcomplex subunit 10, mitochondrial OS=Homo sapiens OX=9606 GN=NDUFA10 PE=1 SV=1	NDUFA10	5	2	5	2	361	41.5	7.96	837423	190379	0.227339
P38935	DNA-binding protein SMUBP-2 OS=Homo sapiens OX=9606 GN=IGHMBP2 PE=1 SV=3	IGHMBP2	6	6	13	6	993	109.1	8.97	5.48659e+06	1.21769e+06	0.221938
B3KWW1	RNA helicase OS=Homo sapiens OX=9606 GN=RIGI PE=2 SV=1	RIGI	16	13	22	13	854	98	6.67	1.21484e+07	2.69615e+06	0.221934
H0YKF0	Electron transfer flavoprotein subunit alpha OS=Homo sapiens OX=9606 GN=ETFA PE=1 SV=2	ETFA	15	3	5	3	301	31.6	8.44	7.11111e+06	1.53024e+06	0.215191
Q9P2K5	Myelin expression factor 2 OS=Homo sapiens OX=9606 GN=MYEF2 PE=1 SV=3	MYEF2	22	13	23	13	600	64.1	8.75	3.38663e+07	7.14419e+06	0.210953
Q5T7C4	High mobility group protein B1 OS=Homo sapiens OX=9606 GN=HMGB1 PE=1 SV=1	HMGB1	8	1	1	1	158	18.3	9.7	339164	71287.1	0.210185
A0A7I2YQD8	NADH dehydrogenase [ubiquinone] iron-sulfur protein 2, mitochondrial OS=Homo sapiens OX=9606 GN=NDUFS2 PE=1 SV=1	NDUFS2	3	2	2	2	431	48.7	8.82	1.38083e+06	288685	0.209066
O00442	RNA 3'-terminal phosphate cyclase OS=Homo sapiens OX=9606 GN=RTCA PE=1 SV=1	RTCA	8	3	4	3	366	39.3	7.85	7.66516e+06	1.55635e+06	0.203042
P68871	Hemoglobin subunit beta OS=Homo sapiens OX=9606 GN=HBB PE=1 SV=2	HBB	29	4	7	4	147	16	7.28	7.14479e+06	1.44641e+06	0.202442
P78386	Keratin, type II cuticular Hb5 OS=Homo sapiens OX=9606 GN=KRT85 PE=1 SV=1	KRT85	16	8	21	4	507	55.8	6.55	4.74053e+06	957928	0.202072
Q9Y512	Sorting and assembly machinery component 50 homolog OS=Homo sapiens OX=9606 GN=SAMM50 PE=1 SV=3	SAMM50	4	2	4	2	469	51.9	6.9	1.32203e+06	260646	0.197157
P11216	Glycogen phosphorylase, brain form OS=Homo sapiens OX=9606 GN=PYGB PE=1 SV=5	PYGB	9	7	11	3	843	96.6	6.86	7.59517e+06	1.46849e+06	0.193346
P00441	Superoxide dismutase [Cu-Zn] OS=Homo sapiens OX=9606 GN=SOD1 PE=1 SV=2	SOD1	17	2	3	2	154	15.9	6.13	1.14451e+06	220312	0.192496
X6RJP6	Transgelin-2 (Fragment) OS=Homo sapiens OX=9606 GN=TAGLN2 PE=1 SV=1	TAGLN2	22	4	5	4	187	21.1	7.81	2.25448e+06	424793	0.188422
A0A8I5KUD9	Leucine-rich repeat protein SHOC-2 OS=Homo sapiens OX=9606 GN=SHOC2 PE=1 SV=1	SHOC2	4	2	2	2	520	57.9	8.88	392730	70967.3	0.180702
E9PPQ4	Ferritin (Fragment) OS=Homo sapiens OX=9606 GN=FTH1 PE=1 SV=1	FTH1	12	1	2	1	58	6.7	5.83	1.81561e+06	323535	0.178196
P18124	60S ribosomal protein L7 OS=Homo sapiens OX=9606 GN=RPL7 PE=1 SV=1	RPL7	29	7	9	7	248	29.2	10.65	4.01563e+07	7.1456e+06	0.177945
P62269	40S ribosomal protein S18 OS=Homo sapiens OX=9606 GN=RPS18 PE=1 SV=3	RPS18	30	5	10	5	152	17.7	10.99	1.01648e+07	1.76825e+06	0.173959
P59998	Actin-related protein 2/3 complex subunit 4 OS=Homo sapiens OX=9606 GN=ARPC4 PE=1 SV=3	ARPC4	11	2	2	2	168	19.7	8.43	762122	132248	0.173526
Q9Y230	RuvB-like 2 OS=Homo sapiens OX=9606 GN=RUVBL2 PE=1 SV=3	RUVBL2	5	2	3	2	463	51.1	5.64	2.12489e+06	368480	0.173412
P62280	40S ribosomal protein S11 OS=Homo sapiens OX=9606 GN=RPS11 PE=1 SV=3	RPS11	46	10	30	10	158	18.4	10.3	4.35728e+07	7.42158e+06	0.170326
A0A7P0TB45	Peptidyl-prolyl cis-trans isomerase OS=Homo sapiens OX=9606 GN=PPIB PE=1 SV=1	PPIB	33	8	13	8	216	23.8	9.42	6.92065e+06	1.16795e+06	0.168764
A0A0S2Z471	creatine kinase (Fragment) OS=Homo sapiens OX=9606 GN=CKB PE=1 SV=1	CKB	6	2	2	2	405	44.9	6.11	1.32098e+06	213992	0.161995
B5MCH7	eIF5-mimic protein 1 OS=Homo sapiens OX=9606 GN=BZW2 PE=1 SV=1	BZW2	5	2	3	2	343	39.4	6.35	1.51574e+06	243996	0.160975
H0YBT4	Dihydropyrimidinase-related protein 3 (Fragment) OS=Homo sapiens OX=9606 GN=DPYSL3 PE=1 SV=1	DPYSL3	3	1	1	1	209	21.9	8.16	239874	38588.5	0.16087
P09382	Galectin-1 OS=Homo sapiens OX=9606 GN=LGALS1 PE=1 SV=2	LGALS1	6	1	1	1	135	14.7	5.5	613298	96494.4	0.157337
P16615	Sarcoplasmic/endoplasmic reticulum calcium ATPase 2 OS=Homo sapiens OX=9606 GN=ATP2A2 PE=1 SV=1	ATP2A2	17	16	27	16	1042	114.7	5.34	1.78374e+07	2.73363e+06	0.153252
P12235	ADP/ATP translocase 1 OS=Homo sapiens OX=9606 GN=SLC25A4 PE=1 SV=4	SLC25A4	24	7	27	1	298	33	9.76	11049816	1.67132e+06	0.151253
P09012	U1 small nuclear ribonucleoprotein A OS=Homo sapiens OX=9606 GN=SNRPA PE=1 SV=3	SNRPA	23	6	15	4	282	31.3	9.83	3.89807e+07	5.86873e+06	0.150555
K7EQJ5	40S ribosomal protein S15 OS=Homo sapiens OX=9606 GN=RPS15 PE=1 SV=2	RPS15	6	1	1	1	141	16.6	10.46	370200	55266.3	0.149288
Q9BWF3	RNA-binding protein 4 OS=Homo sapiens OX=9606 GN=RBM4 PE=1 SV=1	RBM4	59	17	43	17	364	40.3	7.08	6.39176e+07	9.51903e+06	0.148926
P24539	ATP synthase F(0) complex subunit B1, mitochondrial OS=Homo sapiens OX=9606 GN=ATP5PB PE=1 SV=2	ATP5PB	3	1	2	1	256	28.9	9.36	3.19873e+06	454065	0.141952
Q6P087	Mitochondrial mRNA pseudouridine synthase RPUSD3 OS=Homo sapiens OX=9606 GN=RPUSD3 PE=1 SV=3	RPUSD3	10	3	3	3	351	38.4	10.32	1.28502e+06	180404	0.14039
J3KPD9	NME1-NME2 readthrough OS=Homo sapiens OX=9606 GN=NME1-NME2 PE=1 SV=1	NME1-NME2	30	4	11	1	197	22.4	9.54	8.45333e+06	1.17619e+06	0.139139
P18669	Phosphoglycerate mutase 1 OS=Homo sapiens OX=9606 GN=PGAM1 PE=1 SV=2	PGAM1	8	2	4	2	254	28.8	7.18	5.87504e+06	792204	0.134842
Q9NUL7	Probable ATP-dependent RNA helicase DDX28 OS=Homo sapiens OX=9606 GN=DDX28 PE=1 SV=2	DDX28	6	3	4	3	540	59.5	10.42	3.20189e+06	424400	0.132547
A0A0S2Z4G6	Tropomyosin 1 (Alpha), isoform CRA_o (Fragment) OS=Homo sapiens OX=9606 GN=TPM1 PE=1 SV=1	TPM1	35	14	27	6	284	32.7	4.74	2.21564e+07	2.92718e+06	0.132115
A6PW57	Phosphatidylinositol 4-phosphate 5-kinase type-1 alpha OS=Homo sapiens OX=9606 GN=PIP5K1A PE=1 SV=2	PIP5K1A	5	3	6	3	550	61.2	8.34	1.30354e+06	171365	0.131461
P31939	Bifunctional purine biosynthesis protein ATIC OS=Homo sapiens OX=9606 GN=ATIC PE=1 SV=3	ATIC	8	5	6	5	592	64.6	6.71	4.22576e+06	525444	0.124343
P62913	60S ribosomal protein L11 OS=Homo sapiens OX=9606 GN=RPL11 PE=1 SV=2	RPL11	25	4	6	4	178	20.2	9.6	1.77112e+07	2.11697e+06	0.119527
Q14011	Cold-inducible RNA-binding protein OS=Homo sapiens OX=9606 GN=CIRBP PE=1 SV=1	CIRBP	19	4	10	4	172	18.6	9.51	3.92416e+07	4.68251e+06	0.119325
P06576	ATP synthase subunit beta, mitochondrial OS=Homo sapiens OX=9606 GN=ATP5F1B PE=1 SV=3	ATP5F1B	31	13	35	13	529	56.5	5.4	6.52846e+07	7.06591e+06	0.108232
Q13243	Serine/arginine-rich splicing factor 5 OS=Homo sapiens OX=9606 GN=SRSF5 PE=1 SV=1	SRSF5	26	9	19	8	272	31.2	11.59	6.71528e+07	6.71093e+06	0.0999352
A0A5K1VW95	Malate dehydrogenase OS=Homo sapiens OX=9606 GN=MDH1 PE=1 SV=1	MDH1	18	6	7	6	353	38.6	7.3	9.31789e+06	897428	0.0963123
A0A024R4E5	High density lipoprotein binding protein (Vigilin), isoform CRA_a OS=Homo sapiens OX=9606 GN=HDLBP PE=1 SV=1	HDLBP	21	24	41	24	1268	141.4	6.87	3.76451e+07	3.56863e+06	0.0947965
A0A087WUL4	Retrotransposon-derived protein PEG10 OS=Homo sapiens OX=9606 GN=PEG10 PE=1 SV=2	G10	15	9	13	9	741	83.6	6.51	11336862	1.02313e+06	0.090248
P23528	Cofilin-1 OS=Homo sapiens OX=9606 GN=CFL1 PE=1 SV=3	CFL1	30	6	10	5	166	18.5	8.09	1.84876e+07	1.64608e+06	0.0890369
P40926	Malate dehydrogenase, mitochondrial OS=Homo sapiens OX=9606 GN=MDH2 PE=1 SV=3	MDH2	27	8	16	8	338	35.5	8.68	3.4854e+07	3.0776e+06	0.0882998
P62851	40S ribosomal protein S25 OS=Homo sapiens OX=9606 GN=RPS25 PE=1 SV=1	RPS25	15	2	10	2	125	13.7	10.11	7309007	628180	0.0859461
P17174	Aspartate aminotransferase, cytoplasmic OS=Homo sapiens OX=9606 GN=GOT1 PE=1 SV=3	GOT1	13	4	7	4	413	46.2	7.01	6.37738e+06	501655	0.0786617
P08559	Pyruvate dehydrogenase E1 component subunit alpha, somatic form, mitochondrial OS=Homo sapiens OX=9606 GN=PDHA1 PE=1 SV=3	PDHA1	10	4	6	4	390	43.3	8.06	2.91628e+06	223643	0.0766878
Q14533	Keratin, type II cuticular Hb1 OS=Homo sapiens OX=9606 GN=KRT81 PE=1 SV=3	KRT81	12	7	22	3	505	54.9	5.47	3.60896e+06	273022	0.0756513
P10916	Myosin regulatory light chain 2, ventricular/cardiac muscle isoform OS=Homo sapiens OX=9606 GN=MYL2 PE=1 SV=3	MYL2	42	8	19	8	166	18.8	5	2.7842e+07	2.07861e+06	0.0746572
P84103	Serine/arginine-rich splicing factor 3 OS=Homo sapiens OX=9606 GN=SRSF3 PE=1 SV=1	SRSF3	26	6	17	6	164	19.3	11.65	8.32164e+07	6.17213e+06	0.0741696
P08621	U1 small nuclear ribonucleoprotein 70 kDa OS=Homo sapiens OX=9606 GN=SNRNP70 PE=1 SV=2	SNRNP70	26	11	17	11	437	51.5	9.94	3.20092e+07	2.21567e+06	0.0692197
Q16629	Serine/arginine-rich splicing factor 7 OS=Homo sapiens OX=9606 GN=SRSF7 PE=1 SV=1	SRSF7	23	7	15	7	238	27.4	11.82	7.92548e+07	4.14659e+06	0.0523198
P28331	NADH-ubiquinone oxidoreductase 75 kDa subunit, mitochondrial OS=Homo sapiens OX=9606 GN=NDUFS1 PE=1 SV=3	NDUFS1	5	3	3	3	727	79.4	6.23	2.36221e+06	121002	0.0512242
P00505	Aspartate aminotransferase, mitochondrial OS=Homo sapiens OX=9606 GN=GOT2 PE=1 SV=3	GOT2	12	5	11	5	430	47.5	9.01	1.1539e+07	554777	0.0480783
Q92879	CUGBP Elav-like family member 1 OS=Homo sapiens OX=9606 GN=CELF1 PE=1 SV=2	CELF1	21	11	16	11	486	52	8.46	3.75537e+07	1.7933e+06	0.0477529
P31930	Cytochrome b-c1 complex subunit 1, mitochondrial OS=Homo sapiens OX=9606 GN=UQCRC1 PE=1 SV=3	UQCRC1	10	5	6	5	480	52.6	6.37	2.45874e+06	112058	0.0455755
P53597	Succinate--CoA ligase [ADP/GDP-forming] subunit alpha, mitochondrial OS=Homo sapiens OX=9606 GN=SUCLG1 PE=1 SV=4	SUCLG1	10	3	3	3	346	36.2	8.79	3.53124e+06	156580	0.0443415
Q86TD4	Sarcalumenin OS=Homo sapiens OX=9606 GN=SRL PE=1 SV=3	SRL	7	3	5	3	473	54.4	6.34	2.78755e+06	111723	0.0400792
P26640	Valine--tRNA ligase OS=Homo sapiens OX=9606 GN=VARS1 PE=1 SV=4	VARS1	4	5	5	5	1264	140.4	7.59	3.23869e+06	100934	0.0311651
A0A7I2V3F1	Aconitate hydratase, mitochondrial OS=Homo sapiens OX=9606 GN=ACO2 PE=1 SV=1	ACO2	14	9	18	9	788	86.1	8.02	3.47645e+07	1.07622e+06	0.0309574
P13533	Myosin-6 OS=Homo sapiens OX=9606 GN=MYH6 PE=1 SV=5	MYH6	25	50	107	13	1939	223.6	5.73	2.24239e+08	6.67381e+06	0.029762
P69905	Hemoglobin subunit alpha OS=Homo sapiens OX=9606 GN=HBA2 PE=1 SV=2	HBA2	32	5	7	5	142	15.2	8.68	4.08602e+07	1.16581e+06	0.0285317
Q15323	Keratin, type I cuticular Ha1 OS=Homo sapiens OX=9606 GN=KRT31 PE=1 SV=3	KRT31	12	6	35	3	416	47.2	4.88	5.86388e+06	149124	0.0254309
C9JFR7	Cytochrome c (Fragment) OS=Homo sapiens OX=9606 GN=CYCS PE=1 SV=1	CYCS	20	2	4	2	101	11.3	9.66	5.46849e+06	137250	0.0250984
O95218	Zinc finger Ran-binding domain-containing protein 2 OS=Homo sapiens OX=9606 GN=ZRANB2 PE=1 SV=2	ZRANB2	15	5	15	5	330	37.4	10.01	1.48199e+07	357867	0.0241477
A0A7P0T997	Acetyltransferase component of pyruvate dehydrogenase complex OS=Homo sapiens OX=9606 GN=DLAT PE=1 SV=1	DLAT	3	2	3	2	636	67.8	7.84	7.92089e+06	179086	0.0226094
P06732	Creatine kinase M-type OS=Homo sapiens OX=9606 GN=CKM PE=1 SV=2	CKM	10	4	11	4	381	43.1	7.25	1.99929e+07	347118	0.017362
P09234	U1 small nuclear ribonucleoprotein C OS=Homo sapiens OX=9606 GN=SNRPC PE=1 SV=1	SNRPC	25	3	7	3	159	17.4	9.67	6.95488e+06	98594.6	0.0141763
P68133	Actin, alpha skeletal muscle OS=Homo sapiens OX=9606 GN=ACTA1 PE=1 SV=1	ACTA1	41	15	110	4	377	42	5.39	6.85797e+07	927071	0.0135182
E9PDF2	oxoglutarate dehydrogenase (succinyl-transferring) OS=Homo sapiens OX=9606 GN=OGDH PE=1 SV=1	OGDH	4	5	5	5	1034	117.2	7.08	3.88095e+06	25587	0.00659298

## Sheet: DAVID_GOBP
Category	Term	Count	%	PValue	Genes	List Total	Pop Hits	Pop Total	Fold Enrichment	Bonferroni	Benjamini	FDR
GOTERM_BP_DIRECT	GO:0006412~translation	14	12.844	2.33e-10	RPL4, PABPC4, RPS6, LARP4, RPL8, DARS1, MRPL11, AIMP1, MRPS9, QARS1, RPL18A, RPL14, RPS10, EIF4G1	108	219	19453	11.5145	1.54e-07	1.54e-07	1.49e-07
GOTERM_BP_DIRECT	GO:0006397~mRNA processing	14	12.844	6.5e-10	KHDRBS1, CPSF4, SF3A1, MBNL1, MBNL2, CSTF3, FMR1, U2AF1, YBX1, CCAR2, PTBP3, HNRNPL, PTBP1, U2AF2	108	238	19453	10.5953	4.29e-07	2.15e-07	2.08e-07
GOTERM_BP_DIRECT	GO:0000398~mRNA splicing, via spliceosome	13	11.9266	1.06e-09	SF3A1, NCBP1, U2AF1, PRPF40A, DDX41, U2AF2, HNRNPH1, HNRNPF, RALY, SNRPA1, SNRPB2, HNRNPC, SF3B1	108	200	19453	11.7078	6.99e-07	2.33e-07	2.25e-07
GOTERM_BP_DIRECT	GO:0008380~RNA splicing	13	11.9266	1.95e-09	MBNL1, MBNL2, NCBP1, FMR1, U2AF1, YBX1, CCAR2, PTBP3, PTBP1, U2AF2, SNRPA1, HNRNPC, SF3B1	108	211	19453	11.0975	1.29e-06	3.22e-07	3.11e-07
GOTERM_BP_DIRECT	GO:0098789~pre-mRNA cleavage required for polyadenylation	6	5.50459	5.69e-09	CPSF4, CPSF1, NCBP1, CSTF2, CPSF2, CSTF2T	108	13	19453	83.1325	3.76e-06	7.53e-07	7.28e-07
GOTERM_BP_DIRECT	GO:0043484~regulation of RNA splicing	8	7.33945	3.38e-07	HNRNPL, PTBP1, MBNL1, MBNL2, HNRNPH1, HNRNPF, HNRNPH2, PTBP3	108	82	19453	17.5727	0.000224	3.73e-05	3.6e-05
GOTERM_BP_DIRECT	GO:0000381~regulation of alternative mRNA splicing, via spliceosome	7	6.42202	1.67e-06	HNRNPL, FXR1, KHDRBS1, PTBP1, MBNL1, MBNL2, FMR1	108	66	19453	19.1037	0.0011041	0.000158	0.000153
GOTERM_BP_DIRECT	GO:0045727~positive regulation of translation	7	6.42202	7.91e-06	FXR1, NPM1, LARP1, FMR1, HNRNPD, LARP4B, LARP4	108	86	19453	14.661	0.00521643	0.00062	0.0006
GOTERM_BP_DIRECT	GO:0006418~tRNA aminoacylation for protein translation	5	4.58716	8.45e-06	RARS1, QARS1, EPRS1, KARS1, MARS1	108	24	19453	37.5251	0.00556713	0.00062	0.0006
GOTERM_BP_DIRECT	GO:0002181~cytoplasmic translation	7	6.42202	1.1e-05	RPL4, RPL18A, RPS6, RPL14, RPL8, RPS10, ZC3H15	108	91	19453	13.8554	0.00722586	0.000725	0.000701
GOTERM_BP_DIRECT	GO:0017148~negative regulation of translation	7	6.42202	1.32e-05	FXR1, ILF3, LARP1, EPRS1, FMR1, YBX1, EIF4E	108	94	19453	13.4132	0.0087032	0.000795	0.000768
GOTERM_BP_DIRECT	GO:0035194~posttranscriptional gene silencing by RNA	4	3.66972	3.43e-05	TSNAX, MOV10, NCBP1, TSN	108	12	19453	60.0401	0.0224392	0.00179657	0.00173678
GOTERM_BP_DIRECT	GO:0006378~mRNA polyadenylation	5	4.58716	3.53e-05	CPSF1, CSTF3, CSTF2, CPSF2, WDR33	108	34	19453	26.4883	0.0230852	0.00179657	0.00173678
GOTERM_BP_DIRECT	GO:0031124~mRNA 3'-end processing	4	3.66972	8.6e-05	NCBP1, CSTF2, CSTF1, CSTF2T	108	16	19453	45.0301	0.0552652	0.00406062	0.00392547
GOTERM_BP_DIRECT	GO:1903241~U2-type prespliceosome assembly	4	3.66972	0.000301	SF3A1, SNRPA1, SNRPB2, SF3B1	108	24	19453	30.0201	0.180468	0.0132661	0.0128246
GOTERM_BP_DIRECT	GO:0034063~stress granule assembly	4	3.66972	0.000384	ATXN2, CSDE1, FMR1, PRRC2C	108	26	19453	27.7108	0.224024	0.0158491	0.0153216
GOTERM_BP_DIRECT	GO:1900152~negative regulation of nuclear-transcribed mRNA catabolic process, deadenylation-dependent decay	3	2.75229	0.00105219	CSDE1, HNRNPD, YBX1	108	9	19453	60.0401	0.501357	0.0409117	0.03955
GOTERM_BP_DIRECT	GO:0070934~CRD-mediated mRNA stabilization	3	2.75229	0.001596	CSDE1, HNRNPD, YBX1	108	11	19453	49.1237	0.652086	0.0557241	0.0538694
GOTERM_BP_DIRECT	GO:0006417~regulation of translation	5	4.58716	0.00160175	FXR1, ATXN2, FMR1, PA2G4, EIF4E	108	91	19453	9.89672	0.653408	0.0557241	0.0538694
GOTERM_BP_DIRECT	GO:0032543~mitochondrial translation	5	4.58716	0.00194959	MRPS9, MRPS22, MRPS34, DAP3, MRPL11	108	96	19453	9.38127	0.724711	0.0614137	0.0593697
GOTERM_BP_DIRECT	GO:0051607~defense response to virus	7	6.42202	0.00195112	AIMP1, MOV10, ILF3, NCBP1, STAT1, ISG15, APOBEC3B	108	236	19453	5.34255	0.72499	0.0614137	0.0593697
GOTERM_BP_DIRECT	GO:2000767~positive regulation of cytoplasmic translation	3	2.75229	0.00300347	CSDE1, HNRNPD, YBX1	108	15	19453	36.0241	0.86307	0.0902408	0.0872373
GOTERM_BP_DIRECT	GO:0045292~mRNA cis splicing, via spliceosome	3	2.75229	0.00432968	SF3A1, NCBP1, PRPF40A	108	18	19453	30.0201	0.943195	0.124431	0.12029
GOTERM_BP_DIRECT	GO:0006406~mRNA export from nucleus	4	3.66972	0.00461979	UPF1, NCBP1, FMR1, SMG7	108	61	19453	11.8112	0.953148	0.127237	0.123002
GOTERM_BP_DIRECT	GO:0061158~3'-UTR-mediated mRNA destabilization	3	2.75229	0.00482176	MOV10, UPF1, HNRNPD	108	19	19453	28.4401	0.959029	0.127487	0.123244
GOTERM_BP_DIRECT	GO:0043488~regulation of mRNA stability	4	3.66972	0.00551875	PSMA5, FXR1, PABPC4, FMR1	108	65	19453	11.0843	0.974216	0.140304	0.135634
GOTERM_BP_DIRECT	GO:0006364~rRNA processing	5	4.58716	0.00694501	NOP58, DKC1, RPS6, RPL14, PA2G4	108	137	19453	6.57374	0.990015	0.166019	0.160494
GOTERM_BP_DIRECT	GO:0048025~negative regulation of mRNA splicing, via spliceosome	3	2.75229	0.00703259	PTBP1, NPM1, U2AF2	108	23	19453	23.494	0.99058	0.166019	0.160494
GOTERM_BP_DIRECT	GO:0010608~posttranscriptional regulation of gene expression	3	2.75229	0.00893767	LARP1, MATR3, LARP4	108	26	19453	20.7831	0.997353	0.203717	0.196937
GOTERM_BP_DIRECT	GO:0006446~regulation of translational initiation	3	2.75229	0.0125618	NCBP1, CSDE1, EIF4G1	108	31	19453	17.431	0.999765	0.276777	0.267565
GOTERM_BP_DIRECT	GO:0006401~RNA catabolic process	3	2.75229	0.0149942	NCBP1, PABPC4, HNRNPD	108	34	19453	15.893	0.999954	0.319714	0.309073
GOTERM_BP_DIRECT	GO:0000184~nuclear-transcribed mRNA catabolic process, nonsense-mediated decay	3	2.75229	0.0213783	UPF1, NCBP1, SMG7	108	41	19453	13.1795	0.999999	0.441596	0.426899
GOTERM_BP_DIRECT	GO:0031047~gene silencing by RNA	3	2.75229	0.0275903	NCBP1, FMR1, TNRC6B	108	47	19453	11.497	1	0.552641	0.534248
GOTERM_BP_DIRECT	GO:0033119~negative regulation of RNA splicing	2	1.83486	0.0325562	PTBP1, PTBP3	108	6	19453	60.0401	1	0.614848	0.594384
GOTERM_BP_DIRECT	GO:0002191~cap-dependent translational initiation	2	1.83486	0.0325562	NCBP1, EIF4G1	108	6	19453	60.0401	1	0.614848	0.594384
GOTERM_BP_DIRECT	GO:0006396~RNA processing	8	7.33945	0.0364367	HNRNPL, SF3A1, HNRNPH1, DKC1, HNRNPF, PABPC4, HNRNPD, U2SURP	108	565	19453	2.55038	1	0.642005	0.620637
GOTERM_BP_DIRECT	GO:0006413~translational initiation	3	2.75229	0.0368458	LARP1, EIF4E, EIF4G1	108	55	19453	9.82475	1	0.642005	0.620637
GOTERM_BP_DIRECT	GO:1905618~positive regulation of miRNA mediated inhibition of translation	2	1.83486	0.0378792	TNRC6B, EIF4G1	108	7	19453	51.463	1	0.642005	0.620637
GOTERM_BP_DIRECT	GO:0006924~activation-induced cell death of T cells	2	1.83486	0.0378792	DNAJA3, RPS6	108	7	19453	51.463	1	0.642005	0.620637
GOTERM_BP_DIRECT	GO:0006379~mRNA cleavage	2	1.83486	0.0431732	CSTF3, CPSF2	108	8	19453	45.0301	1	0.679464	0.65685
GOTERM_BP_DIRECT	GO:0098884~postsynaptic neurotransmitter receptor internalization	2	1.83486	0.0431732	AP2A1, AP2M1	108	8	19453	45.0301	1	0.679464	0.65685
GOTERM_BP_DIRECT	GO:0060964~regulation of gene silencing by miRNA	2	1.83486	0.0431732	FMR1, EIF4G1	108	8	19453	45.0301	1	0.679464	0.65685
GOTERM_BP_DIRECT	GO:0030422~production of siRNA involved in RNA interference	2	1.83486	0.0484384	TSNAX, TSN	108	9	19453	40.0267	1	0.744599	0.719817
GOTERM_BP_DIRECT	GO:0007010~cytoskeleton organization	4	3.66972	0.0532311	KRT4, TPM1, PRPF40A, LARP4	108	154	19453	4.67845	1	0.799677	0.773061
GOTERM_BP_DIRECT	GO:0000082~G1/S transition of mitotic cell cycle	3	2.75229	0.0554145	KHDRBS1, RPS6, EIF4E	108	69	19453	7.83132	1	0.813978	0.786886
GOTERM_BP_DIRECT	GO:0050658~RNA transport	2	1.83486	0.0588827	ATXN2, YBX1	108	11	19453	32.7492	1	0.828116	0.800554
GOTERM_BP_DIRECT	GO:0075522~IRES-dependent viral translational initiation	2	1.83486	0.0588827	PTBP1, CSDE1	108	11	19453	32.7492	1	0.828116	0.800554
GOTERM_BP_DIRECT	GO:0042274~ribosomal small subunit biogenesis	3	2.75229	0.0626935	NOP58, NPM1, RPS6	108	74	19453	7.30218	1	0.863341	0.834607
GOTERM_BP_DIRECT	GO:2000766~negative regulation of cytoplasmic translation	2	1.83486	0.0640622	UNK, FMR1	108	12	19453	30.0201	1	0.864185	0.835423
GOTERM_BP_DIRECT	GO:0030182~neuron differentiation	4	3.66972	0.072207	RTN3, AIFM1, EIF4E, EIF4G1	108	175	19453	4.11704	1	0.944932	0.913482
GOTERM_BP_DIRECT	GO:0061014~positive regulation of mRNA catabolic process	2	1.83486	0.0743366	MOV10, UPF1	108	14	19453	25.7315	1	0.944932	0.913482
GOTERM_BP_DIRECT	GO:2000637~positive regulation of gene silencing by miRNA	2	1.83486	0.0743366	FXR1, FMR1	108	14	19453	25.7315	1	0.944932	0.913482
GOTERM_BP_DIRECT	GO:2001022~positive regulation of response to DNA damage stimulus	2	1.83486	0.0794318	FXR1, FMR1	108	15	19453	24.016	1	0.990649	0.957677
GOTERM_BP_DIRECT	GO:0071732~cellular response to nitric oxide	2	1.83486	0.089539	AIFM1, HNRNPD	108	17	19453	21.1906	1	1	0.968182
GOTERM_BP_DIRECT	GO:0051489~regulation of filopodium assembly	2	1.83486	0.0995363	FXR1, FMR1	108	19	19453	18.96	1	1	0.968182
GOTERM_BP_DIRECT	GO:0045947~negative regulation of translational initiation	2	1.83486	0.0995363	LARP1, FMR1	108	19	19453	18.96	1	1	0.968182
GOTERM_BP_DIRECT	GO:0010526~negative regulation of transposition, RNA-mediated	2	1.83486	0.0995363	MOV10, APOBEC3B	108	19	19453	18.96	1	1	0.968182

## Sheet: DAVID_GOCC
Category	Term	Count	%	PValue	Genes	List Total	Pop Hits	Pop Total	Fold Enrichment	Bonferroni	Benjamini	FDR
GOTERM_CC_DIRECT	GO:0010494~cytoplasmic stress granule	15	13.7615	6.75e-17	MBNL1, STAU1, PABPC4, FMR1, PRRC2C, YBX1, LARP4B, LARP4, FXR1, MOV10, ATXN2, LARP1, CSDE1, EIF4E, EIF4G1	109	95	20647	29.9087	2.24e-14	1.36e-14	1.15e-14
GOTERM_CC_DIRECT	GO:1990904~ribonucleoprotein complex	16	14.6789	7.37e-14	RPL4, NPM1, NCBP1, PABPC4, FMR1, RPS6, YBX1, PA2G4, HNRNPL, ATXN2, ILF3, EPRS1, HNRNPH1, HNRNPF, HNRNPD, HNRNPH2	109	191	20647	15.8678	1.49e-11	7.44e-12	6.27e-12
GOTERM_CC_DIRECT	GO:0017101~aminoacyl-tRNA synthetase multienzyme complex	7	6.42202	8.05e-12	AIMP1, RARS1, QARS1, EPRS1, KARS1, MARS1, DARS1	109	11	20647	120.541	1.63e-09	5.42e-10	4.56e-10
GOTERM_CC_DIRECT	GO:0005654~nucleoplasm	53	48.6239	2.76e-11	FMR1, YBX1, DDX41, CCAR2, PTBP1, RPS10, UPF1, MBNL1, RARS1, MBNL2, NCBP1, RPS6, PRPF40A, TSN, CLPX, WDR33, PSMA5, ILF3, DKC1, HNRNPH1, MCM4, SNRPA1, HNRNPH2, DAP3, KHDRBS1, CSTF3, CSTF2, CSTF2T, U2AF1, U2AF2, CSTF1, SNRPB2, SF3B1, TRPM4, TSNAX, CBX8, CPSF4, NPM1, NOP58, SF3A1, CPSF1, STAT1, CPSF2, XRCC1, ISG15, GTF2H4, U2SURP, HNRNPL, HNRNPF, HNRNPD, HNRNPC, TNRC6B, APOBEC3B	109	4076	20647	2.46304	5.58e-09	1.4e-09	1.17e-09
GOTERM_CC_DIRECT	GO:0005634~nucleus	65	59.633	1.27e-10	RPL4, FMR1, YBX1, DDX41, SMG7, CCAR2, PTBP1, AIFM1, UPF1, MBNL1, RARS1, MBNL2, KRT4, NCBP1, PABPC4, RPS6, PRPF40A, NUDT16L1, TSN, PTBP3, WDR33, PSMA5, ILF3, DKC1, SLC25A19, HNRNPH1, MCM4, MATR3, SNRPA1, HNRNPH2, KHDRBS1, KARS1, CSTF3, AURKC, FXR1, DHX30, U2AF2, FAM120A, RALY, SNRPB2, SF3B1, EIF4E, ZC3H15, TSNAX, CBX8, CPSF4, NPM1, SF3A1, CPSF1, STAT1, XRCC1, ISG15, PA2G4, GTF2H4, U2SURP, H1-2, AI…	109	6100	20647	2.01843	2.56e-08	5.13e-09	4.31e-09
GOTERM_CC_DIRECT	GO:0071013~catalytic step 2 spliceosome	10	9.17431	1.26e-09	SF3A1, HNRNPH1, HNRNPF, RALY, SNRPA1, SNRPB2, U2AF1, DDX41, HNRNPC, SF3B1	109	92	20647	20.5893	2.56e-07	4.26e-08	3.58e-08
GOTERM_CC_DIRECT	GO:0005829~cytosol	59	54.1284	5.4e-09	RPL4, FMR1, AP2A1, YBX1, DDX41, SMG7, RPL8, LACTB, AIFM1, QARS1, RPL18A, RPS10, AP2M1, UPF1, MBNL1, RARS1, KRT4, NCBP1, PABPC4, TPM1, MARS1, RPS6, LARP4B, TSN, DARS1, CLPX, PSMA5, HNRNPH1, CSDE1, HNRNPH2, KHDRBS1, STAU1, KARS1, FXR1, DHX30, ATXN2, LARP1, FAM120A, RPL14, EIF4E, ZC3H15, TRPM4, TSNAX, NPM1, NOP58, STAT1, SEC16A, PRRC2C, ISG15, LARP4, AIMP1, MOV10, EPRS1, DNAJA3, HNRNPF, HNRNPD, HNRN…	109	5627	20647	1.98612	1.09e-06	1.56e-07	1.31e-07
GOTERM_CC_DIRECT	GO:0016020~membrane	44	40.367	6.16e-08	RPL4, IGSF8, KHDRBS1, STAU1, FMR1, AP2A1, DDX41, RPL8, FXR1, PTBP1, ATXN2, LARP1, RPL18A, FAM120A, RPL14, ME2, RPS10, TRPM4, NPM1, NOP58, RARS1, CPSF2, MARS1, RPS6, PRRC2C, PRPF40A, LARP4B, PA2G4, LARP4, DARS1, AIMP1, HNRNPL, ILF3, ABCA10, EPRS1, HNRNPH1, DNAJA3, HNRNPF, DNAJC10, MCM4, HNRNPH2, MATR3, HNRNPC, EIF4G1	109	3677	20647	2.26668	1.24e-05	1.52e-06	1.28e-06
GOTERM_CC_DIRECT	GO:0005847~mRNA cleavage and polyadenylation specificity factor complex	6	5.50459	6.79e-08	CPSF4, CPSF1, CSTF2, CPSF2, CSTF2T, WDR33	109	21	20647	54.1206	1.37e-05	1.52e-06	1.28e-06
GOTERM_CC_DIRECT	GO:0005840~ribosome	10	9.17431	3.33e-07	RPL4, MRPS9, RPL18A, MRPS22, RPS6, RPL14, RPL8, RPS10, DAP3, MRPL11	109	174	20647	10.8863	6.73e-05	6.73e-06	5.67e-06
GOTERM_CC_DIRECT	GO:0005844~polysome	6	5.50459	1.78e-06	FXR1, ATXN2, UNK, FMR1, RPS6, EIF4G1	109	39	20647	29.1418	0.00036	3.27e-05	2.75e-05
GOTERM_CC_DIRECT	GO:0005681~spliceosomal complex	8	7.33945	7.39e-06	SF3A1, U2AF2, SNRPA1, SNRPB2, U2AF1, DDX41, HNRNPC, SF3B1	109	136	20647	11.1425	0.00149097	0.000124	0.000105
GOTERM_CC_DIRECT	GO:0036464~cytoplasmic ribonucleoprotein granule	7	6.42202	8.28e-06	FXR1, MOV10, STAU1, FMR1, RPS6, SNRPB2, EIF4E	109	91	20647	14.5709	0.00167035	0.000129	0.000108
GOTERM_CC_DIRECT	GO:0098794~postsynapse	7	6.42202	0.000102	FMR1, CPSF2, AP2A1, RPL8, EIF4E, AP2M1, EIF4G1	109	142	20647	9.33771	0.0204785	0.00144443	0.00121561
GOTERM_CC_DIRECT	GO:0071004~U2-type prespliceosome	4	3.66972	0.000107	SF3A1, U2AF2, PRPF40A, SF3B1	109	18	20647	42.0938	0.0214345	0.00144443	0.00121561
GOTERM_CC_DIRECT	GO:0022626~cytosolic ribosome	6	5.50459	0.000129	RPL4, RPL18A, RPS6, RPL14, RPL8, RPS10	109	93	20647	12.2208	0.0256502	0.00162395	0.00136669
GOTERM_CC_DIRECT	GO:0000932~P-body	6	5.50459	0.000181	MOV10, UPF1, CSDE1, EIF4E, TNRC6B, APOBEC3B	109	100	20647	11.3653	0.035909	0.00215096	0.00181021
GOTERM_CC_DIRECT	GO:0015935~small ribosomal subunit	4	3.66972	0.000415	NPM1, MRPS9, RPS6, DAP3	109	28	20647	27.0603	0.0803422	0.00465201	0.00391506
GOTERM_CC_DIRECT	GO:0005686~U2 snRNP	4	3.66972	0.000461	SF3A1, SNRPA1, SNRPB2, SF3B1	109	29	20647	26.1272	0.0888659	0.00489704	0.00412127
GOTERM_CC_DIRECT	GO:0016607~nuclear speck	10	9.17431	0.000551	SF3A1, NPM1, U2AF2, SNRPA1, SNRPB2, U2AF1, PRPF40A, GTF2H4, EIF4E, SF3B1	109	445	20647	4.25667	0.105317	0.00556273	0.00468151
GOTERM_CC_DIRECT	GO:0042788~polysomal ribosome	4	3.66972	0.000618	LARP1, RPL18A, LARP4B, RPL8	109	32	20647	23.6778	0.117421	0.00594609	0.00500413
GOTERM_CC_DIRECT	GO:0005763~mitochondrial small ribosomal subunit	4	3.66972	0.000677	MRPS9, MRPS22, MRPS34, DAP3	109	33	20647	22.9602	0.127925	0.00621973	0.00523443
GOTERM_CC_DIRECT	GO:0005730~nucleolus	18	16.5138	0.0010979	RPL4, NPM1, NOP58, RARS1, STAT1, FMR1, MARS1, RPS6, XRCC1, PA2G4, LARP4B, FXR1, PTBP1, MRPS9, ILF3, DKC1, SF3B1, RPS10	109	1420	20647	2.40112	0.199003	0.00964247	0.00811495
GOTERM_CC_DIRECT	GO:0005737~cytoplasm	46	42.2018	0.00146529	RPL4, KHDRBS1, STAU1, FMR1, YBX1, SMG7, RPL8, AURKC, CCAR2, FXR1, DHX30, ATXN2, LARP1, UNK, QARS1, AIFM1, RPL18A, RPL14, EIF4E, RPS10, TSNAX, UPF1, NPM1, MBNL1, RARS1, MBNL2, NCBP1, STAT1, PABPC4, SEC16A, MARS1, RPS6, ISG15, PA2G4, TSN, DARS1, PSMA5, HNRNPL, MRPS9, ILF3, EPRS1, DKC1, DNAJA3, HNRNPD, APOBEC3B, EIF4G1	109	5771	20647	1.50986	0.256365	0.0123329	0.0103791
GOTERM_CC_DIRECT	GO:0005739~mitochondrion	18	16.5138	0.00155098	NCBP1, KARS1, MRPS22, MRPS34, CLPX, NIPSNAP2, MRPL11, LACTB, DHX30, MRPS9, ILF3, AIFM1, SLC25A19, MTHFD2, DNAJA3, SFXN1, ME2, DAP3	109	1466	20647	2.32578	0.269146	0.0125319	0.0105467
GOTERM_CC_DIRECT	GO:0071005~U2-type precatalytic spliceosome	4	3.66972	0.00228163	SF3A1, SNRPA1, SNRPB2, SF3B1	109	50	20647	15.1538	0.369609	0.0177265	0.0149183
GOTERM_CC_DIRECT	GO:0005845~mRNA cap binding complex	3	2.75229	0.00272265	NCBP1, FMR1, EIF4E	109	15	20647	37.8844	0.423468	0.0203694	0.0171426
GOTERM_CC_DIRECT	GO:0014069~postsynaptic density	7	6.42202	0.00292263	FXR1, RTN3, FMR1, HNRNPD, RPL14, HNRNPH2, RPL8	109	269	20647	4.9292	0.446357	0.0210847	0.0177445
GOTERM_CC_DIRECT	GO:1990124~messenger ribonucleoprotein complex	3	2.75229	0.00392691	STAU1, FMR1, YBX1	109	18	20647	31.5703	0.548327	0.027353	0.0230198
GOTERM_CC_DIRECT	GO:0022625~cytosolic large ribosomal subunit	4	3.66972	0.00420752	RPL4, RPL18A, RPL14, RPL8	109	62	20647	12.2208	0.573316	0.0283306	0.0238426
GOTERM_CC_DIRECT	GO:0005743~mitochondrial inner membrane	9	8.25688	0.00443181	MRPS9, AIFM1, SLC25A19, MRPS22, MRPS34, SFXN1, CLPX, DAP3, MRPL11	109	494	20647	3.45101	0.592296	0.0288782	0.0243035
GOTERM_CC_DIRECT	GO:0005697~telomerase holoenzyme complex	3	2.75229	0.00584866	DKC1, HNRNPC, SMG7	109	22	20647	25.8303	0.694223	0.0369197	0.031071
GOTERM_CC_DIRECT	GO:0005761~mitochondrial ribosome	3	2.75229	0.00751858	MRPS22, DAP3, MRPL11	109	25	20647	22.7306	0.782268	0.0460228	0.0387321
GOTERM_CC_DIRECT	GO:1902555~endoribonuclease complex	2	1.83486	0.0104345	TSNAX, TSN	109	2	20647	189.422	0.879828	0.0602217	0.0506817
GOTERM_CC_DIRECT	GO:0005848~mRNA cleavage stimulating factor complex	2	1.83486	0.0104345	CSTF3, CSTF1	109	2	20647	189.422	0.879828	0.0602217	0.0506817
GOTERM_CC_DIRECT	GO:0048471~perinuclear region of cytoplasm	10	9.17431	0.0173937	FXR1, TSNAX, UPF1, ATXN2, AIFM1, STAT1, FMR1, SEC16A, RPS6, EIF4E	109	754	20647	2.51223	0.971115	0.0975977	0.0821367
GOTERM_CC_DIRECT	GO:0005759~mitochondrial matrix	7	6.42202	0.019923	QARS1, KARS1, MTHFD2, DNAJA3, ME2, CLPX, CCAR2	109	406	20647	3.2659	0.982838	0.108769	0.0915381
GOTERM_CC_DIRECT	GO:0022627~cytosolic small ribosomal subunit	3	2.75229	0.0251489	RPS6, ISG15, RPS10	109	47	20647	12.0908	0.994172	0.133686	0.112508
GOTERM_CC_DIRECT	GO:0042645~mitochondrial nucleoid	3	2.75229	0.0261541	DHX30, DNAJA3, CLPX	109	48	20647	11.8389	0.995268	0.135465	0.114005
GOTERM_CC_DIRECT	GO:0044326~dendritic spine neck	2	1.83486	0.0309808	FXR1, FMR1	109	6	20647	63.1407	0.998266	0.152637	0.128457
GOTERM_CC_DIRECT	GO:0070937~CRD-mediated mRNA stability complex	2	1.83486	0.0309808	CSDE1, YBX1	109	6	20647	63.1407	0.998266	0.152637	0.128457
GOTERM_CC_DIRECT	GO:1902737~dendritic filopodium	2	1.83486	0.036051	FXR1, FMR1	109	7	20647	54.1206	0.999399	0.173388	0.145921
GOTERM_CC_DIRECT	GO:0089701~U2AF	2	1.83486	0.041095	U2AF2, U2AF1	109	8	20647	47.3555	0.999792	0.193051	0.162468
GOTERM_CC_DIRECT	GO:0001650~fibrillar center	4	3.66972	0.0486318	NOP58, DKC1, SNRPB2, WDR33	109	156	20647	4.85697	0.999958	0.223264	0.187896
GOTERM_CC_DIRECT	GO:0030122~AP-2 adaptor complex	2	1.83486	0.0511045	AP2A1, AP2M1	109	10	20647	37.8844	0.999975	0.229402	0.193061
GOTERM_CC_DIRECT	GO:0016281~eukaryotic translation initiation factor 4F complex	2	1.83486	0.0610105	EIF4E, EIF4G1	109	12	20647	31.5703	0.999997	0.267916	0.225474
GOTERM_CC_DIRECT	GO:0015030~Cajal body	3	2.75229	0.0687307	NOP58, FMR1, U2AF1	109	82	20647	6.93007	0.999999	0.295396	0.248601
GOTERM_CC_DIRECT	GO:0031616~spindle pole centrosome	2	1.83486	0.070814	NPM1, AURKC	109	14	20647	27.0603	1	0.298009	0.2508
GOTERM_CC_DIRECT	GO:0098978~glutamatergic synapse	6	5.50459	0.0730313	FXR1, STAU1, CPSF2, HNRNPD, EIF4E, AP2M1	109	426	20647	2.66792	1	0.301068	0.253374
GOTERM_CC_DIRECT	GO:0035770~ribonucleoprotein granule	2	1.83486	0.0805161	HNRNPL, DHX30	109	16	20647	23.6778	1	0.325285	0.273755
GOTERM_CC_DIRECT	GO:0015934~large ribosomal subunit	2	1.83486	0.0901179	NPM1, MRPL11	109	18	20647	21.0469	1	0.356937	0.300393
GOTERM_CC_DIRECT	GO:0005684~U2-type spliceosomal complex	2	1.83486	0.0948814	SF3A1, SF3B1	109	19	20647	19.9392	1	0.368578	0.310189
GOTERM_CC_DIRECT	GO:0036020~endolysosome membrane	2	1.83486	0.0996203	AP2A1, AP2M1	109	20	20647	18.9422	1	0.379685	0.319537

## Sheet: DAVID_GOMF
Category	Term	Count	%	PValue	Genes	List Total	Pop Hits	Pop Total	Fold Enrichment	Bonferroni	Benjamini	FDR
GOTERM_MF_DIRECT	GO:0003723~RNA binding	71	65.1376	6.57e-51	RPL4, FMR1, YBX1, DDX41, RPL8, CCAR2, PTBP1, RPL18A, RPS10, UPF1, MBNL1, MBNL2, NCBP1, PABPC4, RPS6, PRPF40A, LARP4B, NUDT16L1, TSN, DARS1, PTBP3, WDR33, ILF3, MRPS9, DKC1, HNRNPH1, CSDE1, MATR3, SNRPA1, HNRNPH2, DAP3, KHDRBS1, STAU1, CSTF3, CSTF2, CSTF2T, U2AF1, MRPL11, FXR1, DHX30, ATXN2, LARP1, UNK, U2AF2, FAM120A, CSTF1, RPL14, RALY, SNRPB2, SF3B1, EIF4E, ZC3H15, TSNAX, CPSF4, NPM1, NOP58, SF…	109	1479	18967	8.35338	1.49e-48	1.49e-48	1.38e-48
GOTERM_MF_DIRECT	GO:0003729~mRNA binding	16	14.6789	1.62e-11	KHDRBS1, NCBP1, STAU1, CSTF3, FMR1, CSTF2, CSTF2T, YBX1, TSN, PTBP3, HNRNPL, FXR1, PTBP1, ATXN2, SF3B1, EIF4G1	109	255	18967	10.9182	3.65e-09	1.82e-09	1.7e-09
GOTERM_MF_DIRECT	GO:0003676~nucleic acid binding	15	13.7615	4.67e-09	CPSF4, NPM1, CPSF1, KARS1, DDX41, YBX1, PA2G4, DARS1, DHX30, PTBP1, HNRNPH1, CSDE1, HNRNPF, MATR3, TNRC6B	109	325	18967	8.03119	1.05e-06	3.52e-07	3.27e-07
GOTERM_MF_DIRECT	GO:0003735~structural constituent of ribosome	12	11.0092	1.13e-08	RPL4, MRPS9, RPL18A, MRPS22, RPS6, MRPS34, RPL14, ISG15, RPL8, RPS10, DAP3, MRPL11	109	190	18967	10.9901	2.56e-06	6.39e-07	5.94e-07
GOTERM_MF_DIRECT	GO:0005515~protein binding	97	88.9908	8.63e-08	RPL4, FMR1, RPL8, CCAR2, RPL18A, RPS10, AP2M1, MBNL1, RARS1, KRT4, TPM1, RPS6, LARP4B, CLPX, ILF3, MTHFD2, DKC1, MATR3, DAP3, IGSF8, RTN3, KHDRBS1, CSTF3, CSTF2, MRPL11, FXR1, DHX30, ATXN2, SGPL1, LARP1, CSTF1, ZC3H15, TRPM4, CBX8, CPSF4, CPSF1, SEC16A, CPSF2, XRCC1, PRRC2C, ISG15, PA2G4, LARP4, H1-2, AIMP1, HNRNPL, MOV10, EPRS1, HNRNPF, DNAJC10, HNRNPD, SFXN1, HNRNPC, APOBEC3B, EIF4G1, AP2A1, YB…	109	12657	18967	1.33356	1.95e-05	3.9e-06	3.62e-06
GOTERM_MF_DIRECT	GO:0008266~poly(U) RNA binding	5	4.58716	2.12e-05	KHDRBS1, HNRNPH1, PABPC4, FMR1, HNRNPC	109	29	18967	30.0016	0.00477026	0.000797	0.000741
GOTERM_MF_DIRECT	GO:0035925~mRNA 3'-UTR AU-rich region binding	4	3.66972	0.00053	FXR1, ILF3, CPSF1, HNRNPD	109	28	18967	24.8585	0.112962	0.0171194	0.0159074
GOTERM_MF_DIRECT	GO:0000340~RNA 7-methylguanosine cap binding	3	2.75229	0.00204266	LARP1, NCBP1, EIF4E	109	12	18967	43.5023	0.370049	0.0543551	0.050507
GOTERM_MF_DIRECT	GO:0004812~aminoacyl-tRNA ligase activity	3	2.75229	0.00240509	QARS1, KARS1, MARS1	109	13	18967	40.156	0.419698	0.0543551	0.050507
GOTERM_MF_DIRECT	GO:0000339~RNA cap binding	3	2.75229	0.00240509	LARP1, NCBP1, EIF4E	109	13	18967	40.156	0.419698	0.0543551	0.050507
GOTERM_MF_DIRECT	GO:0003730~mRNA 3'-UTR binding	7	6.42202	0.00290748	FXR1, LARP1, PABPC4, FMR1, LARP4B, HNRNPC, LARP4	109	247	18967	4.93143	0.482138	0.0597354	0.0555063
GOTERM_MF_DIRECT	GO:0070034~telomerase RNA binding	3	2.75229	0.00688894	DKC1, HNRNPC, SMG7	109	22	18967	23.7285	0.790344	0.129742	0.120556
GOTERM_MF_DIRECT	GO:0003725~double-stranded RNA binding	4	3.66972	0.00868369	DHX30, ILF3, MBNL1, STAU1	109	74	18967	9.4059	0.860694	0.140341	0.130406
GOTERM_MF_DIRECT	GO:0008143~poly(A) binding	3	2.75229	0.0102759	KHDRBS1, PABPC4, LARP4	109	27	18967	19.3344	0.903128	0.140341	0.130406
GOTERM_MF_DIRECT	GO:0031369~translation initiation factor binding	3	2.75229	0.0102759	LARP1, FMR1, EIF4G1	109	27	18967	19.3344	0.903128	0.140341	0.130406
GOTERM_MF_DIRECT	GO:0035613~RNA stem-loop binding	3	2.75229	0.0102759	EPRS1, CSDE1, FMR1	109	27	18967	19.3344	0.903128	0.140341	0.130406
GOTERM_MF_DIRECT	GO:0000049~tRNA binding	4	3.66972	0.0111071	AIMP1, RARS1, KARS1, MARS1	109	81	18967	8.59305	0.919882	0.140341	0.130406
GOTERM_MF_DIRECT	GO:0008187~poly-pyrimidine tract binding	2	1.83486	0.0113561	PTBP1, U2AF2	109	2	18967	174.009	0.924314	0.140341	0.130406
GOTERM_MF_DIRECT	GO:0042162~telomeric DNA binding	3	2.75229	0.0117986	UPF1, HNRNPD, SMG7	109	29	18967	18.0009	0.931597	0.140341	0.130406
GOTERM_MF_DIRECT	GO:0005524~ATP binding	17	15.5963	0.0134684	UPF1, RARS1, KARS1, MARS1, DDX41, AURKC, DARS1, CLPX, MOV10, DHX30, ABCA10, QARS1, EPRS1, DNAJA3, MCM4, TRPM4, EIF4G1	109	1539	18967	1.92213	0.953325	0.152193	0.141418
GOTERM_MF_DIRECT	GO:0051020~GTPase binding	3	2.75229	0.0187923	AIMP1, EPRS1, YBX1	109	37	18967	14.1089	0.986261	0.202241	0.187923
GOTERM_MF_DIRECT	GO:0035198~miRNA binding	3	2.75229	0.0207555	FMR1, MATR3, YBX1	109	39	18967	13.3853	0.991262	0.213215	0.19812
GOTERM_MF_DIRECT	GO:0003697~single-stranded DNA binding	4	3.66972	0.027376	TSNAX, MCM4, YBX1, TSN	109	114	18967	6.10559	0.998114	0.268999	0.249955
GOTERM_MF_DIRECT	GO:0003727~single-stranded RNA binding	3	2.75229	0.0294035	CBX8, ILF3, HNRNPF	109	47	18967	11.107	0.998823	0.270297	0.251161
GOTERM_MF_DIRECT	GO:0003690~double-stranded DNA binding	4	3.66972	0.0299001	STAT1, YBX1, GTF2H4, H1-2	109	118	18967	5.89862	0.998952	0.270297	0.251161
GOTERM_MF_DIRECT	GO:0030628~pre-mRNA 3'-splice site binding	2	1.83486	0.0336863	U2AF2, U2AF1	109	6	18967	58.0031	0.999567	0.292812	0.272082
GOTERM_MF_DIRECT	GO:0033592~RNA strand annealing activity	2	1.83486	0.0391903	FXR1, FMR1	109	7	18967	49.7169	0.999881	0.320096	0.297435
GOTERM_MF_DIRECT	GO:0051082~unfolded protein binding	4	3.66972	0.0396661	NPM1, DNAJA3, CLPX, CCAR2	109	132	18967	5.27301	0.999893	0.320096	0.297435
GOTERM_MF_DIRECT	GO:0016887~ATPase activity	7	6.42202	0.0410743	MOV10, UPF1, DHX30, ABCA10, MCM4, DDX41, CLPX	109	443	18967	2.74958	0.999924	0.320096	0.297435
GOTERM_MF_DIRECT	GO:0072572~poly-ADP-D-ribose binding	2	1.83486	0.0446633	AIFM1, XRCC1	109	8	18967	43.5023	0.999967	0.336464	0.312643
GOTERM_MF_DIRECT	GO:0002151~G-quadruplex RNA binding	2	1.83486	0.0501054	DHX30, FMR1	109	9	18967	38.6687	0.999991	0.365284	0.339424
GOTERM_MF_DIRECT	GO:0008190~eukaryotic initiation factor 4E binding	2	1.83486	0.0555167	LARP1, EIF4G1	109	10	18967	34.8018	0.999998	0.392087	0.364329
GOTERM_MF_DIRECT	GO:1990247~N6-methyladenosine-containing RNA binding	2	1.83486	0.0608976	FMR1, HNRNPC	109	11	18967	31.638	0.999999	0.417056	0.38753
GOTERM_MF_DIRECT	GO:0003682~chromatin binding	7	6.42202	0.0651306	CBX8, UPF1, DHX30, NPM1, FMR1, HNRNPD, YBX1	109	498	18967	2.44591	1	0.432927	0.402277
GOTERM_MF_DIRECT	GO:0003724~RNA helicase activity	3	2.75229	0.0681731	UPF1, DHX30, DDX41	109	75	18967	6.96037	1	0.43764	0.406656
GOTERM_MF_DIRECT	GO:0019899~enzyme binding	6	5.50459	0.0697125	CPSF1, STAT1, U2AF2, XRCC1, EIF4E, CCAR2	109	386	18967	2.70481	1	0.43764	0.406656
GOTERM_MF_DIRECT	GO:0035615~clathrin adaptor activity	2	1.83486	0.0977223	AP2A1, AP2M1	109	18	18967	19.3344	1	0.596898	0.55464
