# Supplementary material for: A 3′‐pre‐tRNA‐derived small RNA tRF‐1‐Ser regulated by 25(OH)D promotes proliferation and stemness by inhibiting the function of MBNL1 in breast cancer
Source: Clin Transl Med. 2024 May 9;14(5):e1681. doi: 10.1002/ctm2.1681 (PMC11082093; doi:10.1002/ctm2.1681)
Supplement: Supplementary file 10 — Supporting Information [file CTM2-14-e1681-s003.xlsx]

## Sheet: ASEs regulated by 25(OH)D
Predicted by rMATS(version 3.2.5)
GeneID	Gene_name	AS_type	chr	strand	AS_feature	IJC_Group1	SJC_Group1	IJC_Group2	SJC_Group2	IncFormLen	SkipFormLen	P_value	FDR	Group1_value	Group2_value	Group_difference
ABI1	ABI1	SE	chr10	-	26759061_26759235_26755654_26755741_26765217_26765318	3|0|1	6|2|3	1|4|1	0|0|0	260	130	7.66e-15	2.45e-10	0.2|0.0|0.143	1.0|1.0|1.0	-0.886
MYO6	MYO6	SE	chr6	+	75898372_75898411_75892529_75892690_75907604_75907708	19|35|15	21|30|22	15|9|10	124|80|62	168	130	3.21e-14	5.13e-10	0.412|0.474|0.345	0.086|0.08|0.111	0.318
ABI1	ABI1	SE	chr10	-	26759061_26759238_26755654_26755741_26765217_26765318	3|2|1	6|2|3	2|4|1	0|0|0	260	130	1.59e-13	1.69e-09	0.2|0.333|0.143	1.0|1.0|1.0	-0.775
44992	44992	MXE	chr2	+	159714556_159714598_159715680_159715766_159712488_159712606_159729008_159729175	0|0|0	1|1|1	1|1|5	0|1|0	171	215	7.08e-13	1.93e-09	0.0|0.0|0.0	1.0|0.557|1.0	-0.852
TPD52L1	TPD52L1	MXE	chr6	+	125220077_125220193_125229117_125229266_125153648_125153970_125248281_125248383	5668|6341|6169	2232|2332|1950	1375|1262|1303	269|220|254	245	260	2.3e-12	4.17e-09	0.729|0.743|0.77	0.844|0.859|0.845	-0.102
NAT1	NAT1	SE	chr8	+	18212390_18212774_18211192_18211342_18219410_18219489	5|1|2	4|3|2	9|11|10	0|0|0	260	130	1.63e-11	1.03e-07	0.385|0.143|0.333	1.0|1.0|1.0	-0.713
LRRFIP1	LRRFIP1	SE	chr2	+	237758728_237758821_237757455_237757548_237760063_237760205	1|3|1	4|3|1	10|8|15	0|0|0	222	130	1.93e-11	1.03e-07	0.128|0.369|0.369	1.0|1.0|1.0	-0.711
KIAA1217	KIAA1217	SE	chr10	+	24494499_24494604_24473227_24474060_24495146_24495196	118|105|102	21|23|22	78|80|64	55|48|45	234	130	9.24e-11	4.22e-07	0.757|0.717|0.72	0.441|0.481|0.441	0.277
HNRNPH1	HNRNPH1	SE	chr5	-	179619268_179619360_179618144_179618323_179620891_179620959	1500|1481|1457	314|388|286	1918|1731|1874	244|214|203	221	130	2.88e-10	1.02e-06	0.738|0.692|0.75	0.822|0.826|0.844	-0.104
MYO6	MYO6	SE	chr6	+	75894813_75894840_75892529_75892690_75895230_75895260	147|170|131	7|6|7	54|61|52	11|19|13	156	130	5.8e-10	1.86e-06	0.946|0.959|0.94	0.804|0.728|0.769	0.181
SPATS2L	SPATS2L	SE	chr2	+	200378140_200378371_200329430_200329480_200389222_200389283	10|20|6	13|21|17	0|0|3	13|19|21	260	130	1.04e-08	3.02e-05	0.278|0.323|0.15	0.0|0.0|0.067	0.228
ATP5SL	ATP5SL	SE	chr19	-	41433271_41433434_41431318_41432408_41433536_41433673	12|12|11	1|0|0	9|6|7	9|5|2	260	130	2.14e-08	5.26e-05	0.857|1.0|1.0	0.333|0.375|0.636	0.504
RFX2	RFX2	SE	chr19	-	6026162_6026237_6016089_6016271_6039979_6040241	0|2|0	2|2|1	2|2|3	1|0|0	204	130	3.13e-08	7.15e-05	0.0|0.389|0.0	0.56|1.0|1.0	-0.724
EEF1D	EEF1D	SE	chr8	-	143590607_143590738_143588990_143590081_143592646_143592797	4|7|0	1|5|2	1|7|3	0|0|0	260	130	4.58e-08	9.39e-05	0.667|0.412|0.0	1.0|1.0|1.0	-0.64
IMMP1L	IMMP1L	SE	chr11	-	31463171_31463305_31433459_31433570_31509518_31509574	2|1|2	2|1|3	1|2|3	0|0|0	260	130	4.8e-08	9.39e-05	0.333|0.333|0.25	1.0|1.0|1.0	-0.695
EEF1D	EEF1D	SE	chr8	-	143590607_143590735_143589694_143590081_143592646_143592893	4|7|0	1|5|2	1|7|3	0|0|0	257	130	5.22e-08	9.39e-05	0.669|0.415|0.0	1.0|1.0|1.0	-0.639
UBXN2A	UBXN2A	SE	chr2	+	23939539_23939662_23927311_23927615_23958300_23958355	1|3|3	1|0|0	2|0|0	2|1|3	252	130	5.28e-08	9.39e-05	0.34|1.0|1.0	0.34|0.0|0.0	0.667
ABCA7	ABCA7	SE	chr19	+	1041830_1041972_1041509_1041603_1042063_1042176	2|4|4	0|0|0	5|4|2	2|4|1	260	130	6.97e-08	0.000117403	1.0|1.0|1.0	0.556|0.333|0.5	0.537
TLE2	TLE2	SE	chr19	-	3017839_3017859_3015652_3015760_3019698_3019773	1|9|2	0|1|0	4|0|0	5|2|1	149	130	8.02e-08	0.000128321	1.0|0.887|1.0	0.411|0.0|0.0	0.825
ZNF85	ZNF85	SE	chr19	+	20934948_20935047_20923303_20923403_20948743_20949093	4|6|5	0|0|0	5|9|16	1|7|3	228	130	1.05e-07	0.00016058	1.0|1.0|1.0	0.74|0.423|0.753	0.361
ZNF85	ZNF85	SE	chr19	+	20934023_20934150_20923221_20923403_20948743_20950302	9|6|11	0|0|0	13|13|9	1|7|3	256	130	1.2e-07	0.000174497	1.0|1.0|1.0	0.868|0.485|0.604	0.348
TNFSF10	TNFSF10	SE	chr3	-	172511616_172511659_172509216_172509321_172523252_172523507	14|17|17	10|5|4	7|9|2	0|0|0	172	130	1.67e-07	0.000232922	0.514|0.72|0.763	1.0|1.0|1.0	-0.334
RABL2A	RABL2A	SE	chr2	+	113635050_113635130_113634152_113634232_113641352_113641450	1|1|2	0|0|1	1|0|0	0|2|2	209	130	2.56e-07	0.000318027	1.0|1.0|0.554	1.0|0.0|0.0	0.518
HOTAIR	HOTAIR	SE	chr12	-	53964230_53964283_53962307_53964124_53965963_53966059	31|29|24	25|28|24	10|19|18	58|39|62	182	130	2.58e-07	0.000318027	0.47|0.425|0.417	0.11|0.258|0.172	0.257
DHRS12	DHRS12	SE	chr13	-	51771820_51771911_51767994_51769293_51773929_51774034	10|16|8	1|4|5	12|18|11	0|0|0	220	130	2.96e-07	0.00034224	0.855|0.703|0.486	1.0|1.0|1.0	-0.319
QRICH2	QRICH2	SE	chr17	-	76291014_76294021_76287799_76287897_76304414_76304525	3|4|1	0|0|0	9|7|1	1|5|2	260	130	3.24e-07	0.000357567	1.0|1.0|1.0	0.818|0.412|0.2	0.523
PSRC1	PSRC1	A3SS	chr1	-	109282679_109282736_109282679_109282731_109283027_109283125	11|9|2	0|1|0	7|3|2	5|2|6	134	130	1.65e-07	0.000386586	1.0|0.897|1.0	0.576|0.593|0.244	0.495
HSPH1	HSPH1	RI	chr13	-	31136624_31137524_31136624_31137117_31137367_31137524	2|2|1	0|0|0	0|0|1	1|1|1	260	130	1.07e-06	0.000415584	1.0|1.0|1.0	0.0|0.0|0.333	0.889
ERLIN1	ERLIN1	SE	chr10	-	100179200_100179247_100175944_100176070_100183755_100183837	7|6|10	0|0|0	6|2|3	1|1|8	176	130	4.05e-07	0.00043199	1.0|1.0|1.0	0.816|0.596|0.217	0.457
CCDC50	CCDC50	SE	chr3	+	191375061_191375589_191369918_191370036_191380158_191380274	141|147|125	34|29|25	120|109|121	58|51|64	260	130	4.32e-07	0.00044638	0.675|0.717|0.714	0.508|0.517|0.486	0.198
SPATS2L	SPATS2L	MXE	chr2	+	200378140_200378371_200383866_200384017_200329430_200329480_200389222_200389283	10|20|6	16|26|21	0|0|3	16|14|18	260	260	5.05e-07	0.000458318	0.385|0.435|0.222	0.0|0.0|0.143	0.3
ZBTB7C	ZBTB7C	SE	chr18	-	48338173_48338398_48185933_48185995_48409225_48409292	13|9|5	1|6|2	6|4|2	0|0|0	260	130	4.78e-07	0.000474305	0.867|0.429|0.556	1.0|1.0|1.0	-0.383
DPH3	DPH3	SE	chr3	-	16264154_16264229_16257977_16260829_16264768_16264972	16|10|9	0|0|1	12|12|12	3|6|6	204	130	4.89e-07	0.000474305	1.0|1.0|0.852	0.718|0.56|0.56	0.338
DCTD	DCTD	SE	chr4	-	182916418_182916539_182915460_182915575_182916672_182917219	1|2|4	0|0|0	4|2|1	1|2|3	250	130	5.18e-07	0.000487849	1.0|1.0|1.0	0.675|0.342|0.148	0.612
ZNF10	ZNF10	MXE	chr12	+	133139198_133139249_133143519_133143622_133130836_133131014_133144433_133144525	8|1|1	2|3|5	0|0|0	5|7|6	180	232	6.7e-07	0.0005209	0.838|0.301|0.205	0.0|0.0|0.0	0.448
MRPL55	MRPL55	SE	chr1	-	228108436_228108474_228108234_228108321_228108954_228109021	6|7|2	1|5|2	6|2|10	0|0|0	167	130	6.34e-07	0.00058004	0.824|0.521|0.438	1.0|1.0|1.0	-0.406
CENPK	CENPK	A3SS	chr5	-	65554796_65554946_65554796_65554898_65561462_65561564	150|221|132	28|38|33	270|259|238	20|18|21	177	130	5.17e-07	0.000605674	0.797|0.81|0.746	0.908|0.914|0.893	-0.121
ESPL1	ESPL1	SE	chr12	+	53285923_53286912_53284057_53284167_53287971_53288341	10|15|8	0|0|0	40|22|24	8|3|4	260	130	8.65e-07	0.000769164	1.0|1.0|1.0	0.714|0.786|0.75	0.25
RUFY1	RUFY1	RI	chr5	+	179559691_179560198_179559691_179559835_179560024_179560198	7|6|4	0|0|0	8|7|8	2|3|2	260	130	4.23e-06	0.000824597	1.0|1.0|1.0	0.667|0.538|0.667	0.376
ANKS3	ANKS3	SE	chr16	-	4729979_4730151_4724749_4724831_4734155_4734228	9|8|8	0|0|0	9|9|11	2|2|4	260	130	1.02e-06	0.000862396	1.0|1.0|1.0	0.692|0.692|0.579	0.346
USP32	USP32	A5SS	chr17	-	60219627_60219787_60219669_60219787_60214619_60214774	9|7|10	9|12|10	1|1|1	15|10|10	171	130	6.52e-07	0.000909852	0.432|0.307|0.432	0.048|0.071|0.071	0.327
TNFSF10	TNFSF10	SE	chr3	-	172514860_172514998_172509216_172509321_172523252_172523475	65|77|52	10|5|4	25|31|27	0|0|0	260	130	1.23e-06	0.00100565	0.765|0.885|0.867	1.0|1.0|1.0	-0.161
MPDZ	MPDZ	SE	chr9	-	13122086_13122170_13121738_13121932_13123152_13123298	3|4|6	0|0|0	6|12|9	3|3|2	213	130	1.26e-06	0.00101193	1.0|1.0|1.0	0.55|0.709|0.733	0.336
DICER1	DICER1	MXE	chr14	-	95134360_95134503_95140658_95140759_95133314_95133503_95157229_95157270	8|21|12	0|1|0	2|4|9	2|3|4	230	260	1.49e-06	0.00101326	1.0|0.96|1.0	0.531|0.601|0.718	0.37
LGALS8	LGALS8	SE	chr1	+	236518423_236518500_236518213_236518284_236523969_236524061	1|5|1	0|1|0	2|0|2	3|2|2	206	130	1.4e-06	0.00109281	1.0|0.759|1.0	0.296|0.0|0.387	0.692
ANKS3	ANKS3	SE	chr16	-	4726658_4726780_4724749_4724831_4734155_4734228	6|4|13	0|0|0	9|13|11	2|2|4	251	130	1.45e-06	0.00110194	1.0|1.0|1.0	0.7|0.771|0.588	0.314
PCNX1	PCNX1	SE	chr14	+	70988566_70988699_70976941_70978648_70995740_70995925	12|9|15	0|0|0	8|3|8	4|0|4	260	130	1.97e-06	0.00146857	1.0|1.0|1.0	0.5|1.0|0.5	0.333
CAMLG	CAMLG	SE	chr5	+	134743986_134744052_134738582_134738792_134750758_134751377	1|7|3	0|5|4	0|0|0	6|4|2	195	130	2.15e-06	0.00156363	1.0|0.483|0.333	0.0|0.0|0.0	0.605
NT5C3A	NT5C3A	SE	chr7	-	33035933_33035988_33026816_33026915_33062567_33062797	12|14|14	42|45|31	5|1|4	55|30|52	184	130	2.38e-06	0.00169409	0.168|0.18|0.242	0.06|0.023|0.052	0.152
FLNB	FLNB	SE	chr3	+	58131926_58132019_58130740_58130908_58132807_58132931	12|20|10	25|24|24	7|8|6	55|68|36	222	130	2.61e-06	0.00175983	0.219|0.328|0.196	0.069|0.064|0.089	0.174
PPIP5K1	PPIP5K1	SE	chr15	-	43564866_43564992_43558794_43558932_43568462_43568553	4|1|4	0|0|0	7|5|5	3|2|2	255	130	2.61e-06	0.00175983	1.0|1.0|1.0	0.543|0.56|0.56	0.446
PLCB2	PLCB2	SE	chr15	-	40291017_40291183_40290760_40290837_40291264_40291487	3|1|7	0|0|0	32|35|25	8|2|8	260	130	2.65e-06	0.00175983	1.0|1.0|1.0	0.667|0.897|0.61	0.275
WRN	WRN	SE	chr8	+	31067032_31067182_31064914_31065063_31068257_31068327	3|8|4	0|1|0	3|7|2	1|3|3	260	130	2.69e-06	0.00175983	1.0|0.8|1.0	0.6|0.538|0.25	0.471
ACSL1	ACSL1	MXE	chr4	-	184770254_184770332_184770398_184770476_184768315_184768450_184773080_184773154	315|362|288	119|122|100	211|153|185	36|28|35	207	207	3.29e-06	0.00198914	0.726|0.748|0.742	0.854|0.845|0.841	-0.108
C11orf54	C11orf54	SE	chr11	+	93741962_93742094_93741658_93741728_93747301_93747448	0|0|0	3|2|2	4|0|9	1|1|1	260	130	3.24e-06	0.00207219	0.0|0.0|0.0	0.667|0.0|0.818	-0.495
MAST4	MAST4	SE	chr5	+	66916982_66917018_66899950_66899982_66930746_66930961	0|1|0	11|5|8	8|5|2	12|5|9	165	130	3.35e-06	0.00210079	0.0|0.136|0.0	0.344|0.441|0.149	-0.266
APTX	APTX	SE	chr9	-	32988082_32988129_32987543_32987846_32989758_32989895	237|244|230	28|39|21	228|175|224	50|67|55	176	130	3.59e-06	0.00220953	0.862|0.822|0.89	0.771|0.659|0.751	0.131
TIMM23B	TIMM23B	SE	chr10	+	49945031_49945090_49942032_49942300_49952125_49952219	22|33|28	0|0|1	25|17|27	1|4|8	188	130	4.22e-06	0.0024857	1.0|1.0|0.951	0.945|0.746|0.7	0.187
ANP32A	ANP32A	SE	chr15	-	68784396_68784595_68780409_68780473_68820697_68820895	16|12|10	0|0|0	11|24|21	3|4|2	260	130	4.27e-06	0.0024857	1.0|1.0|1.0	0.647|0.75|0.84	0.254
PREPL	PREPL	SE	chr2	-	44359496_44359750_44346267_44346390_44361416_44361561	9|6|5	1|0|0	4|5|8	1|4|2	260	130	4.42e-06	0.00252877	0.818|1.0|1.0	0.667|0.385|0.667	0.366
ATXN3	ATXN3	SE	chr14	-	92096092_92096134_92093745_92093831_92106528_92106574	4|11|5	0|0|0	3|3|4	3|0|5	171	130	5.18e-06	0.00290948	1.0|1.0|1.0	0.432|1.0|0.378	0.397
ZNF418	ZNF418	SE	chr19	-	57932429_57932646_57930427_57930557_57933816_57933902	0|0|1	3|1|1	2|1|3	1|1|0	260	130	5.84e-06	0.00314867	0.0|0.0|0.333	0.5|0.333|1.0	-0.5
B3GALNT1	B3GALNT1	SE	chr3	-	161089943_161090062_161083896_161086788_161103426_161103517	0|0|0	2|1|1	3|2|3	1|6|1	248	130	5.9e-06	0.00314867	0.0|0.0|0.0	0.611|0.149|0.611	-0.457
FSTL4	FSTL4	SE	chr5	-	133224189_133224216_133220747_133220866_133225149_133225284	0|0|5	8|3|3	1|1|2	1|0|0	156	130	6.11e-06	0.00320465	0.0|0.0|0.581	0.455|1.0|1.0	-0.625
MAP4K4	MAP4K4	A3SS	chr2	+	101859642_101859864_101859735_101859864_101858995_101859082	5|1|2	0|1|0	0|3|3	3|2|5	222	130	6.33e-06	0.00323555	1.0|0.369|1.0	0.0|0.468|0.26	0.547
CPSF6	CPSF6	A3SS	chr12	+	69262372_69262562_69262468_69262562_69251128_69251141	23|30|23	0|0|0	42|26|30	3|3|5	225	130	6.9e-06	0.00323555	1.0|1.0|1.0	0.89|0.834|0.776	0.167
ATXN3	ATXN3	SE	chr14	-	92096092_92096137_92093745_92093831_92106528_92106574	4|11|5	0|0|0	5|3|4	3|0|5	174	130	6.38e-06	0.00329253	1.0|1.0|1.0	0.555|1.0|0.374	0.357
ZNF10	ZNF10	SE	chr12	+	133139198_133139249_133130836_133131014_133144433_133144525	8|1|1	3|0|2	0|0|0	4|6|4	180	130	7.37e-06	0.00367582	0.658|1.0|0.265	0.0|0.0|0.0	0.641
TTLL5	TTLL5	SE	chr14	+	75737565_75737607_75735194_75735289_75745094_75745208	45|57|59	22|30|29	34|25|32	35|33|50	171	130	7.54e-06	0.00367582	0.609|0.591|0.607	0.425|0.365|0.327	0.23
QRICH2	QRICH2	SE	chr17	-	76289991_76290077_76287799_76287897_76304414_76304525	6|11|6	0|0|0	10|13|15	1|5|2	215	130	7.58e-06	0.00367582	1.0|1.0|1.0	0.858|0.611|0.819	0.237
CHEK2	CHEK2	A5SS	chr22	-	28730419_28730548_28730455_28730548_28725242_28725367	2|1|2	0|0|0	0|1|0	1|1|1	165	130	6.8e-06	0.0038963	1.0|1.0|1.0	0.0|0.441|0.0	0.853
KAT6B	KAT6B	A5SS	chr10	+	74975398_74976330_74975398_74975781_74977315_74977437	6|12|13	1|0|0	7|13|14	4|5|2	260	130	8.37e-06	0.0038963	0.75|1.0|1.0	0.467|0.565|0.778	0.313
TPM2	TPM2	MXE	chr9	-	35684731_35684807_35685063_35685139_35684487_35684550_35685268_35685339	2|4|7	0|0|0	16|23|17	3|3|8	205	205	7.5e-06	0.00396915	1.0|1.0|1.0	0.842|0.885|0.68	0.198
N4BP2L2	N4BP2L2	MXE	chr13	-	32517856_32518003_32527407_32527532_32443696_32444126_32535768_32537027	18|13|32	146|137|129	34|49|30	109|95|89	254	260	8.39e-06	0.00396915	0.112|0.089|0.203	0.242|0.346|0.257	-0.147
DLEU2	DLEU2	MXE	chr13	-	50044650_50044768_50049583_50049662_50027132_50027406_50068096_50068163	5|1|2	2|2|3	4|1|5	1|0|0	208	247	8.75e-06	0.00396915	0.748|0.373|0.442	0.826|1.0|1.0	-0.421
CELF1	CELF1	SE	chr11	-	47500860_47500932_47488836_47489024_47506857_47506897	8|2|4	0|5|3	9|6|3	0|0|0	201	130	8.35e-06	0.00398821	1.0|0.206|0.463	1.0|1.0|1.0	-0.444
MYO6	MYO6	SE	chr6	+	75895230_75895260_75892529_75892690_75907604_75907708	21|19|13	21|30|22	14|22|20	124|80|62	159	130	8.57e-06	0.00403531	0.45|0.341|0.326	0.085|0.184|0.209	0.213
GLG1	GLG1	SE	chr16	-	74532120_74532153_74508838_74508925_74606656_74606827	61|44|50	7|8|2	44|61|58	0|0|2	162	130	8.88e-06	0.00411982	0.875|0.815|0.953	1.0|1.0|0.959	-0.105
IQCH	IQCH	SE	chr15	+	67344062_67344191_67261271_67261394_67357344_67357421	5|6|4	2|2|2	6|6|6	0|0|0	258	130	9.02e-06	0.00412463	0.557|0.602|0.502	1.0|1.0|1.0	-0.446
TTC12	TTC12	SE	chr11	+	113315950_113316053_113314578_113314618_113316242_113316315	2|1|1	23|26|36	5|11|7	25|25|26	232	130	9.15e-06	0.00412463	0.046|0.021|0.015	0.101|0.198|0.131	-0.116
CCDC171	CCDC171	SE	chr9	+	15623266_15623413_15594040_15594172_15657126_15657219	8|6|9	0|0|1	2|7|14	2|3|2	260	130	9.99e-06	0.00438927	1.0|1.0|0.818	0.333|0.538|0.778	0.39
LPP	LPP	SE	chr3	+	188341662_188341719_188225404_188225527_188406111_188406313	1|1|3	0|0|0	1|0|3	1|2|2	186	130	1e-05	0.00438927	1.0|1.0|1.0	0.411|0.0|0.512	0.692
EYA3	EYA3	MXE	chr1	-	28017153_28017239_28027788_28027926_28013110_28013294_28035543_28035680	10|7|2	17|14|7	2|1|2	31|19|25	260	215	1.06e-05	0.0044588	0.327|0.293|0.191	0.051|0.042|0.062	0.219
CCDC18	CCDC18	SE	chr1	+	93183359_93183495_93180715_93180852_93186344_93186398	9|8|1	0|1|0	8|6|3	1|2|4	260	130	1.06e-05	0.00457483	1.0|0.8|1.0	0.8|0.6|0.273	0.376
ZNF761	ZNF761	SE	chr19	+	53445000_53445123_53431992_53432028_53446226_53446337	10|6|7	3|3|1	7|8|6	0|1|0	252	130	1.08e-05	0.00458947	0.632|0.508|0.783	1.0|0.805|1.0	-0.294
MEIS2	MEIS2	SE	chr15	-	37096288_37096430_37095563_37095614_37097966_37098199	16|17|11	6|1|1	4|6|3	0|0|0	260	130	1.09e-05	0.00458947	0.571|0.895|0.846	1.0|1.0|1.0	-0.229
APTX	APTX	A3SS	chr9	-	32987543_32987846_32987543_32987731_32989758_32989895	28|39|21	45|51|48	50|67|55	41|45|32	244	130	1.29e-05	0.00463427	0.249|0.289|0.189	0.394|0.442|0.478	-0.196
ATXN2L	ATXN2L	A3SS	chr16	+	28836727_28837237_28836750_28837237_28835932_28836122	1|3|3	0|1|0	5|1|1	3|1|4	152	130	1.38e-05	0.00463427	1.0|0.72|1.0	0.588|0.461|0.176	0.498
TCIRG1	TCIRG1	SE	chr11	+	68050486_68050664_68050136_68050254_68050740_68050895	3|4|2	0|0|0	3|7|6	1|3|2	260	130	1.2e-05	0.00487893	1.0|1.0|1.0	0.6|0.538|0.6	0.421
RHOT1	RHOT1	SE	chr17	+	32211115_32211238_32209349_32209445_32224615_32225113	2|3|1	1|0|0	4|1|0	1|3|1	252	130	1.22e-05	0.00488072	0.508|1.0|1.0	0.674|0.147|0.0	0.562
DNAH14	DNAH14	SE	chr1	+	225192695_225192911_225185290_225185425_225204182_225204273	0|0|1	5|1|2	4|2|1	0|0|3	260	130	1.24e-05	0.00491338	0.0|0.0|0.2	1.0|1.0|0.143	-0.648
PDCD4	PDCD4	A3SS	chr10	+	110881232_110881535_110881274_110881535_110876669_110876753	43|52|37	8|14|9	15|17|12	0|2|0	171	130	1.72e-05	0.00504947	0.803|0.738|0.758	1.0|0.866|1.0	-0.189
ZNF528	ZNF528	SE	chr19	+	52414938_52415039_52406514_52406643_52415123_52415344	0|0|0	1|1|6	3|6|0	3|7|1	230	130	1.32e-05	0.00515459	0.0|0.0|0.0	0.361|0.326|0.0	-0.229
UBE3A	UBE3A	MXE	chr15	-	25408619_25408684_25409087_25409207_25407066_25407262_25411907_25411971	9|4|4	2|4|1	7|7|12	0|1|0	249	194	1.54e-05	0.00547258	0.778|0.438|0.757	1.0|0.845|1.0	-0.291
R3HCC1L	R3HCC1L	MXE	chr10	+	98162882_98162975_98163292_98163397_98156092_98156147_98208100_98209899	14|20|17	16|22|16	18|18|10	4|5|2	222	234	1.59e-05	0.00547258	0.48|0.489|0.528	0.826|0.791|0.841	-0.32
LRCH3	LRCH3	MXE	chr3	+	197858833_197858905_197865422_197865471_197854391_197854445_197870159_197870278	0|0|0	3|5|5	2|2|3	3|4|4	201	178	1.61e-05	0.00547258	0.0|0.0|0.0	0.371|0.307|0.399	-0.359
ATG2A	ATG2A	A5SS	chr11	-	64902509_64902680_64902515_64902680_64902259_64902386	4|1|5	1|1|3	2|0|0	2|2|12	135	130	1.76e-05	0.00560338	0.794|0.491|0.616	0.491|0.0|0.0	0.47
ISY1	ISY1	A5SS	chr3	-	129134827_129134954_129134831_129134954_129130549_129130636	0|0|1	1|2|4	2|1|4	2|0|6	133	130	2.01e-05	0.00560338	0.0|0.0|0.196	0.494|1.0|0.395	-0.564
ETV6	ETV6	SE	chr12	+	11884444_11884587_11869423_11869969_11890940_11895402	26|13|16	1|2|5	15|15|10	0|0|0	260	130	1.58e-05	0.00601756	0.929|0.765|0.615	1.0|1.0|1.0	-0.23
MOSPD1	MOSPD1	SE	chrX	-	134891478_134891640_134887625_134889192_134896816_134897034	6|4|6	2|3|2	8|7|10	0|1|0	260	130	1.58e-05	0.00601756	0.6|0.4|0.6	1.0|0.778|1.0	-0.393
SPATS2L	SPATS2L	SE	chr2	+	200383866_200384017_200378140_200378371_200389222_200389283	12|23|27	10|20|6	15|13|15	0|0|3	260	130	1.65e-05	0.00620995	0.375|0.365|0.692	1.0|1.0|0.714	-0.427
MRPL55	MRPL55	MXE	chr1	-	228108436_228108474_228108954_228109021_228108234_228108318_228109260_228109299	10|2|5	1|0|1	5|6|10	7|5|5	196	167	1.96e-05	0.00628331	0.895|1.0|0.81	0.378|0.506|0.63	0.397
COBL	COBL	A3SS	chr7	-	51025108_51025372_51025108_51025231_51026545_51026665	5|0|0	1|2|1	7|3|12	0|0|1	260	130	2.47e-05	0.00643519	0.714|0.0|0.0	1.0|1.0|0.857	-0.714
RFWD2	RFWD2	SE	chr1	-	176175909_176176007_176149005_176149074_176184632_176184664	12|22|7	2|5|1	17|14|7	0|0|0	227	130	1.8e-05	0.00663207	0.775|0.716|0.8	1.0|1.0|1.0	-0.236
PPP6R3	PPP6R3	A5SS	chr11	+	68505144_68505271_68505144_68505249_68519500_68519651	4|8|6	0|0|1	9|14|5	3|4|4	151	130	2.86e-05	0.0066649	1.0|1.0|0.838	0.721|0.751|0.518	0.283
RIC8B	RIC8B	SE	chr12	+	106870822_106870942_106860267_106860412_106885903_106889316	9|13|7	0|0|1	13|6|8	8|0|6	249	130	1.91e-05	0.00694695	1.0|1.0|0.785	0.459|1.0|0.41	0.305
ZNF138	ZNF138	SE	chr7	+	64830939_64831076_64815575_64815653_64831450_64831803	5|3|2	1|4|5	0|0|1	12|3|5	260	130	2.04e-05	0.00732862	0.714|0.273|0.167	0.0|0.0|0.091	0.354
CEP170B	CEP170B	SE	chr14	+	104868423_104868555_104865312_104865513_104876255_104876345	22|45|42	0|0|0	31|34|26	5|3|1	260	130	2.1e-05	0.00738413	1.0|1.0|1.0	0.756|0.85|0.929	0.155
NUF2	NUF2	SE	chr1	+	163322866_163323095_163321889_163322066_163326031_163326174	4|0|1	3|11|5	13|5|7	3|2|3	260	130	2.1e-05	0.00738413	0.4|0.0|0.091	0.684|0.556|0.538	-0.429
ZMYM5	ZMYM5	SE	chr13	-	19838699_19838985_19835476_19835689_19851354_19851448	4|7|6	0|1|0	10|13|3	4|1|2	260	130	2.16e-05	0.00751307	1.0|0.778|1.0	0.556|0.867|0.429	0.309
PSRC1	PSRC1	A3SS	chr1	-	109282679_109282789_109282679_109282736_109283027_109283125	3|6|3	11|9|2	8|18|14	3|3|2	182	130	3.72e-05	0.0083864	0.163|0.323|0.517	0.656|0.811|0.833	-0.432
PLD3	PLD3	A3SS	chr19	+	40366383_40366510_40366418_40366510_40365552_40365585	0|1|0	1|8|8	3|4|3	2|7|11	164	130	3.93e-05	0.0083864	0.0|0.09|0.0	0.543|0.312|0.178	-0.314
INO80C	INO80C	SE	chr18	-	35478281_35478349_35468332_35468742_35497718_35497960	3|2|0	1|2|2	1|2|4	0|0|0	197	130	2.49e-05	0.00848369	0.664|0.398|0.0	1.0|1.0|1.0	-0.646
GIGYF2	GIGYF2	SE	chr2	+	232703423_232703489_232697304_232697392_232724573_232724691	2|0|1	3|2|0	3|5|2	0|1|0	195	130	2.49e-05	0.00848369	0.308|0.0|1.0	1.0|0.769|1.0	-0.487
FAXC	FAXC	MXE	chr6	-	99291703_99291820_99323443_99323667_99271168_99281453_99333350_99333547	7|7|3	0|3|0	8|9|10	12|14|9	260	246	2.89e-05	0.00859523	1.0|0.688|1.0	0.387|0.378|0.512	0.47
EPN2	EPN2	MXE	chr17	+	19249370_19249526_19279861_19279980_19237418_19237531_19281954_19282077	2|2|2	0|0|1	2|4|0	2|1|3	260	248	3e-05	0.00859523	1.0|1.0|0.656	0.488|0.792|0.0	0.459
GIGYF2	GIGYF2	MXE	chr2	+	232765891_232765979_232776411_232776477_232761395_232761436_232787149_232787329	0|0|0	4|11|16	1|3|6	22|14|11	217	195	3.29e-05	0.00859523	0.0|0.0|0.0	0.039|0.161|0.329	-0.176
LYPLA1	LYPLA1	MXE	chr8	-	54062253_54062324_54063327_54063375_54055059_54055133_54065747_54065813	8|6|10	18|13|18	3|2|0	23|16|19	177	200	3.31e-05	0.00859523	0.334|0.343|0.386	0.128|0.124|0.0	0.27
TLE4	TLE4	SE	chr9	+	79627373_79627448_79612655_79612718_79652589_79652629	4|6|7	0|0|0	11|7|8	4|1|2	204	130	2.57e-05	0.00864328	1.0|1.0|1.0	0.637|0.817|0.718	0.276
GOLGA4	GOLGA4	SE	chr3	+	37361242_37361305_37355100_37355187_37366079_37366751	36|56|29	1|2|0	34|44|21	6|2|11	192	130	2.65e-05	0.00876873	0.961|0.95|1.0	0.793|0.937|0.564	0.206
TRAF3	TRAF3	SE	chr14	+	102886188_102886269_102876357_102876525_102897260_102897401	11|12|5	0|0|0	16|19|14	0|7|2	210	130	2.66e-05	0.00876873	1.0|1.0|1.0	1.0|0.627|0.813	0.187
ARID1B	ARID1B	A3SS	chr6	+	157190037_157190210_157190040_157190210_157189641_157189780	23|26|23	1|7|2	26|23|27	0|0|0	132	130	4.51e-05	0.00880881	0.958|0.785|0.919	1.0|1.0|1.0	-0.113
PTPN23	PTPN23	A3SS	chr3	+	47405914_47406046_47405944_47406046_47405748_47405798	40|45|42	4|9|4	73|59|46	1|2|1	159	130	4.97e-05	0.00896257	0.891|0.803|0.896	0.984|0.96|0.974	-0.109
ZNF559	ZNF559	A3SS	chr19	+	9341616_9343843_9341694_9343843_9341101_9341184	1|0|0	3|4|2	6|3|4	7|2|12	207	130	6.28e-05	0.00959098	0.173|0.0|0.0	0.35|0.485|0.173	-0.278
CPSF4	CPSF4	A3SS	chr7	+	99453965_99454136_99454040_99454136_99452367_99452440	1|5|1	16|18|5	9|9|8	7|3|12	204	130	6.95e-05	0.00959098	0.038|0.15|0.113	0.45|0.657|0.298	-0.368
SP110	SP110	SE	chr2	-	230216780_230216821_230214949_230215118_230219873_230219961	15|11|13	1|2|5	7|16|12	0|0|0	170	130	2.94e-05	0.00961645	0.92|0.808|0.665	1.0|1.0|1.0	-0.202
UBQLN1	UBQLN1	SE	chr9	-	83666349_83666394_83665029_83665145_83669184_83669291	5|3|1	6|2|2	6|7|2	0|2|0	174	130	3.02e-05	0.00974906	0.384|0.528|0.272	1.0|0.723|1.0	-0.513
AMIGO2	AMIGO2	SE	chr12	-	47079141_47079248_47076497_47079065_47079461_47079642	12|10|12	0|2|0	69|35|58	24|19|9	236	130	3.05e-05	0.00976008	1.0|0.734|1.0	0.613|0.504|0.78	0.279
STIL	STIL	RI	chr1	-	47299904_47300152_47299904_47299968_47300109_47300152	2|3|2	0|1|0	1|0|3	1|2|1	260	130	0.000101786	0.00992412	1.0|0.6|1.0	0.333|0.0|0.6	0.556
RBM47	RBM47	SE	chr4	-	40544421_40544506_40466576_40466699_40629395_40629864	79|73|65	2|0|2	79|90|64	12|8|3	214	130	3.27e-05	0.0102457	0.96|1.0|0.952	0.8|0.872|0.928	0.104
CANT1	CANT1	SE	chr17	-	78998147_78998286_78997839_78997963_79009663_79009778	2|8|3	8|16|18	18|15|8	7|11|7	260	130	3.35e-05	0.0103994	0.111|0.2|0.077	0.563|0.405|0.364	-0.315
PLPP4	PLPP4	SE	chr10	+	120520970_120521095_120503817_120503926_120575130_120575301	10|5|6	0|0|0	12|7|17	4|1|2	254	130	3.39e-05	0.0104124	1.0|1.0|1.0	0.606|0.782|0.813	0.266
USO1	USO1	SE	chr4	+	75795335_75795356_75793689_75793901_75799621_75799732	67|87|83	3|3|2	56|82|52	12|8|8	150	130	3.42e-05	0.0104124	0.951|0.962|0.973	0.802|0.899|0.849	0.112
HMGN5	HMGN5	SE	chrX	-	81195117_81195297_81121534_81121672_81201736_81201886	3|6|5	4|5|6	7|5|4	0|0|2	260	130	3.45e-05	0.0104124	0.273|0.375|0.294	1.0|1.0|0.5	-0.519
KATNAL2	KATNAL2	SE	chr18	+	47046390_47046527_46946796_46946923_47052879_47053046	1|1|2	0|0|0	1|3|3	2|0|4	260	130	3.51e-05	0.0104962	1.0|1.0|1.0	0.2|1.0|0.273	0.509
VPS13A	VPS13A	SE	chr9	+	77205312_77205408_77201364_77201407_77205977_77206079	16|32|18	2|5|2	20|14|14	0|0|0	225	130	3.54e-05	0.0105042	0.822|0.787|0.839	1.0|1.0|1.0	-0.184
GOLIM4	GOLIM4	SE	chr3	-	168040785_168040869_168036835_168036994_168041391_168041474	211|226|226	70|86|73	237|140|166	150|107|82	213	130	3.61e-05	0.0105645	0.648|0.616|0.654	0.491|0.444|0.553	0.143
OBSCN	OBSCN	SE	chr1	+	228299258_228299522_228298453_228298717_228299881_228300145	10|20|10	0|0|0	20|16|9	2|6|0	260	130	3.63e-05	0.0105645	1.0|1.0|1.0	0.833|0.571|1.0	0.199
NR1H3	NR1H3	SE	chr11	+	47259179_47259259_47248955_47248999_47259790_47259979	1|0|0	3|6|14	8|0|6	7|12|4	209	130	3.81e-05	0.0108029	0.172|0.0|0.0	0.416|0.0|0.483	-0.242
RNH1	RNH1	SE	chr11	-	504823_504996_502061_502249_506608_506800	1|1|3	2|2|1	3|2|1	0|0|1	260	130	3.92e-05	0.0108376	0.2|0.2|0.6	1.0|1.0|0.333	-0.444
CCDC40	CCDC40	SE	chr17	+	80047278_80047402_80039811_80040270_80048582_80048761	48|75|39	2|5|4	44|57|43	0|0|0	253	130	3.96e-05	0.0108376	0.925|0.885|0.834	1.0|1.0|1.0	-0.119
MORF4L1	MORF4L1	SE	chr15	+	78884966_78885083_78872813_78873057_78886140_78886227	25|44|28	0|0|0	31|26|37	5|2|2	246	130	3.97e-05	0.0108376	1.0|1.0|1.0	0.766|0.873|0.907	0.151
DHRS4L2	DHRS4L2	SE	chr14	+	23995031_23995133_23990181_23990359_24000862_24000933	16|12|10	0|0|0	13|18|11	0|2|7	231	130	3.99e-05	0.0108376	1.0|1.0|1.0	1.0|0.835|0.469	0.232
PIH1D1	PIH1D1	SE	chr19	-	49451484_49451591_49450781_49450848_49453375_49453493	35|52|18	0|0|0	65|56|31	4|2|5	236	130	4.05e-05	0.0108376	1.0|1.0|1.0	0.9|0.939|0.774	0.129
TDRD5	TDRD5	SE	chr1	+	179654200_179654362_179652038_179652197_179662103_179662286	1|0|1	3|1|2	5|5|2	3|0|1	260	130	4.15e-05	0.0108376	0.143|0.0|0.2	0.455|1.0|0.5	-0.537
RWDD1	RWDD1	SE	chr6	+	116574057_116574171_116572857_116572985_116580294_116580360	83|84|52	0|0|2	48|39|37	3|2|6	243	130	4.16e-05	0.0108376	1.0|1.0|0.933	0.895|0.913|0.767	0.119
PIH1D1	PIH1D1	SE	chr19	-	49451484_49451578_49450781_49450848_49453375_49453495	38|57|20	0|0|0	62|55|36	4|2|5	223	130	4.19e-05	0.0108376	1.0|1.0|1.0	0.9|0.941|0.808	0.117
CCM2	CCM2	SE	chr7	+	45072725_45072783_45038252_45038426_45073459_45073571	19|32|26	0|1|1	29|21|19	6|1|6	187	130	4.19e-05	0.0108376	1.0|0.957|0.948	0.771|0.936|0.688	0.17
SLC25A16	SLC25A16	SE	chr10	-	68493448_68493570_68493131_68493198_68503631_68503695	5|11|10	0|0|0	6|3|3	0|3|3	251	130	4.2e-05	0.0108376	1.0|1.0|1.0	1.0|0.341|0.341	0.439
MIPOL1	MIPOL1	SE	chr14	+	37499907_37500138_37422854_37422949_37546904_37547663	12|10|10	0|0|0	18|18|23	6|1|1	260	130	4.25e-05	0.0108812	1.0|1.0|1.0	0.6|0.9|0.92	0.193
ATXN3	ATXN3	SE	chr14	-	92096092_92096137_92088729_92088817_92096673_92096838	4|2|2	0|1|0	4|2|9	4|3|3	174	130	4.33e-05	0.0109206	1.0|0.599|1.0	0.428|0.332|0.691	0.383
ZMYM5	ZMYM5	SE	chr13	-	19837655_19837821_19835476_19835689_19838699_19838985	7|3|5	0|0|1	6|5|3	4|6|0	260	130	4.37e-05	0.0109221	1.0|1.0|0.714	0.429|0.294|1.0	0.33
EMSY	EMSY	SE	chr11	+	76539598_76539640_76537794_76537950_76542215_76542367	15|24|8	0|1|0	29|24|18	6|5|1	171	130	4.46e-05	0.0110738	1.0|0.948|1.0	0.786|0.785|0.932	0.148
BAIAP2	BAIAP2	SE	chr17	+	81036862_81036961_81035157_81035308_81053667_81053743	6|9|11	32|38|37	21|26|24	30|27|42	228	130	4.5e-05	0.0110738	0.097|0.119|0.145	0.285|0.354|0.246	-0.175
DTNB	DTNB	MXE	chr2	-	25628170_25628384_25639013_25639094_25607235_25607321_25652593_25652661	1|5|2	11|20|7	0|0|0	5|7|2	210	260	4.49e-05	0.0110796	0.101|0.236|0.261	0.0|0.0|0.0	0.199
ODF2	ODF2	MXE	chr9	+	128460549_128460666_128460941_128461010_128459566_128459657_128469182_128469353	12|7|1	21|24|20	4|2|1	53|58|45	246	198	4.87e-05	0.0110796	0.315|0.19|0.039	0.057|0.027|0.018	0.147
NBPF12	NBPF12	MXE	chr1	+	146960108_146960318_146966463_146966673_146959970_146960006_146968447_146968550	9|5|7	17|21|15	5|6|12	1|4|4	260	260	4.88e-05	0.0110796	0.346|0.192|0.318	0.833|0.6|0.75	-0.442
INPP5B	INPP5B	A5SS	chr1	-	37931672_37932053_37931912_37932053_37891357_37891454	6|7|7	9|8|4	2|3|1	11|11|21	260	130	5.81e-05	0.0115848	0.25|0.304|0.467	0.083|0.12|0.023	0.265
PEX13	PEX13	SE	chr2	+	61031418_61032113_61017721_61017851_61045725_61045851	35|61|32	5|0|5	38|28|13	0|0|0	260	130	4.89e-05	0.0118719	0.778|1.0|0.762	1.0|1.0|1.0	-0.153
ZNF320	ZNF320	SE	chr19	-	52893778_52893927_52890240_52890328_52897519_52897654	0|3|1	1|1|3	3|6|4	1|0|1	260	130	4.9e-05	0.0118719	0.0|0.6|0.143	0.6|1.0|0.667	-0.508
FAM192A	FAM192A	SE	chr16	-	57175538_57175700_57173772_57173869_57178709_57178852	9|19|10	0|1|0	23|21|24	3|2|6	260	130	5.11e-05	0.0122179	1.0|0.905|1.0	0.793|0.84|0.667	0.202
LBR	LBR	SE	chr1	-	225410290_225410416_225406663_225406832_225411336_225411440	24|8|15	5|1|5	21|16|22	0|0|2	255	130	5.12e-05	0.0122179	0.71|0.803|0.605	1.0|1.0|0.849	-0.244
C16orf13	C16orf13	SE	chr16	-	635611_635774_635280_635340_636093_636235	28|49|37	2|2|1	33|39|30	10|13|3	260	130	5.29e-05	0.01255	0.875|0.925|0.949	0.623|0.6|0.833	0.231
ARID5A	ARID5A	SE	chr2	+	96549320_96549459_96547401_96547517_96549752_96549805	3|3|2	0|0|0	18|10|8	0|4|3	260	130	5.49e-05	0.0128235	1.0|1.0|1.0	1.0|0.556|0.571	0.291
B3GALNT2	B3GALNT2	SE	chr1	-	235489167_235489268_235484321_235484515_235494680_235494828	62|88|46	0|3|1	59|54|46	9|5|4	230	130	5.59e-05	0.0128638	1.0|0.943|0.963	0.787|0.859|0.867	0.131
DLEU2	DLEU2	SE	chr13	-	50044650_50044768_50027132_50027406_50068096_50068163	2|2|3	0|2|2	1|0|0	5|3|1	247	130	5.75e-05	0.0130577	1.0|0.345|0.441	0.095|0.0|0.0	0.564
C16orf13	C16orf13	SE	chr16	-	635517_635774_635280_635340_636093_636260	26|37|26	2|2|1	26|31|21	10|13|3	260	130	5.82e-05	0.0131095	0.867|0.902|0.929	0.565|0.544|0.778	0.27
ANP32E	ANP32E	SE	chr1	-	150230570_150230693_150226607_150226795_150235732_150236064	44|33|32	2|0|0	43|37|58	6|7|2	252	130	5.9e-05	0.0132072	0.919|1.0|1.0	0.787|0.732|0.937	0.154
TJP1	TJP1	SE	chr15	-	29719776_29720016_29718265_29719138_29720357_29720708	63|78|63	27|26|27	60|56|59	55|44|47	260	130	5.96e-05	0.013246	0.538|0.6|0.538	0.353|0.389|0.386	0.183
GSTCD	GSTCD	A5SS	chr4	+	105717592_105718039_105717592_105717778_105719059_105719527	3|5|5	0|1|0	19|13|8	3|3|6	260	130	7.68e-05	0.0133931	1.0|0.714|1.0	0.76|0.684|0.4	0.29
GRHL2	GRHL2	MXE	chr8	+	101552714_101552782_101573667_101573824_101543240_101543436_101577407_101577519	72|72|62	127|152|110	50|41|54	176|163|158	197	260	6.54e-05	0.013701	0.428|0.385|0.427	0.273|0.249|0.311	0.136
NAT1	NAT1	SE	chr8	+	18211192_18211342_18210108_18210180_18219410_18219489	4|4|2	11|1|5	0|1|0	7|9|6	260	130	6.21e-05	0.0137091	0.154|0.667|0.167	0.0|0.053|0.0	0.312
ATG13	ATG13	SE	chr11	+	46630044_46630100_46618259_46618375_46644278_46644360	15|6|10	0|1|0	8|8|7	5|3|0	185	130	6.28e-05	0.013756	1.0|0.808|1.0	0.529|0.652|1.0	0.209
RBM23	RBM23	SE	chr14	-	22908332_22908380_22906194_22906368_22918998_22919129	19|28|14	1|0|0	27|32|16	7|1|3	177	130	6.49e-05	0.0141225	0.933|1.0|1.0	0.739|0.959|0.797	0.146
PXMP2	PXMP2	SE	chr12	+	132695883_132696046_132690262_132690376_132704618_132704898	4|1|3	1|3|2	0|0|1	3|1|2	260	130	6.63e-05	0.0143415	0.667|0.143|0.429	0.0|0.0|0.2	0.346
PSRC1	PSRC1	A3SS	chr1	-	109282679_109282789_109282679_109282731_109283027_109283125	3|6|3	0|1|0	12|18|14	5|2|6	187	130	0.000111667	0.0145477	1.0|0.807|1.0	0.625|0.862|0.619	0.234
ARV1	ARV1	SE	chr1	+	230995759_230995984_230990109_230990263_231000137_231000595	4|5|4	3|3|0	5|8|2	0|1|0	260	130	7.01e-05	0.0149575	0.4|0.455|1.0	1.0|0.8|1.0	-0.315
TBC1D5	TBC1D5	SE	chr3	-	17622647_17622765_17508480_17508605_17742480_17742615	0|2|2	6|10|14	10|6|4	8|11|4	247	130	7.07e-05	0.0149575	0.0|0.095|0.07	0.397|0.223|0.345	-0.267
DHRSX	DHRSX	SE	chrX	-	2425196_2425304_2408744_2408813_2500816_2500973	8|9|9	5|2|0	22|16|8	0|0|0	237	130	7.13e-05	0.0149575	0.467|0.712|1.0	1.0|1.0|1.0	-0.274
TMBIM6	TMBIM6	SE	chr12	+	49741956_49742115_49741548_49741611_49744412_49744542	3|2|6	2|2|2	6|3|2	0|0|1	260	130	7.13e-05	0.0149575	0.429|0.333|0.6	1.0|1.0|0.5	-0.379
KDSR	KDSR	MXE	chr18	-	63344409_63344493_63350887_63351079_63338799_63338883_63355203_63355299	22|20|8	2|0|0	21|12|12	7|1|4	260	213	7.77e-05	0.0153329	0.9|1.0|1.0	0.711|0.908|0.711	0.19
MAPKAPK5	MAPKAPK5	MXE	chr12	+	111866155_111866231_111867571_111867669_111841977_111842769_111868752_111868861	1|0|0	38|27|15	4|3|4	28|29|23	205	227	8.62e-05	0.0153329	0.028|0.0|0.0	0.137|0.103|0.161	-0.124
TBC1D12	TBC1D12	MXE	chr10	+	94510090_94510179_94511582_94511654_94507266_94507347_94521954_94522083	2|3|1	0|1|0	3|5|5	5|3|1	218	201	8.64e-05	0.0153329	1.0|0.734|1.0	0.356|0.606|0.822	0.317
CNOT2	CNOT2	MXE	chr12	+	70285399_70285586_70294070_70294294_70278131_70278274_70310894_70311017	4|3|3	1|0|0	4|3|3	4|3|0	260	260	9.1e-05	0.0153329	0.8|1.0|1.0	0.5|0.5|1.0	0.267
NSUN6	NSUN6	MXE	chr10	-	18609844_18609926_18614459_18614613_18596207_18596327_18616183_18616293	4|9|9	26|37|34	16|10|12	22|14|13	260	211	9.46e-05	0.0153329	0.111|0.165|0.177	0.371|0.367|0.428	-0.238
KCNMA1	KCNMA1	MXE	chr10	-	76974486_76974573_77001406_77001580_76969973_76970067_77011966_77012043	0|0|2	23|11|12	8|1|3	13|16|5	260	216	9.51e-05	0.0153329	0.0|0.0|0.122	0.338|0.049|0.333	-0.199
BTN2A2	BTN2A2	MXE	chr6	+	26385014_26385362_26388012_26388294_26383791_26383915_26390004_26390211	2|0|0	1|4|1	3|1|4	0|2|1	260	260	9.66e-05	0.0153329	0.667|0.0|0.0	1.0|0.333|0.8	-0.489
KIF15	KIF15	MXE	chr3	+	44774394_44774437_44775253_44775437_44761716_44761884_44778114_44778191	0|1|0	16|13|4	5|2|4	20|26|18	172	260	9.99e-05	0.0153329	0.0|0.104|0.0	0.274|0.104|0.251	-0.175
CLUAP1	CLUAP1	MXE	chr16	+	3504719_3504831_3506330_3506415_3500923_3501089_3508288_3508468	0|0|0	7|2|7	5|4|0	14|16|16	241	214	0.000101356	0.0153329	0.0|0.0|0.0	0.241|0.182|0.0	-0.141
SPATS2	SPATS2	MXE	chr12	+	49406472_49406565_49441729_49441816_49371227_49371290_49460769_49461037	1|1|3	0|0|3	1|0|1	2|2|1	222	216	0.000108499	0.0159297	1.0|1.0|0.493	0.327|0.0|0.493	0.558
RABL3	RABL3	MXE	chr3	-	120690448_120690487_120694152_120694224_120686680_120689888_120698422_120698573	11|8|5	2|5|6	42|30|26	5|1|0	201	168	0.000111151	0.0159297	0.821|0.572|0.411	0.875|0.962|1.0	-0.344
ZNF772	ZNF772	SE	chr19	-	57476633_57476672_57466662_57467085_57477276_57477532	9|7|10	1|5|2	11|9|12	0|0|1	168	130	7.69e-05	0.0159818	0.874|0.52|0.795	1.0|1.0|0.903	-0.238
DNM2	DNM2	SE	chr19	+	10797379_10797518_10795371_10795439_10798485_10798572	10|13|9	0|1|1	19|14|4	6|5|1	260	130	7.9e-05	0.0163103	1.0|0.867|0.818	0.613|0.583|0.667	0.274
PATL1	PATL1	SE	chr11	-	59655955_59656045_59655522_59655740_59656498_59656600	44|41|52	5|1|2	53|39|26	11|8|11	219	130	8.15e-05	0.0166176	0.839|0.961|0.939	0.741|0.743|0.584	0.224
C5orf34	C5orf34	SE	chr5	-	43509144_43509375_43508576_43508666_43514805_43515145	3|4|5	0|1|0	4|7|7	2|2|3	260	130	8.15e-05	0.0166176	1.0|0.667|1.0	0.5|0.636|0.538	0.331
RBMXL1	RBMXL1	SE	chr1	-	88988251_88988351_88979458_88984066_88992584_88992759	1|1|2	1|0|0	3|3|0	2|3|1	229	130	8.26e-05	0.0166344	0.362|1.0|1.0	0.46|0.362|0.0	0.513
MPHOSPH9	MPHOSPH9	SE	chr12	-	123214743_123214834_123210055_123210162_123218375_123218499	23|12|10	0|0|0	22|15|24	3|3|2	220	130	8.29e-05	0.0166344	1.0|1.0|1.0	0.813|0.747|0.876	0.188
SETD2	SETD2	SE	chr3	-	47103345_47103423_47097954_47098081_47113875_47114004	4|1|3	3|2|1	1|2|3	0|1|0	207	130	8.35e-05	0.0166344	0.456|0.239|0.653	1.0|0.557|1.0	-0.403
TRAF3	TRAF3	SE	chr14	+	102891324_102891417_102876357_102876525_102897260_102897401	12|20|7	0|0|0	18|7|16	0|7|2	222	130	8.37e-05	0.0166344	1.0|1.0|1.0	1.0|0.369|0.824	0.269
AMIGO2	AMIGO2	SE	chr12	-	47079146_47079248_47076599_47079065_47079461_47079951	9|8|9	0|2|0	62|35|50	24|19|9	231	130	8.61e-05	0.0168818	1.0|0.692|1.0	0.592|0.509|0.758	0.278
ZNF90	ZNF90	SE	chr19	+	20104238_20104365_20078020_20078135_20105220_20105316	16|22|22	0|0|0	36|36|30	2|3|4	256	130	8.75e-05	0.0168818	1.0|1.0|1.0	0.901|0.859|0.792	0.149
ALG13	ALG13	SE	chrX	+	111722792_111722857_111721602_111721711_111724933_111725061	12|17|7	1|6|2	29|23|19	0|2|0	194	130	8.77e-05	0.0168818	0.889|0.655|0.701	1.0|0.885|1.0	-0.213
RAB4B	RAB4B	SE	chr19	+	40783777_40783840_40780384_40780499_40783920_40784075	29|31|21	5|3|1	23|11|20	0|0|0	192	130	8.81e-05	0.0168818	0.797|0.875|0.934	1.0|1.0|1.0	-0.131
DLG4	DLG4	A5SS	chr17	-	7208074_7208239_7208173_7208239_7204198_7204252	0|2|6	3|3|3	0|0|0	3|2|3	228	130	0.000109807	0.0170323	0.0|0.275|0.533	0.0|0.0|0.0	0.269
RAPGEF1	RAPGEF1	SE	chr9	-	131650128_131650242_131643238_131643417_131650809_131650949	18|19|17	3|8|9	23|19|26	2|2|0	243	130	9.02e-05	0.0171924	0.762|0.56|0.503	0.86|0.836|1.0	-0.29
MAP4K2	MAP4K2	SE	chr11	-	64800899_64801031_64800763_64800826_64801110_64801183	14|18|15	4|1|2	30|19|19	0|0|0	260	130	9.1e-05	0.0172417	0.636|0.9|0.789	1.0|1.0|1.0	-0.225
RBM23	RBM23	MXE	chr14	-	22911785_22911903_22917027_22917166_22911327_22911403_22918998_22919149	3|3|2	2|0|8	4|3|3	1|0|0	260	247	0.000125146	0.0174755	0.588|1.0|0.192	0.792|1.0|1.0	-0.337
PBRM1	PBRM1	SE	chr3	-	52682091_52682233_52679573_52679726_52685435_52685578	18|17|14	0|0|0	33|20|20	3|5|0	260	130	9.41e-05	0.0177087	1.0|1.0|1.0	0.846|0.667|1.0	0.162
SIDT1	SIDT1	SE	chr3	+	113566419_113566541_113532295_113533243_113567539_113567710	3|4|1	1|1|3	3|1|8	0|0|0	251	130	9.57e-05	0.0179091	0.608|0.674|0.147	1.0|1.0|1.0	-0.524
CHEK2	CHEK2	SE	chr22	-	28696900_28696987_28695709_28695873_28699837_28699937	16|14|17	0|0|1	35|21|37	6|1|5	216	130	9.68e-05	0.0180128	1.0|1.0|0.911	0.778|0.927|0.817	0.13
FAM49B	FAM49B	MXE	chr8	-	129879596_129879789_129896671_129896854_129879388_129879471_129903311_129903350	2|3|2	4|3|0	1|2|3	0|1|0	260	260	0.000133307	0.0181498	0.333|0.5|1.0	1.0|0.667|1.0	-0.278
LGMN	LGMN	SE	chr14	-	92704639_92704707_92703808_92704361_92709671_92709872	5|3|3	0|0|0	2|6|8	1|1|4	197	130	9.83e-05	0.0181819	1.0|1.0|1.0	0.569|0.798|0.569	0.355
HNRNPC	HNRNPC	MXE	chr14	-	21236372_21236460_21262600_21262768_21233952_21234229_21263310_21263336	14|5|8	7|12|5	14|15|16	3|1|2	260	217	0.000136929	0.0181882	0.625|0.258|0.572	0.796|0.926|0.87	-0.379
ZNF148	ZNF148	SE	chr3	-	125331157_125331238_125323308_125323444_125375101_125375249	34|47|32	1|0|0	49|44|50	3|8|1	210	130	0.000100029	0.0182938	0.955|1.0|1.0	0.91|0.773|0.969	0.101
ALG13	ALG13	A5SS	chrX	+	111682131_111682300_111682131_111682235_111684964_111685103	11|4|5	3|4|0	13|8|10	0|1|0	194	130	0.000146995	0.0183944	0.711|0.401|1.0	1.0|0.843|1.0	-0.244
TMEM218	TMEM218	A5SS	chr11	-	125102636_125102809_125102733_125102809_125101200_125101303	1|7|4	2|3|2	4|1|2	0|1|0	226	130	0.000152177	0.0183944	0.223|0.573|0.535	1.0|0.365|1.0	-0.345
STAT6	STAT6	A5SS	chr12	-	57109940_57110110_57110076_57110110_57108162_57108299	18|19|12	3|0|4	19|20|30	0|0|0	260	130	0.000170855	0.0183944	0.75|1.0|0.6	1.0|1.0|1.0	-0.217
ITPR1	ITPR1	A5SS	chr3	+	4675067_4675248_4675067_4675221_4676613_4676801	11|10|5	16|23|18	1|0|0	1|4|2	156	130	0.000184471	0.0183944	0.364|0.266|0.188	0.455|0.0|0.0	0.121
TINF2	TINF2	RI	chr14	-	24239642_24240155_24239642_24239931_24240063_24240155	1|0|1	0|2|1	3|6|5	0|2|0	260	130	0.000238833	0.0186289	1.0|0.0|0.333	1.0|0.6|1.0	-0.422
DCAF4	DCAF4	A3SS	chr14	+	72954160_72954262_72954163_72954262_72951797_72951877	1|1|1	1|0|0	1|4|1	2|2|2	132	130	0.000186038	0.02047	0.496|1.0|1.0	0.33|0.663|0.33	0.391
GORASP1	GORASP1	A3SS	chr3	-	39100304_39100503_39100304_39100454_39100746_39100877	1|0|0	1|3|1	0|1|2	1|0|0	178	130	0.000203493	0.02047	0.422|0.0|0.0	0.0|1.0|1.0	-0.526
ATP13A2	ATP13A2	A3SS	chr1	-	17004331_17004411_17004331_17004408_17004691_17004821	13|18|12	3|4|2	15|17|6	0|1|0	132	130	0.000207122	0.02047	0.81|0.816|0.855	1.0|0.944|1.0	-0.154
GLCCI1	GLCCI1	A3SS	chr7	+	8055432_8055549_8055435_8055549_8022482_8022569	1|2|2	0|0|0	2|0|0	0|3|1	132	130	0.000209501	0.02047	1.0|1.0|1.0	1.0|0.0|0.0	0.667
CSGALNACT2	CSGALNACT2	SE	chr10	+	43167003_43167098_43163865_43164044_43175950_43176032	27|31|23	0|2|0	19|9|21	3|2|4	224	130	0.000114025	0.0207351	1.0|0.9|1.0	0.786|0.723|0.753	0.213
FAM73A	FAM73A	MXE	chr1	+	77859313_77859386_77860039_77860126_77858937_77859056_77861223_77861322	0|4|5	1|12|4	1|0|0	2|8|7	202	216	0.000166144	0.0210423	0.0|0.263|0.572	0.348|0.0|0.0	0.162
KRBA1	KRBA1	SE	chr7	+	149715238_149715349_149714780_149715066_149719545_149719672	3|10|5	3|12|12	0|0|2	8|2|5	240	130	0.000118399	0.0212072	0.351|0.311|0.184	0.0|0.0|0.178	0.223
CDC16	CDC16	SE	chr13	+	114236644_114236699_114234886_114235132_114236798_114236896	132|156|121	7|19|8	163|168|150	35|21|37	184	130	0.000118609	0.0212072	0.93|0.853|0.914	0.767|0.85|0.741	0.113
SCAF4	SCAF4	A3SS	chr21	-	31685048_31685240_31685048_31685174_31685397_31685484	26|21|26	3|2|4	30|22|15	1|0|0	195	130	0.000234191	0.0212422	0.852|0.875|0.813	0.952|1.0|1.0	-0.137
ESRRA	ESRRA	A3SS	chr11	+	64314740_64314911_64314743_64314911_64314238_64314367	25|34|32	0|0|1	24|21|18	3|2|4	132	130	0.000236977	0.0212422	1.0|1.0|0.969	0.887|0.912|0.816	0.118
PRR5-ARHGAP8	PRR5-ARHGAP8	A3SS	chr22	+	44859679_44859834_44859730_44859834_44848931_44849060	2|1|8	11|30|19	1|0|0	11|12|22	180	130	0.00024458	0.0212422	0.116|0.024|0.233	0.062|0.0|0.0	0.104
ELMO2	ELMO2	SE	chr20	-	46398696_46398771_46394404_46394503_46406547_46406559	3|7|7	5|2|1	4|2|6	0|1|0	204	130	0.000121541	0.0214912	0.277|0.69|0.817	1.0|0.56|1.0	-0.259
EP400	EP400	A3SS	chr12	+	131979693_131979793_131979696_131979793_131963531_131963642	0|0|3	4|5|6	5|4|2	4|2|2	132	130	0.00026318	0.0220413	0.0|0.0|0.33	0.552|0.663|0.496	-0.46
TBC1D16	TBC1D16	SE	chr17	-	79951985_79952195_79951449_79951597_79952656_79952818	3|3|3	18|16|23	10|16|11	28|17|11	260	130	0.000126952	0.0223247	0.077|0.086|0.061	0.152|0.32|0.333	-0.194
MANEAL	MANEAL	SE	chr1	+	37796743_37796820_37795736_37795846_37799843_37801133	3|8|7	5|2|0	13|4|4	0|0|0	206	130	0.000131225	0.0229501	0.275|0.716|1.0	1.0|1.0|1.0	-0.336
PSPH	PSPH	SE	chr7	-	56019599_56019734_56017233_56017379_56021072_56021231	25|39|21	0|0|0	65|54|46	2|6|2	260	130	0.000132746	0.0230898	1.0|1.0|1.0	0.942|0.818|0.92	0.107
RAD1	RAD1	SE	chr5	-	34915415_34915626_34914694_34914961_34918051_34918136	32|34|32	3|4|6	37|42|52	3|0|0	260	130	0.000134469	0.0231945	0.842|0.81|0.727	0.86|1.0|1.0	-0.16
FAM49B	FAM49B	A5SS	chr8	-	129896671_129896854_129896748_129896854_129879388_129879471	1|3|1	0|2|3	1|2|3	0|0|0	206	130	0.000252014	0.0234541	1.0|0.486|0.174	1.0|1.0|1.0	-0.447
ATAD3B	ATAD3B	SE	chr1	+	1487862_1487914_1486543_1486668_1489203_1489274	14|18|17	0|0|0	12|23|23	5|1|2	181	130	0.000138202	0.0236532	1.0|1.0|1.0	0.633|0.943|0.892	0.177
DUSP10	DUSP10	SE	chr1	-	221706094_221706466_221701423_221702677_221741980_221742176	35|37|25	0|0|0	31|7|18	0|6|2	260	130	0.00014154	0.0240957	1.0|1.0|1.0	1.0|0.368|0.818	0.271
IFT88	IFT88	SE	chr13	+	20567669_20567997_20567165_20567256_20574379_20574475	0|1|0	10|1|4	5|11|0	8|4|5	260	130	0.000142581	0.0241445	0.0|0.333|0.0	0.238|0.579|0.0	-0.161
BANP	BANP	SE	chr16	+	88065266_88065332_88037972_88038011_88072068_88072212	0|1|0	1|1|2	3|8|1	1|5|5	195	130	0.000146895	0.0247442	0.0|0.4|0.0	0.667|0.516|0.118	-0.3
DMKN	DMKN	SE	chr19	-	35506125_35506185_35505938_35505986_35509910_35509961	1|2|7	9|9|8	0|0|1	7|10|5	189	130	0.000147992	0.0247984	0.071|0.133|0.376	0.0|0.0|0.121	0.153
ELP3	ELP3	SE	chr8	+	28097218_28097318_28092837_28093233_28099827_28099966	13|16|22	0|0|0	16|9|12	5|2|0	229	130	0.000148797	0.0248033	1.0|1.0|1.0	0.645|0.719|1.0	0.212
MBD5	MBD5	SE	chr2	+	148021647_148021684_148021010_148021046_148178699_148178793	4|9|6	0|0|1	9|7|9	4|3|0	166	130	0.000151745	0.0251637	1.0|1.0|0.825	0.638|0.646|1.0	0.18
MLH3	MLH3	SE	chr14	-	75032067_75032179_75030542_75030715_75038339_75038412	6|3|0	0|2|3	5|10|2	0|0|0	241	130	0.000159279	0.026033	1.0|0.447|0.0	1.0|1.0|1.0	-0.518
MAPK8IP3	MAPK8IP3	SE	chr16	+	1758147_1758159_1748601_1748720_1759957_1760015	43|54|54	6|3|4	46|36|38	10|8|20	141	130	0.000159427	0.026033	0.869|0.943|0.926	0.809|0.806|0.637	0.162
TLE1	TLE1	SE	chr9	-	81634096_81634301_81620440_81620557_81652183_81652288	2|0|0	1|1|1	6|4|6	2|2|0	260	130	0.00016193	0.0261661	0.5|0.0|0.0	0.6|0.5|1.0	-0.533
TPT1-AS1	TPT1-AS1	SE	chr13	+	45351896_45352014_45344304_45344446_45369958_45370182	2|1|2	0|3|0	0|0|1	4|7|1	247	130	0.000162036	0.0261661	1.0|0.149|1.0	0.0|0.0|0.345	0.601
ZNF329	ZNF329	SE	chr19	-	58142556_58142661_58126327_58129511_58154734_58155067	6|7|2	2|4|3	8|3|8	2|0|0	234	130	0.000162777	0.0261661	0.625|0.493|0.27	0.69|1.0|1.0	-0.434
ATXN3	ATXN3	SE	chr14	-	92096673_92096838_92093745_92093831_92106528_92106562	25|20|16	0|0|0	25|23|38	3|0|5	260	130	0.000163512	0.0261661	1.0|1.0|1.0	0.806|1.0|0.792	0.134
PUM1	PUM1	SE	chr1	-	30964673_30964910_30953713_30953981_30965981_30966197	7|11|8	4|2|1	23|12|14	2|0|0	260	130	0.000167792	0.0267174	0.467|0.733|0.8	0.852|1.0|1.0	-0.284
TMEM161B-AS1	TMEM161B-AS1	MXE	chr5	+	88282714_88282866_88285740_88285851_88270505_88270585_88287435_88287657	1|0|0	5|3|10	2|2|2	4|1|4	260	240	0.000227142	0.0271141	0.156|0.0|0.0	0.316|0.649|0.316	-0.375
CD151	CD151	SE	chr11	+	833987_834067_832886_833026_834529_834591	10|17|17	1|3|3	11|16|15	0|0|0	209	130	0.000171247	0.0271325	0.861|0.779|0.779	1.0|1.0|1.0	-0.194
ENAH	ENAH	SE	chr1	-	225504990_225505053_225500991_225501070_225507950_225508017	271|302|248	59|79|48	193|190|168	96|58|68	192	130	0.000173861	0.0273055	0.757|0.721|0.778	0.576|0.689|0.626	0.122
ZKSCAN8	ZKSCAN8	SE	chr6	+	28144330_28144424_28141937_28142029_28148315_28148824	0|1|0	2|4|7	1|5|3	9|3|4	223	130	0.000175715	0.0273055	0.0|0.127|0.0	0.061|0.493|0.304	-0.244
DICER1	DICER1	SE	chr14	-	95134360_95134503_95133314_95133503_95140658_95140759	7|0|0	18|37|18	10|5|6	13|11|18	260	130	0.000175751	0.0273055	0.163|0.0|0.0	0.278|0.185|0.143	-0.148
TMEM175	TMEM175	A3SS	chr4	+	951645_951717_951681_951717_951206_951258	3|2|0	0|1|1	0|0|1	2|5|0	165	130	0.000362077	0.0283023	1.0|0.612|0.0	0.0|0.0|1.0	0.204
CCDC180	CCDC180	SE	chr9	+	97318462_97318582_97317064_97317228_97320125_97320205	1|2|3	0|2|3	5|1|1	0|0|0	249	130	0.000183943	0.0284401	1.0|0.343|0.343	1.0|1.0|1.0	-0.438
RPS6KA4	RPS6KA4	SE	chr11	+	64365300_64365465_64361851_64362002_64368131_64368260	15|16|11	0|0|0	13|19|23	2|1|4	260	130	0.000185029	0.0284704	1.0|1.0|1.0	0.765|0.905|0.742	0.196
PEX5	PEX5	A5SS	chr12	+	7190361_7190569_7190361_7190524_7190887_7190923	3|4|1	38|46|47	5|13|11	72|33|26	174	130	0.000358794	0.0294859	0.056|0.061|0.016	0.049|0.227|0.24	-0.128
STAT6	STAT6	A5SS	chr12	-	57110042_57110110_57110076_57110110_57108162_57108299	15|10|10	3|0|4	21|12|23	0|0|0	163	130	0.000359069	0.0294859	0.8|1.0|0.666	1.0|1.0|1.0	-0.178
CNOT2	CNOT2	SE	chr12	+	70332766_70332846_70310894_70311017_70335437_70335563	20|27|20	0|0|1	25|34|20	4|1|4	209	130	0.000195551	0.0295008	1.0|1.0|0.926	0.795|0.955|0.757	0.14
TMEM8B	TMEM8B	SE	chr9	+	35835010_35835218_35829497_35829955_35841133_35841267	0|2|5	2|3|0	1|2|4	0|1|0	260	130	0.000197444	0.0295008	0.0|0.25|1.0	1.0|0.5|1.0	-0.417
MDH1B	MDH1B	SE	chr2	-	206760900_206761013_206757236_206757371_206765249_206765286	1|7|2	3|1|1	4|12|3	0|1|0	242	130	0.000198088	0.0295008	0.152|0.79|0.518	1.0|0.866|1.0	-0.469
SPAG1	SPAG1	SE	chr8	+	100162278_100162420_100157905_100158118_100165813_100165973	7|5|4	0|0|0	9|3|7	4|0|2	260	130	0.000198356	0.0295008	1.0|1.0|1.0	0.529|1.0|0.636	0.278
SP110	SP110	SE	chr2	-	230171695_230171767_230170620_230170761_230172065_230172174	0|4|0	1|2|2	3|2|1	0|2|0	201	130	0.0001984	0.0295008	0.0|0.564|0.0	1.0|0.393|1.0	-0.61
C6orf89	C6orf89	SE	chr6	+	36894503_36894603_36885853_36886028_36899425_36899633	8|12|12	2|2|3	4|9|17	0|1|0	229	130	0.000200497	0.029571	0.694|0.773|0.694	1.0|0.836|1.0	-0.225
ANAPC16	ANAPC16	SE	chr10	+	72220053_72220379_72215999_72216072_72230365_72230440	6|4|5	0|0|0	5|8|5	0|2|4	260	130	0.000206906	0.0301228	1.0|1.0|1.0	1.0|0.667|0.385	0.316
ZFYVE16	ZFYVE16	SE	chr5	+	80427491_80427545_80408025_80408153_80434108_80434217	3|0|1	8|7|10	8|6|4	4|1|9	183	130	0.000208796	0.0301228	0.21|0.0|0.066	0.587|0.81|0.24	-0.454
NTAN1	NTAN1	SE	chr16	-	15048077_15048099_15047854_15047920_15055890_15056039	1|0|1	3|1|1	0|2|2	2|0|0	151	130	0.000208944	0.0301228	0.223|0.0|0.463	0.0|1.0|1.0	-0.438
DSTYK	DSTYK	SE	chr1	-	205187417_205187806_205169162_205169832_205211270_205211566	14|21|20	10|19|8	33|36|27	7|7|3	260	130	0.000210972	0.0301436	0.412|0.356|0.556	0.702|0.72|0.818	-0.305
RP11-398K22.12	RP11-398K22.12	SE	chr6	+	73270397_73270527_73263214_73263416_73299056_73301401	3|1|3	0|0|0	8|2|1	2|2|1	259	130	0.000216243	0.0306232	1.0|1.0|1.0	0.668|0.334|0.334	0.555
SNX16	SNX16	SE	chr8	-	81829429_81829516_81823791_81823940_81839611_81839751	19|30|13	0|1|2	23|12|9	6|4|2	216	130	0.000221079	0.0310335	1.0|0.948|0.796	0.698|0.644|0.73	0.224
CREM	CREM	SE	chr10	+	35179133_35179276_35148367_35148491_35206894_35207051	2|7|5	2|4|3	16|13|3	3|0|0	260	130	0.000222158	0.0310488	0.333|0.467|0.455	0.727|1.0|1.0	-0.491
CTSB	CTSB	SE	chr8	-	11861405_11861479_11853328_11853479_11864375_11864483	0|0|0	9|8|8	1|4|3	8|9|10	203	130	0.000224722	0.0312705	0.0|0.0|0.0	0.074|0.222|0.161	-0.152
ALMS1	ALMS1	SE	chr2	+	73550266_73550437_73534823_73534949_73557219_73557354	17|20|12	6|3|2	26|24|32	0|1|2	260	130	0.000229142	0.031475	0.586|0.769|0.75	1.0|0.923|0.889	-0.236
BRE	BRE	SE	chr2	+	27892382_27892448_27890791_27890842_27894532_27894684	5|6|2	4|6|2	1|0|1	4|2|2	195	130	0.00023025	0.0314921	0.455|0.4|0.4	0.143|0.0|0.25	0.287
RBM23	RBM23	MXE	chr14	-	22911785_22911903_22913723_22913821_22911327_22911403_22918998_22919149	8|6|5	2|0|8	3|12|5	1|0|0	227	247	0.000282636	0.0320674	0.813|1.0|0.405	0.765|1.0|1.0	-0.182
CCNT2-AS1	CCNT2-AS1	SE	chr2	-	134877519_134877643_134868943_134869041_134918562_134918710	1|8|0	4|2|1	1|1|1	0|1|0	253	130	0.000236828	0.032254	0.114|0.673|0.0	1.0|0.339|1.0	-0.517
PGAP3	PGAP3	MXE	chr17	-	39673050_39673255_39673513_39673650_39671121_39672866_39673992_39674054	2|1|5	2|1|0	1|4|0	3|8|11	260	260	0.000290488	0.0322856	0.5|0.5|1.0	0.25|0.333|0.0	0.472
PTAR1	PTAR1	MXE	chr9	-	69718649_69718684_69723325_69723630_69718137_69718568_69732138_69732352	5|5|3	1|6|0	5|3|1	0|0|0	260	164	0.000296818	0.0322926	0.759|0.345|1.0	1.0|1.0|1.0	-0.299
SYNE4	SYNE4	MXE	chr19	-	36006601_36006671_36008216_36008367_36005332_36005437_36008553_36008793	15|12|3	0|1|0	9|6|2	2|3|1	260	199	0.000314536	0.0322926	1.0|0.902|1.0	0.775|0.605|0.605	0.306
ZMYM5	ZMYM5	MXE	chr13	-	19838699_19838985_19851354_19851448_19835476_19835689_19851688_19852150	7|16|7	0|0|2	11|13|8	4|10|0	223	260	0.000318045	0.0322926	1.0|1.0|0.803	0.762|0.602|1.0	0.146
DCLRE1C	DCLRE1C	MXE	chr10	-	14922980_14923069_14926842_14926897_14919737_14919832_14928015_14928152	1|1|3	0|4|0	0|0|3	2|2|7	184	218	0.000320199	0.0322926	1.0|0.229|1.0	0.0|0.0|0.337	0.631
FSIP2	FSIP2	SE	chr2	+	185799696_185809133_185788642_185797526_185813544_185814042	0|1|5	4|1|0	3|4|5	0|0|0	260	130	0.000239448	0.0324726	0.0|0.333|1.0	1.0|1.0|1.0	-0.556
ZNF461	ZNF461	SE	chr19	-	36643793_36643862_36637988_36640043_36656447_36656543	3|6|5	1|1|0	8|1|11	2|6|6	198	130	0.000246074	0.0330908	0.663|0.798|1.0	0.724|0.099|0.546	0.364
ATP13A3	ATP13A3	SE	chr3	-	194413758_194413839_194402671_194406116_194425341_194425370	5|11|10	0|5|2	11|17|12	0|1|0	210	130	0.000247635	0.0331613	1.0|0.577|0.756	1.0|0.913|1.0	-0.193
CDC27	CDC27	A3SS	chr17	-	47122443_47122600_47122443_47122536_47123885_47123960	80|74|87	3|6|6	88|60|69	10|12|17	193	130	0.000451855	0.0332585	0.947|0.893|0.907	0.856|0.771|0.732	0.129
MRPL55	MRPL55	A3SS	chr1	-	228108234_228108321_228108234_228108318_228108436_228108474	1|0|0	3|3|8	0|6|3	11|9|13	132	130	0.000465935	0.0332585	0.247|0.0|0.0	0.0|0.396|0.185	-0.111
TMEM259	TMEM259	A3SS	chr19	-	1011579_1011663_1011579_1011612_1011740_1011798	21|22|35	2|1|0	34|22|14	2|5|6	180	130	0.00046803	0.0332585	0.883|0.941|1.0	0.925|0.761|0.628	0.17
ACADM	ACADM	SE	chr1	+	75728388_75728488_75724779_75724817_75732643_75732741	32|47|18	5|9|3	20|11|10	2|0|0	229	130	0.000256189	0.033742	0.784|0.748|0.773	0.85|1.0|1.0	-0.182
EVPLL	EVPLL	SE	chr17	+	18383491_18383587_18383270_18383378_18388218_18388288	2|1|2	2|2|1	10|1|2	1|0|1	225	130	0.000260037	0.0341085	0.366|0.224|0.536	0.852|1.0|0.536	-0.421
HUNK	HUNK	SE	chr21	+	31990128_31990176_31983525_31983609_31995767_31995948	32|41|24	5|7|4	4|8|6	0|0|1	177	130	0.000264587	0.0345636	0.825|0.811|0.815	1.0|1.0|0.815	-0.121
ZBTB8OS	ZBTB8OS	SE	chr1	-	32634701_32634792_32633950_32634072_32650432_32650525	31|36|41	1|0|2	20|29|27	5|3|4	220	130	0.000275373	0.0354195	0.948|1.0|0.924	0.703|0.851|0.8	0.173
FAM182B	FAM182B	SE	chr20	-	25848704_25848948_25775022_25775336_25863059_25863201	4|2|2	6|3|4	1|0|0	4|1|7	260	130	0.000275565	0.0354195	0.25|0.25|0.2	0.111|0.0|0.0	0.196
NRXN3	NRXN3	SE	chr14	+	79692172_79692262_79663777_79663949_79697629_79697937	4|9|4	24|8|5	1|0|0	3|1|1	219	130	0.000276777	0.035433	0.09|0.4|0.322	0.165|0.0|0.0	0.216
DTX3	DTX3	SE	chr12	+	57605343_57605731_57604638_57604858_57606189_57606252	10|6|7	0|0|0	15|17|7	2|3|1	260	130	0.000281393	0.0355123	1.0|1.0|1.0	0.789|0.739|0.778	0.231
SLC35B1	SLC35B1	SE	chr17	-	49707342_49707444_49706964_49707068_49708075_49708163	0|0|0	2|1|3	1|1|4	0|1|2	231	130	0.000281835	0.0355123	0.0|0.0|0.0	1.0|0.36|0.53	-0.63
EPB41L2	EPB41L2	SE	chr6	-	130880143_130880206_130878103_130878250_130880453_130880489	6|1|5	2|3|4	5|7|1	0|2|0	192	130	0.000284323	0.0356081	0.67|0.184|0.458	1.0|0.703|1.0	-0.464
SLC37A4	SLC37A4	SE	chr11	-	119026602_119026688_119025966_119026080_119026936_119027095	7|10|6	0|0|0	13|8|5	2|3|1	215	130	0.00028482	0.0356081	1.0|1.0|1.0	0.797|0.617|0.751	0.278
DTX3	DTX3	SE	chr12	+	57605570_57605731_57604820_57604858_57606189_57606252	9|11|8	0|0|0	13|21|7	2|3|1	260	130	0.000290239	0.0358652	1.0|1.0|1.0	0.765|0.778|0.778	0.226
AP2A2	AP2A2	SE	chr11	+	977094_977224_972061_972255_981197_981299	20|43|38	0|0|0	28|19|41	0|6|2	259	130	0.000293293	0.0361032	1.0|1.0|1.0	1.0|0.614|0.911	0.158
INO80D	INO80D	A3SS	chr2	-	206062798_206063045_206062798_206062954_206063150_206063244	0|1|4	1|0|0	2|1|1	1|2|1	220	130	0.000526107	0.0362859	0.0|1.0|1.0	0.542|0.228|0.371	0.286
RNH1	RNH1	A3SS	chr11	-	502061_502249_502061_502181_504823_504996	5|7|6	0|0|2	7|7|8	5|2|3	197	130	0.000545418	0.036543	1.0|1.0|0.664	0.48|0.698|0.638	0.283
MUS81	MUS81	A3SS	chr11	+	65863800_65863901_65863803_65863901_65863599_65863721	0|2|0	15|23|23	4|2|5	24|29|19	132	130	0.000571775	0.0372448	0.0|0.079|0.0	0.141|0.064|0.206	-0.111
PHKG2	PHKG2	SE	chr16	+	30751548_30751603_30751105_30751281_30753231_30753297	23|28|28	2|3|3	39|34|15	0|0|0	184	130	0.000306379	0.0375696	0.89|0.868|0.868	1.0|1.0|1.0	-0.125
FANCD2	FANCD2	MXE	chr3	+	10063791_10063911_10064355_10064429_10062150_10062211_10064728_10064875	2|0|0	4|4|4	6|9|6	14|17|6	249	203	0.000381272	0.0377529	0.29|0.0|0.0	0.259|0.301|0.449	-0.24
NAP1L4	NAP1L4	SE	chr11	-	2989128_2989271_2979206_2979237_2990908_2990992	27|15|16	3|5|1	21|25|27	0|0|2	260	130	0.000317014	0.038578	0.818|0.6|0.889	1.0|1.0|0.871	-0.188
AP2A2	AP2A2	MXE	chr11	+	972061_972255_977094_977224_959436_959505_981197_981299	0|1|0	15|33|24	1|6|2	21|15|30	260	259	0.000425667	0.0406699	0.0|0.029|0.0	0.045|0.285|0.062	-0.121
PXMP2	PXMP2	MXE	chr12	+	132695883_132696046_132701249_132701369_132690262_132690376_132704618_132704991	4|1|3	9|7|4	0|0|1	5|4|2	260	249	0.000433927	0.0407442	0.299|0.12|0.418	0.0|0.0|0.324	0.171
ZNF544	ZNF544	A5SS	chr19	+	58230393_58230497_58230393_58230462_58243964_58244056	1|0|0	9|21|4	2|4|3	19|14|12	164	130	0.00060382	0.0411549	0.081|0.0|0.0	0.077|0.185|0.165	-0.115
SCHIP1	SCHIP1	A5SS	chr3	+	159764442_159765138_159764442_159765099_159866162_159866281	10|8|6	2|1|0	19|15|8	8|8|5	168	130	0.000613656	0.0411549	0.795|0.861|1.0	0.648|0.592|0.553	0.288
ARNTL	ARNTL	SE	chr11	+	13349944_13350070_13309985_13310059_13354300_13354448	12|13|7	0|0|0	22|20|12	2|5|0	255	130	0.000344858	0.0416497	1.0|1.0|1.0	0.849|0.671|1.0	0.16
POLA1	POLA1	SE	chrX	+	24742001_24742121_24741374_24741504_24743229_24743329	35|37|36	4|3|1	63|50|42	0|0|0	249	130	0.000346737	0.0417192	0.82|0.866|0.949	1.0|1.0|1.0	-0.122
R3HDM1	R3HDM1	A3SS	chr2	+	135651729_135652032_135651732_135652032_135645378_135645527	11|15|17	2|2|4	4|9|12	6|7|8	132	130	0.000671067	0.0425312	0.844|0.881|0.807	0.396|0.559|0.596	0.327
PHF21A	PHF21A	SE	chr11	-	45935120_45935157_45933830_45934225_45935635_45935739	2|4|1	24|33|32	8|6|7	26|20|17	166	130	0.000357112	0.0428066	0.061|0.087|0.024	0.194|0.19|0.244	-0.152
TMEM9B	TMEM9B	SE	chr11	-	8962091_8962183_8956189_8956298_8964208_8964773	11|25|17	0|0|2	17|12|11	1|3|4	221	130	0.000374021	0.0443105	1.0|1.0|0.833	0.909|0.702|0.618	0.201
MIPOL1	MIPOL1	SE	chr14	+	37219552_37219691_37197912_37198104_37247102_37247240	7|1|2	0|1|0	4|4|1	5|0|2	260	130	0.000375196	0.0443105	1.0|0.333|1.0	0.286|1.0|0.2	0.282
TLE2	TLE2	SE	chr19	-	3019282_3019466_3015652_3015760_3019698_3019773	11|10|16	0|1|0	24|21|13	5|2|1	260	130	0.000379763	0.044685	1.0|0.833|1.0	0.706|0.84|0.867	0.14
RANBP10	RANBP10	MXE	chr16	-	67738012_67738035_67744264_67744455_67734857_67735042_67772033_67772086	5|9|9	0|6|4	14|5|11	1|1|0	260	152	0.000488341	0.0450764	1.0|0.467|0.568	0.891|0.745|1.0	-0.2
ZNF37A	ZNF37A	SE	chr10	+	38094930_38095224_38094333_38094490_38095357_38095633	6|8|7	0|0|1	14|5|5	2|3|1	260	130	0.00038523	0.0451622	1.0|1.0|0.778	0.778|0.455|0.714	0.277
UBE2R2	UBE2R2	SE	chr9	+	33886880_33886967_33817566_33817934_33911963_33912098	28|22|13	1|0|0	21|16|25	1|6|1	216	130	0.000388027	0.0453241	0.944|1.0|1.0	0.927|0.616|0.938	0.154
MYBBP1A	MYBBP1A	RI	chr17	-	4538901_4539967_4538901_4538975_4539438_4539967	6|4|2	2|3|6	4|3|2	1|1|0	260	130	0.000819979	0.0456846	0.6|0.4|0.143	0.667|0.6|1.0	-0.375
TRPT1	TRPT1	A3SS	chr11	-	64224099_64224210_64224099_64224162_64224284_64224341	19|11|15	1|2|4	31|23|11	0|1|0	177	130	0.000764683	0.0462353	0.933|0.802|0.734	1.0|0.944|1.0	-0.158
AKAP13	AKAP13	A3SS	chr15	+	85710578_85710645_85710581_85710645_85708018_85708086	3|6|4	0|0|0	3|4|1	6|1|0	132	130	0.000768946	0.0462353	1.0|1.0|1.0	0.33|0.798|1.0	0.291
MAP2K5	MAP2K5	SE	chr15	+	67580753_67580823_67563282_67563350_67585889_67585930	28|59|28	7|2|0	46|31|32	0|0|0	199	130	0.000407299	0.0471203	0.723|0.951|1.0	1.0|1.0|1.0	-0.109
SEC31A	SEC31A	SE	chr4	-	82830936_82830975_82828999_82829058_82842139_82842481	23|25|9	42|34|20	13|11|11	63|40|47	168	130	0.00040855	0.0471203	0.298|0.363|0.258	0.138|0.175|0.153	0.151
BECN1	BECN1	SE	chr17	-	42811654_42811797_42810133_42810928_42814523_42814593	84|104|75	12|14|7	97|87|66	2|4|4	260	130	0.000409294	0.0471203	0.778|0.788|0.843	0.96|0.916|0.892	-0.12
NFAT5	NFAT5	SE	chr16	+	69568494_69568548_69565965_69566374_69626402_69626528	1|1|1	0|2|0	1|0|1	1|3|0	183	130	0.000412202	0.047285	1.0|0.262|1.0	0.415|0.0|1.0	0.282
PABPC1L	PABPC1L	SE	chr20	+	44918905_44919045_44912659_44912853_44921593_44921731	0|0|0	2|5|1	4|1|2	1|9|1	260	130	0.000415254	0.0474651	0.0|0.0|0.0	0.667|0.053|0.5	-0.407
MTERF1	MTERF1	SE	chr7	-	91876877_91876978_91873321_91874764_91880054_91880113	0|0|1	1|8|2	6|0|4	3|9|7	230	130	0.000418512	0.0476671	0.0|0.0|0.22	0.531|0.0|0.244	-0.185
RBM23	RBM23	MXE	chr14	-	22911785_22911903_22913723_22913845_22911327_22911403_22918998_22919149	15|8|7	2|0|8	7|12|6	1|0|0	251	247	0.000548021	0.0481375	0.881|1.0|0.463	0.873|1.0|1.0	-0.176
PTPN20	PTPN20	MXE	chr10	+	46967956_46968047_46984229_46984564_46964985_46965137_46987339_46987555	0|1|0	2|0|1	2|7|1	4|2|1	220	260	0.000592305	0.0493466	0.0|1.0|0.0	0.371|0.805|0.542	-0.239
PACSIN2	PACSIN2	MXE	chr22	-	42893456_42893613_42912020_42912157_42888642_42888798_42959798_42959881	7|0|6	3|1|2	0|1|0	2|0|1	260	260	0.000598031	0.0493466	0.7|0.0|0.75	0.0|1.0|0.0	0.15
UBA5	UBA5	SE	chr3	+	132665983_132666073_132659465_132660698_132668817_132668927	17|9|9	3|2|5	11|10|7	1|0|1	219	130	0.000438058	0.0495011	0.771|0.728|0.517	0.867|1.0|0.806	-0.219
CDK16	CDK16	SE	chrX	+	47222260_47222380_47218310_47218664_47223551_47223759	1|0|1	8|4|8	3|7|2	12|4|8	249	130	0.0004408	0.0495011	0.061|0.0|0.061	0.115|0.477|0.115	-0.195
COPS2	COPS2	A3SS	chr15	-	49137347_49137458_49137347_49137437_49144226_49144304	7|11|6	0|0|0	5|7|12	1|3|2	150	130	0.000845228	0.0495515	1.0|1.0|1.0	0.813|0.669|0.839	0.226
TLE2	TLE2	SE	chr19	-	3019282_3019463_3015652_3015760_3019698_3019773	14|6|9	0|1|0	17|25|10	5|2|1	260	130	0.000445996	0.0497505	1.0|0.75|1.0	0.63|0.862|0.833	0.142
WDR53	WDR53	SE	chr3	-	196560995_196561491_196554176_196554807_196566876_196567307	21|30|29	2|0|0	29|44|13	6|2|2	260	130	0.00044613	0.0497505	0.84|1.0|1.0	0.707|0.917|0.765	0.15
GON4L	GON4L	A5SS	chr1	-	155857146_155857295_155857158_155857295_155853275_155853806	9|5|6	0|0|0	5|9|7	2|1|3	141	130	0.000789969	0.0498849	1.0|1.0|1.0	0.697|0.892|0.683	0.243
ODF2	ODF2	A5SS	chr9	+	128460941_128461067_128460941_128461010_128469182_128469353	133|162|111	29|38|25	199|162|152	66|73|59	186	130	0.000821886	0.0498849	0.762|0.749|0.756	0.678|0.608|0.643	0.113
C7orf49	C7orf49	A5SS	chr7	-	135168785_135169060_135168968_135169060_135167731_135167807	22|41|26	1|4|0	33|26|21	7|7|4	260	130	0.000867496	0.0504594	0.917|0.837|1.0	0.702|0.65|0.724	0.226
PLEKHH3	PLEKHH3	A5SS	chr17	-	42670993_42671130_42671002_42671130_42670572_42670705	1|1|11	1|4|6	2|3|2	0|2|0	138	130	0.000907077	0.0506512	0.485|0.191|0.633	1.0|0.586|1.0	-0.426
FAM49B	FAM49B	MXE	chr8	-	129880375_129880458_129896748_129896854_129879388_129879471_129903311_129903350	1|2|4	6|16|14	0|0|0	19|9|17	235	212	0.000627998	0.051046	0.131|0.101|0.205	0.0|0.0|0.0	0.146
ANAPC16	ANAPC16	A5SS	chr10	+	72215999_72216138_72215999_72216072_72230365_72230440	11|7|12	0|0|0	3|13|3	0|2|4	195	130	0.000958926	0.051487	1.0|1.0|1.0	1.0|0.813|0.333	0.285
ADARB1	ADARB1	SE	chr21	+	45128401_45128573_45074599_45074793_45171609_45171684	11|9|10	3|0|3	7|7|3	0|0|0	260	130	0.000479377	0.052905	0.647|1.0|0.625	1.0|1.0|1.0	-0.243
ADAM15	ADAM15	SE	chr1	+	155061414_155061489_155060762_155060832_155062244_155062369	11|12|7	21|31|13	3|5|1	31|16|24	204	130	0.000485091	0.0533516	0.25|0.198|0.255	0.058|0.166|0.026	0.151
WDFY3-AS2	WDFY3-AS2	SE	chr4	+	85000690_85000765_84969724_84969876_85004229_85004327	0|0|1	6|3|1	6|0|2	3|1|1	204	130	0.000498285	0.0546151	0.0|0.0|0.389	0.56|0.0|0.56	-0.244
CLASP2	CLASP2	A3SS	chr3	-	33632291_33632374_33632291_33632371_33644756_33644903	0|1|1	3|4|8	4|1|5	5|9|8	132	130	0.00095974	0.0548925	0.0|0.198|0.11	0.441|0.099|0.381	-0.204
TRIM26	TRIM26	SE	chr6	-	30201034_30201138_30198665_30199153_30213304_30213427	9|13|10	6|0|1	22|9|9	0|0|0	233	130	0.000503384	0.0549857	0.456|1.0|0.848	1.0|1.0|1.0	-0.232
TTC12	TTC12	RI	chr11	+	113315950_113316315_113315950_113316053_113316242_113316315	10|19|8	2|1|1	17|20|12	5|11|7	260	130	0.00113775	0.0554654	0.714|0.905|0.8	0.63|0.476|0.462	0.284
PAPOLA	PAPOLA	SE	chr14	+	96560648_96560711_96556174_96556413_96564954_96564988	55|86|75	15|14|16	86|64|63	46|23|27	192	130	0.000517342	0.0563181	0.713|0.806|0.76	0.559|0.653|0.612	0.152
VPS29	VPS29	SE	chr12	-	110499534_110499546_110496011_110496203_110502048_110502099	22|24|18	54|48|34	18|11|10	90|62|38	141	130	0.000522345	0.0564995	0.273|0.316|0.328	0.156|0.141|0.195	0.142
OXR1	OXR1	SE	chr8	+	106737519_106737600_106713822_106713985_106739457_106739583	33|28|31	26|31|22	57|46|35	17|19|15	210	130	0.000528464	0.0569478	0.44|0.359|0.466	0.675|0.6|0.591	-0.2
ALG1	ALG1	SE	chr16	+	5079063_5079102_5078756_5078878_5079747_5079807	21|25|11	0|0|1	15|10|9	0|4|3	168	130	0.000554048	0.0585536	1.0|1.0|0.895	1.0|0.659|0.699	0.179
NMNAT3	NMNAT3	SE	chr3	-	139637962_139638062_139627615_139627764_139677704_139677718	0|1|1	3|1|2	2|1|0	0|0|1	229	130	0.000554594	0.0585536	0.0|0.362|0.221	1.0|1.0|0.0	-0.472
ADNP	ADNP	SE	chr20	-	50928650_50928825_50903888_50904001_50930825_50930990	16|29|19	5|4|2	32|43|15	2|1|0	260	130	0.000555579	0.0585536	0.615|0.784|0.826	0.889|0.956|1.0	-0.207
C8orf44	C8orf44	SE	chr8	+	66676744_66676902_66667651_66667701_66677641_66677954	3|8|0	0|0|1	3|3|2	1|3|3	260	130	0.000555584	0.0585536	1.0|1.0|0.0	0.6|0.333|0.25	0.272
SUOX	SUOX	SE	chr12	+	56001885_56001948_55997329_55997723_56002211_56002271	2|5|2	7|16|2	0|0|1	8|6|2	192	130	0.00055675	0.0585536	0.162|0.175|0.404	0.0|0.0|0.253	0.163
LCOR	LCOR	SE	chr10	+	96944112_96944245_96907667_96907747_96949007_96949295	33|37|51	1|4|6	64|51|62	1|0|2	260	130	0.000558002	0.0585536	0.943|0.822|0.81	0.97|1.0|0.939	-0.111
IMMP2L	IMMP2L	SE	chr7	-	110886592_110886695_110663050_110663721_110963499_110963565	75|75|42	6|3|2	19|38|22	5|7|6	232	130	0.000564427	0.0590342	0.875|0.933|0.922	0.68|0.753|0.673	0.208
STKLD1	STKLD1	SE	chr9	+	133385616_133385691_133383855_133383900_133387446_133387548	10|7|8	3|2|3	1|3|2	1|0|0	204	130	0.000566375	0.059045	0.68|0.69|0.63	0.389|1.0|1.0	-0.13
NKIRAS2	NKIRAS2	SE	chr17	+	42022569_42022640_42022398_42022472_42023653_42024265	6|6|6	3|1|4	8|9|4	0|1|1	200	130	0.000580965	0.0601741	0.565|0.796|0.494	1.0|0.854|0.722	-0.24
N4BP1	N4BP1	SE	chr16	-	48560753_48562444_48553538_48553669_48609774_48610209	26|29|58	0|0|0	56|26|41	1|4|3	260	130	0.000584094	0.060303	1.0|1.0|1.0	0.966|0.765|0.872	0.132
LRIF1	LRIF1	SE	chr1	-	110951287_110952815_110949850_110950123_110963620_110964079	135|152|101	130|150|110	190|153|154	104|107|109	260	130	0.0005928	0.0609957	0.342|0.336|0.315	0.477|0.417|0.414	-0.105
KMO	KMO	SE	chr1	+	241590203_241590263_241590011_241590113_241591952_241592149	7|3|11	3|1|2	7|5|6	1|0|0	189	130	0.000594615	0.0609957	0.616|0.674|0.791	0.828|1.0|1.0	-0.249
ZNF606	ZNF606	A5SS	chr19	-	58002395_58002819_58002779_58002819_58001288_58001370	2|1|0	0|0|1	0|2|0	1|1|1	260	130	0.0011805	0.0610362	1.0|1.0|0.0	0.0|0.5|0.0	0.5
BRF1	BRF1	SE	chr14	-	105252506_105252579_105228819_105228913_105286295_105286376	0|1|0	1|0|1	1|3|5	1|0|0	202	130	0.000598936	0.0612426	0.0|1.0|0.0	0.392|1.0|1.0	-0.464
C11orf80	C11orf80	SE	chr11	+	66788159_66788273_66759042_66759096_66796280_66796364	5|7|5	0|1|1	5|2|2	0|4|2	243	130	0.000602183	0.0613682	1.0|0.789|0.728	1.0|0.211|0.349	0.319
HECTD4	HECTD4	SE	chr12	-	112169502_112169658_112167813_112167917_112170332_112170452	11|8|7	4|4|1	12|8|4	0|2|0	260	130	0.000605594	0.0613682	0.579|0.5|0.778	1.0|0.667|1.0	-0.27
BICDL1	BICDL1	SE	chr12	+	120072510_120072729_120071621_120071801_120080886_120081017	73|55|50	44|41|24	81|70|60	21|25|17	260	130	0.000605916	0.0613682	0.453|0.401|0.51	0.659|0.583|0.638	-0.172
DTWD1	DTWD1	SE	chr15	+	49623670_49623798_49621098_49621122_49625112_49625431	3|0|5	8|2|4	1|0|0	5|1|8	257	130	0.000609218	0.061508	0.159|0.0|0.387	0.092|0.0|0.0	0.151
NRK	NRK	A3SS	chrX	+	105949574_105949734_105949598_105949734_105946314_105946464	0|1|0	1|4|1	3|0|3	2|1|5	153	130	0.00117697	0.0615262	0.0|0.175|0.0	0.56|0.0|0.338	-0.241
TIA1	TIA1	A3SS	chr2	-	70214348_70214494_70214348_70214491_70215370_70215494	19|35|15	5|2|0	23|13|22	6|8|9	132	130	0.00118067	0.0615262	0.789|0.945|1.0	0.791|0.615|0.707	0.207
CNOT2	CNOT2	SE	chr12	+	70285399_70285586_70278131_70278274_70294236_70294294	4|2|3	1|5|0	3|5|2	0|0|0	260	130	0.000615361	0.0617387	0.667|0.167|1.0	1.0|1.0|1.0	-0.389
YME1L1	YME1L1	SE	chr10	-	27142386_27142485_27136275_27136385_27145427_27145590	29|13|20	0|1|8	43|45|29	0|2|0	228	130	0.000623197	0.0620295	1.0|0.881|0.588	1.0|0.928|1.0	-0.153
PIK3CB	PIK3CB	SE	chr3	-	138796462_138796567_138759172_138759359_138834694_138834833	3|14|8	3|3|0	12|14|6	0|0|0	234	130	0.000628162	0.0620295	0.357|0.722|1.0	1.0|1.0|1.0	-0.307
BID	BID	SE	chr22	-	17750104_17750174_17739348_17739488_17774380_17774412	10|20|6	4|4|2	5|12|10	1|0|1	199	130	0.000629313	0.0620295	0.62|0.766|0.662	0.766|1.0|0.867	-0.195
TBC1D5	TBC1D5	SE	chr3	-	17562018_17562142_17508473_17508605_17586352_17586466	12|18|2	1|0|0	13|13|7	2|3|1	253	130	0.000629889	0.0620295	0.86|1.0|1.0	0.77|0.69|0.782	0.206
MAST4	MAST4	SE	chr5	+	66916982_66917018_66899950_66899982_67054403_67054492	2|2|1	2|2|1	1|0|1	7|9|1	165	130	0.000636463	0.0624846	0.441|0.441|0.441	0.101|0.0|0.441	0.26
NAPB	NAPB	SE	chr20	-	23395138_23395185_23394921_23394999_23402992_23403072	2|2|11	2|2|4	1|2|2	6|8|6	176	130	0.000642715	0.0627335	0.425|0.425|0.67	0.11|0.156|0.198	0.352
ABCC12	ABCC12	MXE	chr16	-	48100871_48101009_48104141_48104368_48091119_48091209_48105138_48105336	1|3|1	0|0|2	1|2|0	1|1|3	260	260	0.000817163	0.0630097	1.0|1.0|0.333	0.5|0.667|0.0	0.389
FAM86C1	FAM86C1	MXE	chr11	+	71791738_71791819_71793379_71793481_71789782_71789845_71796016_71796166	0|0|1	3|4|2	4|1|1	3|7|2	210	231	0.000825704	0.0630097	0.0|0.0|0.355	0.595|0.136|0.355	-0.244
CCDC14	CCDC14	SE	chr3	-	123956739_123956795_123948895_123949132_123961143_123961229	15|12|7	0|1|1	5|10|13	2|4|2	185	130	0.00066486	0.0644813	1.0|0.894|0.831	0.637|0.637|0.82	0.21
AREL1	AREL1	SE	chr14	-	74684453_74684680_74683295_74683533_74685599_74685660	17|16|18	1|1|5	18|16|9	0|1|0	260	130	0.000667469	0.0645388	0.895|0.889|0.643	1.0|0.889|1.0	-0.154
FAM134C	FAM134C	SE	chr17	-	42587833_42587864_42586764_42586891_42592055_42592162	10|8|4	1|2|3	9|9|7	0|0|0	160	130	0.000670118	0.0645997	0.89|0.765|0.52	1.0|1.0|1.0	-0.275
DDX11	DDX11	A3SS	chr12	+	31103316_31103395_31103321_31103395_31102935_31103020	5|6|11	1|0|0	14|10|8	2|2|3	134	130	0.00128013	0.0648415	0.829|1.0|1.0	0.872|0.829|0.721	0.136
KIAA0922	KIAA0922	A3SS	chr4	+	153584834_153584931_153584837_153584931_153583563_153583672	3|1|5	1|1|0	4|5|3	9|2|1	132	130	0.00130081	0.0648415	0.747|0.496|1.0	0.304|0.711|0.747	0.16
AMOTL1	AMOTL1	SE	chr11	+	94795010_94795160_94740937_94740988_94799389_94799539	22|29|23	2|5|1	18|9|8	1|0|0	260	130	0.000679374	0.0649294	0.846|0.744|0.92	0.9|1.0|1.0	-0.13
PCBP2	PCBP2	SE	chr12	+	53464759_53464852_53462480_53462567_53467220_53467293	72|78|51	2|1|2	90|55|74	3|10|8	222	130	0.000679623	0.0649294	0.955|0.979|0.937	0.946|0.763|0.844	0.106
ODF2	ODF2	A3SS	chr9	+	128460512_128460666_128460549_128460666_128459566_128459657	40|46|22	20|13|2	62|36|31	6|3|2	166	130	0.00135979	0.0650754	0.61|0.735|0.896	0.89|0.904|0.924	-0.159
SEZ6L2	SEZ6L2	SE	chr16	-	29872704_29872743_29872408_29872526_29873239_29873431	29|14|13	8|5|5	20|10|7	19|12|7	168	130	0.000696325	0.0661302	0.737|0.684|0.668	0.449|0.392|0.436	0.271
TRAF3IP1	TRAF3IP1	SE	chr2	+	238325305_238325374_238320440_238320785_238328925_238329342	69|61|40	3|0|2	74|45|47	5|7|7	198	130	0.000719331	0.0679121	0.938|1.0|0.929	0.907|0.808|0.815	0.112
SLC35C2	SLC35C2	A3SS	chr20	-	46355072_46355241_46355072_46355178_46355801_46355874	8|8|12	0|3|3	17|4|7	2|0|0	192	130	0.00145045	0.0680259	1.0|0.644|0.73	0.852|1.0|1.0	-0.159
ZNF134	ZNF134	SE	chr19	+	57619411_57619508_57614250_57614503_57620159_57620318	4|2|5	0|4|3	20|7|5	0|1|1	226	130	0.000739965	0.0696546	1.0|0.223|0.489	1.0|0.801|0.742	-0.277
RAN	RAN	SE	chr12	+	130872583_130872617_130872075_130872126_130872835_130872920	0|0|0	3|4|1	4|0|2	2|4|2	163	130	0.00074515	0.0699371	0.0|0.0|0.0	0.615|0.0|0.444	-0.353
UBXN11	UBXN11	SE	chr1	-	26302812_26302918_26301693_26301722_26306591_26306609	16|22|12	0|0|0	36|33|41	3|4|1	235	130	0.000758814	0.0710112	1.0|1.0|1.0	0.869|0.82|0.958	0.118
DPH7	DPH7	SE	chr9	-	137577469_137577603_137576079_137576167_137578624_137578935	17|13|19	1|6|1	26|20|28	2|0|0	260	130	0.000762507	0.0711488	0.895|0.52|0.905	0.867|1.0|1.0	-0.182
DYM	DYM	MXE	chr18	-	49097401_49097515_49118743_49118926_49041473_49044204_49163684_49163787	12|6|6	0|1|0	4|4|11	1|2|3	260	243	0.000955305	0.0712684	1.0|0.849|1.0	0.789|0.651|0.774	0.212
PSMA3-AS1	PSMA3-AS1	SE	chr14	-	58293065_58293138_58291634_58291707_58293765_58295811	1|5|5	1|0|0	2|4|3	2|2|1	202	130	0.000768839	0.0713253	0.392|1.0|1.0	0.392|0.563|0.659	0.259
SLC25A22	SLC25A22	SE	chr11	-	796042_796367_794986_795169_798216_798267	10|1|5	1|0|1	6|2|2	3|1|1	260	130	0.000770291	0.0713253	0.833|1.0|0.714	0.5|0.5|0.5	0.349
JARID2	JARID2	SE	chr6	+	15410223_15410365_15374116_15374252_15452005_15452175	48|32|44	2|0|1	37|43|38	4|4|5	260	130	0.000773312	0.0713253	0.923|1.0|0.957	0.822|0.843|0.792	0.141
THUMPD2	THUMPD2	SE	chr2	-	39755294_39755409_39744369_39744478_39755888_39755960	7|23|7	4|0|2	12|14|13	0|0|0	244	130	0.000786788	0.0719461	0.483|1.0|0.651	1.0|1.0|1.0	-0.289
PGGT1B	PGGT1B	SE	chr5	-	115230975_115231021_115221823_115222008_115236389_115236522	17|22|11	4|0|3	20|8|15	0|0|0	175	130	0.000790682	0.0720962	0.759|1.0|0.731	1.0|1.0|1.0	-0.17
45179	45179	SE	chr2	-	109574580_109574767_109567814_109567976_109585125_109585321	8|6|4	0|0|1	16|16|7	2|1|4	260	130	0.000795427	0.0721058	1.0|1.0|0.667	0.8|0.889|0.467	0.17
SYNE4	SYNE4	SE	chr19	-	36008216_36008367_36006422_36006671_36008553_36008644	19|9|4	0|0|0	9|4|2	1|3|1	260	130	0.000807635	0.0722386	1.0|1.0|1.0	0.818|0.4|0.5	0.427
KIF13A	KIF13A	SE	chr6	-	17789871_17789910_17787775_17787875_17794248_17794395	100|72|92	34|33|38	62|56|67	50|54|38	168	130	0.000809692	0.0722386	0.695|0.628|0.652	0.49|0.445|0.577	0.154
ZNF133	ZNF133	SE	chr20	+	18297984_18298062_18288282_18288604_18305007_18305178	7|1|0	0|2|2	6|2|4	0|0|0	207	130	0.000816821	0.0722386	1.0|0.239|0.0	1.0|1.0|1.0	-0.587
TMUB2	TMUB2	SE	chr17	+	44187675_44187743_44186969_44187109_44189021_44189588	0|2|1	1|0|0	2|1|0	0|2|2	197	130	0.000819328	0.0722386	0.0|1.0|1.0	1.0|0.248|0.0	0.251
TRIM26	TRIM26	SE	chr6	-	30201034_30201138_30198665_30199153_30204655_30204765	33|36|38	7|3|2	62|29|36	2|0|1	233	130	0.000823873	0.0724397	0.725|0.87|0.914	0.945|1.0|0.953	-0.13
ASL	ASL	SE	chr7	+	66086743_66086821_66086584_66086662_66087333_66087386	28|28|11	0|2|0	14|18|18	1|3|4	207	130	0.000832489	0.0727973	1.0|0.898|1.0	0.898|0.79|0.739	0.157
UCHL5	UCHL5	SE	chr1	-	193059412_193059515_193051791_193051817_193059632_193060080	0|0|0	8|13|2	3|2|2	8|9|6	232	130	0.000846238	0.0731996	0.0|0.0|0.0	0.174|0.111|0.157	-0.147
MKNK1	MKNK1	SE	chr1	-	46560233_46560277_46557407_46558800_46561477_46561642	8|4|8	2|1|0	1|3|3	4|1|3	173	130	0.000851452	0.0732546	0.75|0.75|1.0	0.158|0.693|0.429	0.407
RPAIN	RPAIN	SE	chr17	+	5425970_5426082_5422768_5422829_5432541_5432608	7|10|11	1|0|1	11|8|10	6|0|4	241	130	0.000859577	0.073355	0.791|1.0|0.856	0.497|1.0|0.574	0.192
BIRC5	BIRC5	SE	chr17	+	78222827_78222992_78214679_78214789_78223464_78225636	2|1|2	13|4|11	12|5|9	18|10|7	260	130	0.000860103	0.073355	0.071|0.111|0.083	0.25|0.2|0.391	-0.192
NUP62CL	NUP62CL	SE	chrX	-	107150855_107150967_107147742_107147809_107153171_107153306	2|0|10	0|1|1	0|6|0	4|5|7	241	130	0.000861192	0.073355	1.0|0.0|0.844	0.0|0.393|0.0	0.484
TMTC4	TMTC4	SE	chr13	-	100670282_100670569_100668578_100668794_100674743_100674879	2|10|6	1|4|2	10|6|6	0|2|0	260	130	0.00086256	0.073355	0.5|0.556|0.6	1.0|0.6|1.0	-0.315
ATG10	ATG10	SE	chr5	+	81976192_81976327_81972050_81972306_81987558_81987678	2|4|2	3|1|2	0|1|2	6|7|9	260	130	0.000864079	0.073355	0.25|0.667|0.333	0.0|0.067|0.1	0.361
KCTD20	KCTD20	SE	chr6	+	36479120_36479223_36474788_36475062_36481561_36481759	35|21|18	1|3|3	30|16|15	0|0|0	232	130	0.000870542	0.0737082	0.951|0.797|0.771	1.0|1.0|1.0	-0.16
CANT1	CANT1	SE	chr17	-	79000099_79000270_78998147_78998286_79009663_79009764	22|18|17	1|4|2	18|25|20	13|13|6	260	130	0.000897389	0.0753033	0.917|0.692|0.81	0.409|0.49|0.625	0.298
PHYKPL	PHYKPL	SE	chr5	-	178225354_178225429_178224641_178224729_178229939_178230099	2|5|6	0|0|0	5|2|4	1|0|5	204	130	0.000898792	0.0753033	1.0|1.0|1.0	0.761|1.0|0.338	0.3
CAPRIN2	CAPRIN2	SE	chr12	-	30753343_30753559_30751070_30751133_30754688_30754860	8|14|14	2|1|3	13|16|9	0|0|1	260	130	0.000925256	0.0767124	0.667|0.875|0.7	1.0|1.0|0.818	-0.192
RPS6KB1	RPS6KB1	SE	chr17	+	59912683_59912804_59893045_59893325_59926434_59926582	3|3|2	2|1|1	8|6|5	1|0|0	250	130	0.000930606	0.0767124	0.438|0.609|0.51	0.806|1.0|1.0	-0.416
ZNF142	ZNF142	SE	chr2	-	218658700_218658876_218650358_218650526_218658979_218659035	9|11|9	0|4|0	6|5|3	5|6|1	260	130	0.000935055	0.0767124	1.0|0.579|1.0	0.375|0.294|0.6	0.437
PCNX2	PCNX2	SE	chr1	-	233262044_233262165_233261284_233261321_233262957_233263163	11|11|9	7|10|8	22|13|14	6|1|3	250	130	0.000962567	0.0779923	0.45|0.364|0.369	0.656|0.871|0.708	-0.351
SLC16A6	SLC16A6	SE	chr17	-	68285544_68285642_68278088_68278327_68291085_68291182	2|0|5	2|7|7	0|0|0	11|2|6	227	130	0.000967521	0.0781958	0.364|0.0|0.29	0.0|0.0|0.0	0.218
USP13	USP13	SE	chr3	+	179681877_179682003_179652754_179653393_179690240_179690301	27|21|15	0|0|0	55|35|37	4|4|0	255	130	0.000972364	0.0783892	1.0|1.0|1.0	0.875|0.817|1.0	0.103
TMUB2	TMUB2	SE	chr17	+	44187616_44187743_44187048_44187109_44189021_44189588	0|2|1	1|0|0	1|0|0	0|2|2	256	130	0.000980142	0.0788177	0.0|1.0|1.0	1.0|0.0|0.0	0.333
ZFX	ZFX	SE	chrX	+	24161714_24161842_24149744_24149794_24172714_24172800	3|0|1	5|2|4	6|4|3	1|3|1	257	130	0.000988433	0.0791681	0.233|0.0|0.112	0.752|0.403|0.603	-0.471
DHRS4L2	DHRS4L2	SE	chr14	+	24001383_24001517_23995031_23995133_24004336_24004392	13|6|1	14|13|10	11|11|12	8|4|3	260	130	0.000989447	0.0791681	0.317|0.188|0.048	0.407|0.579|0.667	-0.367
AGAP3	AGAP3	SE	chr7	+	151139978_151140116_151134424_151134568_151141897_151142052	5|8|3	4|6|3	8|13|8	2|0|2	260	130	0.000992821	0.07924	0.385|0.4|0.333	0.667|1.0|0.667	-0.405
TMEM218	TMEM218	SE	chr11	-	125102131_125102302_125101200_125101303_125102733_125102809	5|4|0	2|3|2	1|0|3	0|1|0	260	130	0.00100452	0.0796981	0.556|0.4|0.0	1.0|0.0|1.0	-0.348
TMEM218	TMEM218	SE	chr11	-	125102131_125102351_125101200_125101303_125102733_125102809	5|4|0	2|3|2	1|0|3	0|1|0	260	130	0.00100452	0.0796981	0.556|0.4|0.0	1.0|0.0|1.0	-0.348
ST20-MTHFS	ST20-MTHFS	SE	chr15	-	79907628_79907684_79889092_79889354_79923451_79923744	0|1|1	4|2|8	2|3|1	0|1|5	185	130	0.00100852	0.0796981	0.0|0.26|0.081	1.0|0.678|0.123	-0.487
SDCCAG8	SDCCAG8	SE	chr1	+	243293398_243293494_243286353_243286397_243304712_243304777	3|3|3	18|17|12	6|6|17	12|12|12	225	130	0.00102249	0.0800732	0.088|0.093|0.126	0.224|0.224|0.45	-0.197
PLXNB1	PLXNB1	A3SS	chr3	-	48419576_48420257_48419576_48419674_48420664_48420773	10|7|16	1|0|6	6|15|14	0|0|2	260	130	0.00178066	0.0803008	0.833|1.0|0.571	1.0|1.0|0.778	-0.125
DICER1	DICER1	SE	chr14	-	95140658_95140759_95134360_95134503_95157229_95157270	1|0|2	0|1|0	2|1|3	1|2|2	230	130	0.00104131	0.0810877	1.0|0.0|1.0	0.531|0.22|0.459	0.263
MFSD14B	MFSD14B	SE	chr9	+	94456239_94456337_94453957_94454070_94458321_94458464	19|16|18	1|5|1	20|20|17	2|0|0	227	130	0.0010505	0.0816052	0.916|0.647|0.912	0.851|1.0|1.0	-0.125
LPP	LPP	MXE	chr3	+	188225404_188225527_188341662_188341719_188208197_188208318_188406111_188406313	0|1|0	1|1|1	1|2|2	1|0|3	252	186	0.00112476	0.0822196	0.0|0.425|0.0	0.425|1.0|0.33	-0.443
GEMIN2	GEMIN2	MXE	chr14	+	39124991_39125036_39128279_39128348_39122429_39122543_39131957_39132068	1|1|0	7|2|8	0|6|4	2|7|9	174	198	0.00113673	0.0822196	0.14|0.363|0.0	0.0|0.494|0.336	-0.109
MPV17	MPV17	MXE	chr2	-	27312993_27313109_27322447_27322522_27312679_27312772_27323051_27323054	0|3|2	41|44|39	8|2|9	37|37|49	204	245	0.00115238	0.0822196	0.0|0.076|0.058	0.206|0.061|0.181	-0.105
LRRFIP1	LRRFIP1	MXE	chr2	+	237757455_237757548_237758728_237758821_237756094_237756187_237760063_237760205	6|7|2	7|4|2	2|2|6	15|13|16	222	222	0.00119107	0.0822196	0.462|0.636|0.5	0.118|0.133|0.273	0.358
CCDC125	CCDC125	MXE	chr5	-	69285336_69285467_69292187_69292362_69280174_69283034_69294792_69294900	33|39|28	28|54|39	41|68|50	33|27|25	260	260	0.00119268	0.0822196	0.541|0.419|0.418	0.554|0.716|0.667	-0.186
CD46	CD46	SE	chr1	+	207767778_207767823_207767012_207767195_207770320_207770362	263|245|170	51|44|49	153|129|120	65|35|52	174	130	0.0010659	0.0825126	0.794|0.806|0.722	0.637|0.734|0.633	0.106
ZBTB8OS	ZBTB8OS	A3SS	chr1	-	32633950_32634110_32633950_32634072_32634701_32634792	3|5|5	21|32|37	10|11|5	17|20|19	167	130	0.00186526	0.0825291	0.1|0.108|0.095	0.314|0.3|0.17	-0.16
FAM49B	FAM49B	SE	chr8	-	129879596_129879789_129879388_129879471_129880375_129880458	5|3|0	4|6|9	0|1|0	6|5|6	260	130	0.00108027	0.082959	0.385|0.2|0.0	0.0|0.091|0.0	0.165
ARHGEF12	ARHGEF12	MXE	chr11	+	120431770_120431911_120437307_120437382_120429711_120429831_120440128_120440221	146|151|167	99|117|94	102|114|84	122|95|105	260	204	0.00122904	0.0830881	0.536|0.503|0.582	0.396|0.485|0.386	0.118
SYNRG	SYNRG	A3SS	chr17	-	37541971_37542565_37541971_37542430_37553114_37554059	14|26|28	4|0|4	30|24|13	1|1|0	260	130	0.00191961	0.0833608	0.636|1.0|0.778	0.938|0.923|1.0	-0.149
DNAH14	DNAH14	SE	chr1	+	225023614_225023865_225007412_225007544_225038693_225038823	2|1|1	2|0|2	1|2|1	0|0|1	260	130	0.0011211	0.0852439	0.333|1.0|0.2	1.0|1.0|0.333	-0.267
AKIP1	AKIP1	SE	chr11	+	8917286_8917367_8914825_8914930_8919336_8919414	4|4|12	3|3|0	9|4|6	2|0|0	210	130	0.00112475	0.0852439	0.452|0.452|1.0	0.736|1.0|1.0	-0.277
PXK	PXK	SE	chr3	+	58365873_58365924_58332879_58333090_58390581_58390659	1|0|1	2|1|0	6|3|2	0|1|0	180	130	0.00112664	0.0852439	0.265|0.0|1.0	1.0|0.684|1.0	-0.473
MPV17	MPV17	SE	chr2	-	27312993_27313074_27312679_27312772_27322447_27322522	41|38|35	0|3|2	34|33|41	8|2|9	210	130	0.00113253	0.0854871	1.0|0.887|0.915	0.725|0.911|0.738	0.143
TTC31	TTC31	SE	chr2	+	74490024_74490127_74483321_74483410_74490243_74490473	29|28|22	1|1|0	23|20|15	3|5|0	232	130	0.00113679	0.0856068	0.942|0.94|1.0	0.811|0.691|1.0	0.127
CIZ1	CIZ1	SE	chr9	-	128187862_128187934_128185546_128185776_128190328_128190444	67|61|40	12|11|9	100|52|55	6|6|2	201	130	0.00114181	0.0857829	0.783|0.782|0.742	0.915|0.849|0.947	-0.135
ANKRD13C	ANKRD13C	SE	chr1	-	70270855_70270956_70260587_70262847_70274719_70274818	14|15|12	3|3|3	27|21|19	1|2|0	230	130	0.00114617	0.0859089	0.725|0.739|0.693	0.939|0.856|1.0	-0.213
WHSC1	WHSC1	SE	chr4	+	1892165_1892263_1871433_1871542_1900625_1900766	0|0|0	3|4|4	4|1|1	2|3|3	227	130	0.00114952	0.0859585	0.0|0.0|0.0	0.534|0.16|0.16	-0.285
MRPS15	MRPS15	SE	chr1	-	36462087_36462163_36457922_36457981_36463805_36463850	65|58|47	3|2|4	35|40|31	7|5|8	205	130	0.00115439	0.0861019	0.932|0.948|0.882	0.76|0.835|0.711	0.152
DICER1	DICER1	SE	chr14	-	95141682_95141748_95134360_95134503_95157229_95157270	6|10|4	0|1|0	4|6|5	1|2|2	195	130	0.00116683	0.0864927	1.0|0.87|1.0	0.727|0.667|0.625	0.284
CCDC77	CCDC77	SE	chr12	+	409367_409421_401575_401684_411746_411978	2|2|3	0|0|1	2|1|2	5|0|1	183	130	0.00117368	0.086655	1.0|1.0|0.681	0.221|1.0|0.587	0.291
NUPL2	NUPL2	SE	chr7	+	23195838_23195915_23187051_23187146_23196679_23196766	10|17|12	1|2|3	15|11|8	0|0|0	206	130	0.00117507	0.086655	0.863|0.843|0.716	1.0|1.0|1.0	-0.193
KIF18B	KIF18B	A3SS	chr17	-	44932055_44932242_44932055_44932206_44932672_44932773	6|3|3	2|1|2	9|3|7	0|0|0	165	130	0.00208915	0.0872086	0.703|0.703|0.542	1.0|1.0|1.0	-0.351
TMEM127	TMEM127	A3SS	chr2	-	96265137_96265512_96265137_96265489_96265868_96265994	3|2|15	2|9|10	1|1|0	2|2|1	152	130	0.00211978	0.0872086	0.562|0.16|0.562	0.3|0.3|0.0	0.228
ZNF595	ZNF595	SE	chr4	+	59429_59556_53284_53491_85730_87521	34|28|37	0|1|0	19|29|32	3|2|2	256	130	0.0012015	0.0884	1.0|0.934|1.0	0.763|0.88|0.89	0.134
RPP38	RPP38	SE	chr10	+	15102217_15102336_15097381_15097766_15103304_15103713	5|8|5	0|1|2	7|10|6	8|5|7	248	130	0.00121722	0.088943	1.0|0.807|0.567	0.314|0.512|0.31	0.413
VPS28	VPS28	A3SS	chr8	-	144424945_144425051_144424945_144425000_144425682_144425772	32|55|32	13|8|6	52|33|26	3|3|2	180	130	0.00220751	0.0892519	0.64|0.832|0.794	0.926|0.888|0.904	-0.151
CNEP1R1	CNEP1R1	SE	chr16	+	50025650_50025701_50024409_50025340_50026395_50026467	0|0|2	3|6|2	4|2|4	4|11|0	180	130	0.00122985	0.089661	0.0|0.0|0.419	0.419|0.116|1.0	-0.372
MRPL55	MRPL55	SE	chr1	-	228108436_228108474_228108234_228108318_228109148_228109306	1|0|1	3|5|0	8|5|6	4|1|3	167	130	0.00124517	0.0905721	0.206|0.0|1.0	0.609|0.796|0.609	-0.269
AP000275.65	AP000275.65	SE	chr21	-	32582199_32582415_32578821_32578831_32603160_32603292	8|12|6	1|3|3	10|6|3	2|0|0	260	130	0.0012494	0.0906735	0.8|0.667|0.5	0.714|1.0|1.0	-0.249
XRN1	XRN1	SE	chr3	-	142318789_142318903_142318591_142318694_142329433_142329615	2|7|3	3|2|0	2|3|2	0|0|0	243	130	0.00125319	0.0907426	0.263|0.652|1.0	1.0|1.0|1.0	-0.362
IQCD	IQCD	SE	chr12	-	113200579_113200813_113195442_113195889_113207437_113208259	2|3|1	4|1|0	7|8|6	1|0|0	260	130	0.00125844	0.0909172	0.2|0.6|1.0	0.778|1.0|1.0	-0.326
ZNF263	ZNF263	SE	chr16	+	3285058_3285239_3282942_3284205_3285680_3285754	17|15|13	1|0|0	30|28|35	2|5|1	260	130	0.00126852	0.0914395	0.895|1.0|1.0	0.882|0.737|0.946	0.11
HES4	HES4	SE	chr1	-	999691_999787_999525_999613_999865_1000111	9|19|35	3|0|6	26|16|20	1|0|1	225	130	0.00128067	0.0921072	0.634|1.0|0.771	0.938|1.0|0.92	-0.151
PCBP1-AS1	PCBP1-AS1	A5SS	chr2	-	70085815_70086218_70086123_70086218_70085546_70085624	2|4|4	2|3|1	6|8|2	0|0|2	260	130	0.00224376	0.0923923	0.333|0.4|0.667	1.0|1.0|0.333	-0.311
CPS1	CPS1	A5SS	chr2	+	210519550_210519784_210519550_210519670_210556718_210556859	6|3|5	1|1|7	0|1|2	2|4|2	243	130	0.00227665	0.0923923	0.762|0.616|0.276	0.0|0.118|0.349	0.396
C7orf49	C7orf49	A5SS	chr7	-	135168748_135169060_135168968_135169060_135167731_135167807	42|39|29	1|4|0	49|30|36	7|7|4	260	130	0.00240583	0.0923923	0.955|0.83|1.0	0.778|0.682|0.818	0.169
RECQL4	RECQL4	A5SS	chr8	-	144513217_144513480_144513415_144513480_144512846_144513138	8|13|7	5|1|0	13|18|12	0|0|1	260	130	0.00244527	0.0923923	0.444|0.867|1.0	1.0|1.0|0.857	-0.182
RB1CC1	RB1CC1	A5SS	chr8	-	52628031_52628168_52628040_52628168_52624716_52624787	6|1|3	4|2|0	1|3|2	0|0|1	138	130	0.00253722	0.0923923	0.586|0.32|1.0	1.0|1.0|0.653	-0.249
C7orf49	C7orf49	A5SS	chr7	-	135168744_135169060_135168968_135169060_135167731_135167807	16|21|18	1|4|0	21|15|16	7|7|4	260	130	0.00261241	0.0923923	0.889|0.724|1.0	0.6|0.517|0.667	0.276
C7orf49	C7orf49	A5SS	chr7	-	135168930_135169060_135168968_135169060_135167731_135167807	11|11|14	1|4|0	9|8|13	7|7|4	167	130	0.00264372	0.0923923	0.895|0.682|1.0	0.5|0.471|0.717	0.296
DMKN	DMKN	A5SS	chr19	-	35498597_35498763_35498715_35498763_35497498_35497538	7|6|6	2|3|1	4|9|8	0|0|2	247	130	0.00278836	0.0923923	0.648|0.513|0.759	1.0|1.0|0.678	-0.253
CPEB3	CPEB3	A5SS	chr10	-	92192476_92192636_92192545_92192636_92180962_92181019	3|3|0	4|0|1	0|0|0	1|1|1	198	130	0.00279617	0.0923923	0.33|1.0|0.0	0.0|0.0|0.0	0.443
ARFIP1	ARFIP1	A5SS	chr4	+	152779936_152780226_152779936_152780091_152829624_152829726	34|37|16	7|8|7	21|14|31	2|0|3	260	130	0.00282132	0.0923923	0.708|0.698|0.533	0.84|1.0|0.838	-0.246
DHRS4L2	DHRS4L2	MXE	chr14	+	23995031_23995133_24001383_24001517_23990181_23990359_24004336_24004392	19|15|12	11|6|1	8|11|3	11|11|12	231	260	0.00143348	0.0929371	0.66|0.738|0.931	0.45|0.53|0.22	0.376
UBAP2L	UBAP2L	SE	chr1	+	154269361_154269412_154268756_154268954_154270199_154270564	1|0|1	4|1|1	1|5|1	1|1|2	180	130	0.00129828	0.0931648	0.153|0.0|0.419	0.419|0.783|0.265	-0.298
ZNF37A	ZNF37A	A5SS	chr10	+	38095537_38095633_38095537_38095629_38095743_38095804	1|2|0	7|7|3	4|5|6	11|6|9	133	130	0.00293832	0.0932249	0.123|0.218|0.0	0.262|0.449|0.395	-0.255
RNLS	RNLS	SE	chr10	-	88581566_88581709_88572902_88573061_88583072_88583190	5|6|10	0|3|1	2|4|4	3|2|9	260	130	0.00130663	0.0933629	1.0|0.5|0.833	0.25|0.5|0.182	0.467
TLE4	TLE4	SE	chr9	+	79627373_79627448_79612655_79612718_79652592_79652794	8|11|12	1|0|0	13|4|14	2|2|2	204	130	0.0013188	0.094005	0.836|1.0|1.0	0.806|0.56|0.817	0.218
TMEM218	TMEM218	SE	chr11	-	125102131_125102317_125101200_125101303_125102733_125102809	8|8|0	2|3|2	2|0|7	0|1|0	260	130	0.0013303	0.0944043	0.667|0.571|0.0	1.0|0.0|1.0	-0.254
HELZ	HELZ	MXE	chr17	-	67239432_67239489_67243783_67243839_67218594_67218822_67245147_67245183	8|0|6	12|15|8	0|1|2	8|19|12	185	186	0.0014778	0.0946838	0.401|0.0|0.43	0.0|0.05|0.144	0.212
ZNF136	ZNF136	SE	chr19	+	12169281_12169391_12163063_12163206_12185784_12185911	0|0|0	5|10|7	3|3|1	4|6|12	239	130	0.00134765	0.0954236	0.0|0.0|0.0	0.29|0.214|0.043	-0.182
CNOT2	CNOT2	MXE	chr12	+	70294070_70294294_70301704_70301865_70278131_70278274_70310894_70311017	1|0|0	0|4|4	4|3|0	2|0|2	260	260	0.00152181	0.0963696	1.0|0.0|0.0	0.667|1.0|0.0	-0.222
SLMAP	SLMAP	SE	chr3	+	57871635_57871698_57865241_57865292_57890040_57890100	36|46|38	2|9|6	43|31|30	17|11|12	192	130	0.00136859	0.0964798	0.924|0.776|0.811	0.631|0.656|0.629	0.198
RBL1	RBL1	SE	chr20	-	37003701_37003866_36996348_36998929_37007410_37007559	40|32|22	0|1|0	44|43|30	0|4|4	260	130	0.00137232	0.0965301	1.0|0.941|1.0	1.0|0.843|0.789	0.103
VEZT	VEZT	MXE	chr12	+	95256549_95256622_95257149_95257239_95251939_95252071_95262905_95263081	8|13|8	33|21|22	2|1|3	23|11|20	202	219	0.00156937	0.0968521	0.208|0.402|0.283	0.086|0.09|0.14	0.192
COMTD1	COMTD1	SE	chr10	-	75235266_75235372_75235059_75235178_75235834_75235925	10|21|10	1|2|5	14|11|7	1|0|1	235	130	0.00139378	0.0978241	0.847|0.853|0.525	0.886|1.0|0.795	-0.152
EPB41L1	EPB41L1	SE	chr20	+	36173763_36173954_36112425_36112480_36175550_36175715	3|9|7	2|0|6	19|14|3	0|1|1	260	130	0.00140199	0.0980846	0.429|1.0|0.368	1.0|0.875|0.6	-0.226
CCDC191	CCDC191	SE	chr3	-	114053596_114053635_114046590_114046732_114056376_114056613	3|9|2	0|2|0	5|3|5	4|0|3	168	130	0.00140665	0.0980846	1.0|0.777|1.0	0.492|1.0|0.563	0.241
PPP2R5C	PPP2R5C	SE	chr14	+	101831700_101831804_101809868_101810036_101836168_101836432	0|0|0	2|7|1	1|1|5	6|8|7	233	130	0.00140694	0.0980846	0.0|0.0|0.0	0.085|0.065|0.285	-0.145
ARMC8	ARMC8	SE	chr3	+	138209816_138209893_138188400_138188530_138221925_138221997	4|9|3	0|1|0	3|6|5	1|1|3	206	130	0.00141442	0.0980846	1.0|0.85|1.0	0.654|0.791|0.513	0.297
TSPAN4	TSPAN4	SE	chr11	+	862549_862741_849815_850367_864436_864511	20|44|29	0|2|0	29|16|12	3|1|3	260	130	0.00141786	0.0980846	1.0|0.917|1.0	0.829|0.889|0.667	0.177
CANT1	CANT1	SE	chr17	-	79000099_79000270_78998147_78998286_79005371_79005481	19|20|17	0|2|0	22|26|19	1|1|8	260	130	0.00143075	0.0982737	1.0|0.833|1.0	0.917|0.929|0.543	0.148
TMTC4	TMTC4	SE	chr13	-	100670359_100670569_100668578_100668794_100674743_100674795	5|17|11	1|4|2	15|11|12	0|2|0	260	130	0.00143089	0.0982737	0.714|0.68|0.733	1.0|0.733|1.0	-0.202
EFS	EFS	SE	chr14	-	23360554_23360833_23360140_23360281_23365007_23365633	22|24|26	0|0|0	24|31|22	1|0|6	260	130	0.00144437	0.0986337	1.0|1.0|1.0	0.923|1.0|0.647	0.143
DTNB	DTNB	SE	chr2	-	25455404_25455494_25451547_25451635_25482795_25482873	25|14|21	0|1|0	15|12|11	4|1|1	219	130	0.00144537	0.0986337	1.0|0.893|1.0	0.69|0.877|0.867	0.153
GPATCH8	GPATCH8	MXE	chr17	-	44436477_44436545_44464471_44464544_44435064_44435151_44474828_44474903	13|13|24	22|18|32	8|9|7	29|30|27	202	197	0.00163287	0.0988068	0.366|0.413|0.422	0.212|0.226|0.202	0.187
ZNF24	ZNF24	SE	chr18	-	35344668_35344721_35340234_35340733_35345278_35345482	0|0|0	6|5|2	4|0|2	4|3|1	182	130	0.00145648	0.0991801	0.0|0.0|0.0	0.417|0.0|0.588	-0.335
PIK3C3	PIK3C3	SE	chr18	+	42033825_42033957_42029324_42029441_42037691_42037820	40|31|36	2|2|3	50|57|38	0|0|0	260	130	0.00145973	0.0991901	0.909|0.886|0.857	1.0|1.0|1.0	-0.116
CD46	CD46	MXE	chr1	+	207767778_207767823_207783291_207783330_207767012_207767195_207785070_207785106	39|37|15	93|88|91	17|9|8	78|65|85	174	168	0.00166578	0.0996907	0.288|0.289|0.137	0.174|0.118|0.083	0.113
ZBTB8OS	ZBTB8OS	A3SS	chr1	-	32633950_32634110_32633950_32634072_32650432_32650584	13|11|15	1|0|2	24|9|12	5|3|4	167	130	0.00251696	0.100038	0.91|1.0|0.854	0.789|0.7|0.7	0.192
ALG13	ALG13	MXE	chrX	+	111722792_111722857_111723797_111723898_111721602_111721711_111724933_111725061	12|17|7	43|88|54	29|23|19	77|46|48	194	230	0.00170032	0.100652	0.249|0.186|0.133	0.309|0.372|0.319	-0.144
CXorf23	CXorf23	A5SS	chrX	-	19937417_19937532_19937504_19937532_19929784_19929940	7|12|4	3|1|4	3|4|4	0|1|1	216	130	0.00330895	0.10105	0.584|0.878|0.376	1.0|0.707|0.707	-0.192
PML	PML	A5SS	chr15	+	74033155_74033422_74033155_74033414_74034477_74034530	5|0|1	2|9|2	0|0|0	5|5|3	137	130	0.00332974	0.10105	0.703|0.0|0.322	0.0|0.0|0.0	0.342
USP54	USP54	SE	chr10	-	73504849_73504990_73500654_73500838_73505307_73505426	4|2|1	1|10|4	2|3|1	1|1|0	260	130	0.00149555	0.101194	0.667|0.091|0.111	0.5|0.6|1.0	-0.41
ZNF592	ZNF592	MXE	chr15	+	84764706_84764815_84778182_84778312_84748634_84748664_84782656_84784895	2|2|3	7|10|8	0|0|2	15|4|14	238	259	0.00175096	0.101444	0.237|0.179|0.29	0.0|0.0|0.135	0.19
TNRC6A	TNRC6A	SE	chr16	+	24776932_24777358_24758338_24758360_24789231_24791817	76|78|55	6|6|6	73|64|67	0|4|1	260	130	0.00151732	0.102236	0.864|0.867|0.821	1.0|0.889|0.971	-0.103
ELMO2	ELMO2	SE	chr20	-	46398696_46398771_46394404_46394532_46406547_46406559	4|15|13	0|0|2	7|7|13	2|3|2	204	130	0.00152469	0.102516	1.0|1.0|0.806	0.69|0.598|0.806	0.237
ATXN3	ATXN3	SE	chr14	-	92093251_92093318_92088729_92088817_92096092_92096134	26|22|25	3|2|2	39|32|28	1|0|0	196	130	0.00153008	0.102562	0.852|0.879|0.892	0.963|1.0|1.0	-0.113
ENOX2	ENOX2	SE	chrX	-	130679541_130679748_130669964_130670198_130688862_130689018	8|28|20	0|0|0	11|20|11	0|2|4	260	130	0.00153178	0.102562	1.0|1.0|1.0	1.0|0.833|0.579	0.196
BORCS8	BORCS8	SE	chr19	-	19186892_19187005_19181881_19182683_19192080_19192589	3|4|5	0|0|3	0|2|2	4|6|0	242	130	0.00154022	0.102912	1.0|1.0|0.472	0.0|0.152|1.0	0.44
KLHL24	KLHL24	SE	chr3	+	183636220_183636311_183635622_183635793_183643479_183643542	0|1|2	2|0|4	2|1|3	0|3|0	220	130	0.00154677	0.103134	0.0|1.0|0.228	1.0|0.165|1.0	-0.312
ZNF800	ZNF800	SE	chr7	-	127386059_127386155_127377185_127377329_127391496_127391615	17|11|11	1|0|0	11|12|13	1|4|1	225	130	0.00155235	0.103291	0.908|1.0|1.0	0.864|0.634|0.883	0.176
PPP1R12B	PPP1R12B	SE	chr1	+	202445045_202445228_202442446_202442572_202448988_202449171	27|47|19	1|2|1	29|14|21	5|6|2	260	130	0.00155935	0.103541	0.931|0.922|0.905	0.744|0.538|0.84	0.212
MTHFD1L	MTHFD1L	A3SS	chr6	+	150887841_150887981_150887844_150887981_150885633_150885734	2|2|2	0|1|1	6|5|1	1|4|4	132	130	0.00268789	0.104272	1.0|0.663|0.663	0.855|0.552|0.198	0.24
NFAT5	NFAT5	A3SS	chr16	+	69684886_69684970_69684889_69684970_69677202_69677335	3|4|4	1|1|0	3|1|2	3|0|3	132	130	0.00286088	0.104272	0.747|0.798|1.0	0.496|1.0|0.396	0.218
PIKFYVE	PIKFYVE	A3SS	chr2	+	208274017_208274053_208274020_208274053_208273583_208273733	6|4|8	1|0|0	0|5|2	1|1|3	132	130	0.00288778	0.104272	0.855|1.0|1.0	0.0|0.831|0.396	0.543
STAG3	STAG3	A3SS	chr7	+	100211434_100211539_100211437_100211539_100211010_100211185	1|1|2	0|0|2	3|4|2	3|5|1	132	130	0.00293186	0.104272	1.0|1.0|0.496	0.496|0.441|0.663	0.299
TRPM7	TRPM7	A3SS	chr15	-	50583088_50583159_50583088_50583156_50589591_50589656	3|1|1	1|0|0	4|5|1	2|2|1	132	130	0.00293474	0.104272	0.747|1.0|1.0	0.663|0.711|0.496	0.292
ARMC8	ARMC8	SE	chr3	+	138188454_138188530_138187266_138187599_138221925_138221997	0|1|1	1|1|3	2|3|4	4|3|1	205	130	0.00159254	0.105526	0.0|0.388|0.174	0.241|0.388|0.717	-0.261
IDH3G	IDH3G	A5SS	chrX	-	153790795_153790851_153790809_153790851_153790194_153790292	1|1|0	6|4|7	0|7|2	9|4|0	143	130	0.00365598	0.106328	0.132|0.185|0.0	0.0|0.614|1.0	-0.432
STARD4	STARD4	SE	chr5	-	111501961_111502088_111500146_111501116_111506329_111506379	2|4|2	0|0|0	4|0|2	2|2|0	256	130	0.00161412	0.10661	1.0|1.0|1.0	0.504|0.0|1.0	0.499
PICALM	PICALM	SE	chr11	-	85978069_85978093_85976622_85976682_85981128_85981228	42|56|35	3|6|4	51|33|35	6|18|13	153	130	0.0016291	0.107062	0.922|0.888|0.881	0.878|0.609|0.696	0.169
DYX1C1	DYX1C1	SE	chr15	-	55450221_55450367_55439471_55439581_55491122_55491256	7|2|1	1|0|0	4|13|3	2|1|2	260	130	0.00163789	0.107419	0.778|1.0|1.0	0.5|0.867|0.429	0.327
PWWP2A	PWWP2A	SE	chr5	-	160080650_160080770_160075881_160078168_160093100_160094065	8|11|9	2|2|10	10|18|6	2|0|1	249	130	0.00164414	0.107609	0.676|0.742|0.32	0.723|1.0|0.758	-0.248
WNK1	WNK1	SE	chr12	+	879572_880031_878211_878361_880720_880814	1|0|0	16|16|6	2|5|2	21|9|13	260	130	0.00164975	0.107755	0.03|0.0|0.0	0.045|0.217|0.071	-0.101
MYSM1	MYSM1	SE	chr1	-	58689037_58689116_58685152_58685251_58690339_58690417	15|21|16	3|6|2	34|30|28	0|3|1	208	130	0.001662	0.108115	0.758|0.686|0.833	1.0|0.862|0.946	-0.177
NUMB	NUMB	SE	chr14	-	73316389_73316422_73287109_73287314_73323129_73323204	4|3|8	0|0|0	0|2|4	5|1|0	162	130	0.00167053	0.108449	1.0|1.0|1.0	0.0|0.616|1.0	0.461
MST1R	MST1R	SE	chr3	-	49895960_49896107_49895714_49895880_49896194_49896404	9|12|9	0|1|1	11|9|13	0|2|5	260	130	0.00169668	0.10941	1.0|0.857|0.818	1.0|0.692|0.565	0.139
ZC3H7A	ZC3H7A	SE	chr16	-	11796218_11796415_11782286_11782388_11797123_11797246	1|1|0	4|6|31	3|3|1	8|4|4	260	130	0.00170784	0.109663	0.111|0.077|0.0	0.158|0.273|0.111	-0.118
GRB10	GRB10	SE	chr7	-	50755886_50756056_50732271_50732368_50793223_50793462	1|1|2	0|0|0	2|4|3	1|4|0	260	130	0.00170978	0.109663	1.0|1.0|1.0	0.5|0.333|1.0	0.389
EVL	EVL	SE	chr14	+	100126706_100126771_100123538_100123602_100128518_100128581	8|18|10	0|0|0	24|30|28	2|3|2	194	130	0.00171366	0.109691	1.0|1.0|1.0	0.889|0.87|0.904	0.112
ARHGEF12	ARHGEF12	SE	chr11	+	120429711_120429831_120429439_120429517_120431770_120431911	262|279|261	48|69|32	210|203|145	54|62|63	249	130	0.00172833	0.11041	0.74|0.679|0.81	0.67|0.631|0.546	0.127
CDH1	CDH1	SE	chr16	+	68819279_68819425_68815514_68815759_68822000_68822119	44|65|57	1|0|0	37|31|34	4|2|1	260	130	0.00174248	0.110669	0.957|1.0|1.0	0.822|0.886|0.944	0.102
RPS6KA4	RPS6KA4	A3SS	chr11	+	64368485_64368601_64368488_64368601_64368131_64368260	0|2|0	2|5|5	1|2|6	8|9|8	132	130	0.0032002	0.11102	0.0|0.283|0.0	0.11|0.18|0.425	-0.144
SLFN12	SLFN12	A3SS	chr17	-	35430470_35430613_35430470_35430592_35432187_35432257	2|1|2	0|0|0	2|0|5	6|1|0	150	130	0.00321934	0.11102	1.0|1.0|1.0	0.224|0.0|1.0	0.592
IRF7	IRF7	SE	chr11	-	613950_614037_613784_613865_614173_614399	34|37|44	0|3|0	58|35|31	3|6|3	216	130	0.0017539	0.111155	1.0|0.881|1.0	0.921|0.778|0.861	0.107
SPOP	SPOP	SE	chr17	-	49636758_49636809_49622732_49622876_49675894_49676016	5|3|1	1|0|1	5|4|2	2|2|4	180	130	0.00176914	0.1119	0.783|1.0|0.419	0.644|0.591|0.265	0.234
BACE1	BACE1	A3SS	chr11	-	117293870_117294008_117293870_117293933_117295130_117295347	9|3|3	1|1|0	7|10|8	1|2|5	204	130	0.00329919	0.112125	0.852|0.657|1.0	0.817|0.761|0.505	0.142
MPV17	MPV17	SE	chr2	-	27312993_27313154_27312679_27312772_27322447_27322522	41|44|40	0|3|2	38|40|48	8|2|9	260	130	0.00177966	0.112173	1.0|0.88|0.909	0.704|0.909|0.727	0.15
ASAP1	ASAP1	SE	chr8	-	130401884_130401970_130358016_130358143_130443459_130443660	5|11|9	1|0|0	14|4|5	5|1|0	215	130	0.00178334	0.112173	0.751|1.0|1.0	0.629|0.707|1.0	0.138
RP11-84G21.1	RP11-84G21.1	SE	chr12	+	79938727_79938852_79934900_79935658_79940361_79942712	3|2|1	4|1|0	0|0|1	2|3|2	254	130	0.00178748	0.112173	0.277|0.506|1.0	0.0|0.0|0.204	0.526
URGCP	URGCP	SE	chr7	-	43887789_43887811_43887414_43887485_43906561_43906626	8|10|6	1|2|0	6|4|2	6|9|0	151	130	0.00180141	0.112595	0.873|0.811|1.0	0.463|0.277|1.0	0.315
ZNF138	ZNF138	SE	chr7	+	64815575_64815653_64814917_64815044_64830939_64831076	6|5|7	0|2|0	8|7|10	0|3|3	207	130	0.00180475	0.112595	1.0|0.611|1.0	1.0|0.594|0.677	0.113
GPANK1	GPANK1	SE	chr6	-	31664840_31665003_31663852_31664577_31665860_31666283	33|21|32	5|0|2	50|39|37	1|0|0	260	130	0.00181759	0.113175	0.767|1.0|0.889	0.962|1.0|1.0	-0.102
SLC16A2	SLC16A2	SE	chrX	+	74529212_74529441_74525749_74525893_74531332_74533917	5|6|10	1|1|0	7|3|2	1|2|2	260	130	0.00184164	0.11445	0.714|0.75|1.0	0.778|0.429|0.333	0.308
BTBD3	BTBD3	SE	chr20	+	11919085_11919176_11917777_11918601_11919717_11919836	2|6|0	4|2|3	15|7|5	4|1|0	220	130	0.00185331	0.114952	0.228|0.639|0.0	0.689|0.805|1.0	-0.542
NEDD4L	NEDD4L	A3SS	chr18	+	58165787_58165861_58165791_58165861_58045706_58045788	2|0|0	1|1|1	1|1|2	0|1|2	133	130	0.00345554	0.115761	0.662|0.0|0.0	1.0|0.494|0.494	-0.442
NXF1	NXF1	RI	chr11	-	62798538_62800486_62798538_62798575_62800376_62800486	25|29|30	31|28|37	21|20|26	47|58|43	260	130	0.00330842	0.117299	0.287|0.341|0.288	0.183|0.147|0.232	0.118
CLMN	CLMN	MXE	chr14	-	95213218_95213409_95215640_95215733_95210685_95210879_95221690_95221774	134|181|119	307|290|243	3|2|4	15|17|13	222	260	0.00207944	0.117965	0.338|0.422|0.364	0.19|0.121|0.265	0.183
CAMSAP1	CAMSAP1	SE	chr9	-	135881632_135881794_135866455_135866536_135906999_135907224	34|28|39	0|0|2	29|37|49	2|5|2	260	130	0.00193031	0.119036	1.0|1.0|0.907	0.879|0.787|0.925	0.105
RBM23	RBM23	SE	chr14	-	22917027_22917166_22906274_22906368_22918998_22919149	0|2|1	1|0|0	1|0|4	7|1|3	260	130	0.00193793	0.119276	0.0|1.0|1.0	0.067|0.0|0.4	0.511
DMKN	DMKN	MXE	chr19	-	35508204_35508240_35509910_35509961_35506125_35506185_35510183_35510252	8|4|6	0|2|0	10|2|4	3|0|3	180	165	0.00214459	0.119647	1.0|0.647|1.0	0.753|1.0|0.55	0.115
POLN	POLN	MXE	chr4	-	2176265_2176334_2179307_2179465_2174690_2174751_2193203_2193316	6|7|6	2|0|4	1|1|3	0|0|1	260	198	0.00221894	0.119647	0.696|1.0|0.533	1.0|1.0|0.696	-0.156
DIS3L	DIS3L	SE	chr15	+	66306761_66306952_66294987_66295141_66308708_66308844	48|70|41	1|2|1	70|38|35	7|3|4	260	130	0.0019542	0.119816	0.96|0.946|0.953	0.833|0.864|0.814	0.116
NME7	NME7	SE	chr1	-	169324392_169324469_169309969_169310080_169367707_169367946	0|1|1	3|1|3	2|2|2	4|0|1	206	130	0.00197195	0.120443	0.0|0.387|0.174	0.24|1.0|0.558	-0.412
TMEM120A	TMEM120A	RI	chr7	-	75988082_75988341_75988082_75988148_75988251_75988341	0|0|0	3|4|2	2|4|0	5|2|4	232	130	0.00405049	0.121192	0.0|0.0|0.0	0.183|0.528|0.0	-0.237
SETD6	SETD6	RI	chr16	+	58515790_58516097_58515790_58515880_58515952_58516097	4|0|0	1|9|1	3|4|10	4|1|3	201	130	0.00430864	0.121192	0.721|0.0|0.0	0.327|0.721|0.683	-0.337
GCDH	GCDH	RI	chr19	+	12891159_12891395_12891159_12891202_12891270_12891395	2|5|2	13|18|4	1|2|0	21|14|20	197	130	0.0043505	0.121192	0.092|0.155|0.248	0.03|0.086|0.0	0.126
KRAS	KRAS	SE	chr12	-	25215436_25215560_25209430_25209911_25225613_25225773	26|34|29	19|23|15	24|23|23	40|32|24	253	130	0.00201248	0.122685	0.413|0.432|0.498	0.236|0.27|0.33	0.169
YY1AP1	YY1AP1	SE	chr1	-	155680381_155680456_155679408_155679512_155688070_155688201	30|49|38	4|5|4	39|38|38	30|9|8	204	130	0.00202523	0.123227	0.827|0.862|0.858	0.453|0.729|0.752	0.204
NKD2	NKD2	SE	chr5	+	1009480_1009560_1009178_1009214_1032151_1032212	4|4|4	0|3|2	10|5|3	1|0|0	209	130	0.00206559	0.125093	1.0|0.453|0.554	0.861|1.0|1.0	-0.285
CSNK1G3	CSNK1G3	SE	chr5	+	123545416_123545841_123512098_123512570_123573392_123573541	6|13|16	0|1|3	9|9|1	4|2|7	260	130	0.00206782	0.125093	1.0|0.867|0.727	0.529|0.692|0.067	0.435
ENTPD6	ENTPD6	SE	chr20	+	25196153_25196254_25195791_25195867_25206521_25206590	1|10|3	6|14|6	0|2|2	8|16|11	230	130	0.00207415	0.125093	0.086|0.288|0.22	0.0|0.066|0.093	0.145
SIDT1	SIDT1	SE	chr3	+	113607040_113607114_113604909_113604976_113608093_113608217	1|0|1	4|2|0	2|3|1	2|1|0	203	130	0.00208131	0.125211	0.138|0.0|1.0	0.39|0.658|1.0	-0.303
SLC9A5	SLC9A5	SE	chr16	+	67257530_67257601_67257344_67257434_67258317_67258447	15|11|9	0|0|0	15|8|9	5|1|0	200	130	0.00211385	0.126762	1.0|1.0|1.0	0.661|0.839|1.0	0.167
GAA	GAA	SE	chr17	+	80101810_80101925_80101586_80101625_80104554_80105132	2|2|4	0|4|6	0|2|0	5|6|1	244	130	0.002115	0.126762	1.0|0.21|0.262	0.0|0.151|0.0	0.44
MACC1	MACC1	SE	chr7	-	20164255_20164399_20161747_20161870_20170713_20170778	13|19|14	17|18|23	17|15|18	4|9|8	260	130	0.00212121	0.126896	0.277|0.345|0.233	0.68|0.455|0.529	-0.27
EZH2	EZH2	SE	chr7	-	148846496_148846598_148832633_148832750_148884163_148884287	4|21|3	7|16|4	35|17|13	3|5|7	231	130	0.00214218	0.127524	0.243|0.425|0.297	0.868|0.657|0.511	-0.357
STAU2	STAU2	SE	chr8	-	73527690_73527804_73422613_73422702_73552011_73552319	2|2|0	1|2|5	2|2|1	0|1|1	243	130	0.002144	0.127524	0.517|0.349|0.0	1.0|0.517|0.349	-0.333
TMEM254-AS1	TMEM254-AS1	SE	chr10	-	80055915_80056126_80053395_80053586_80060815_80060933	15|9|8	2|0|0	14|5|13	7|1|0	260	130	0.0021447	0.127524	0.789|1.0|1.0	0.5|0.714|1.0	0.192
MAP7	MAP7	SE	chr6	-	136383670_136383781_136377754_136377868_136388392_136388510	116|100|80	79|72|75	156|117|101	67|66|47	240	130	0.00214764	0.127524	0.443|0.429|0.366	0.558|0.49|0.538	-0.116
POMK	POMK	MXE	chr8	+	43097523_43097615_43102504_43102600_43093517_43093563_43103527_43103830	3|2|1	2|5|4	3|0|0	10|13|9	221	225	0.00248213	0.127552	0.604|0.289|0.203	0.234|0.0|0.0	0.287
BSPRY	BSPRY	MXE	chr9	+	113360506_113360737_113362368_113362394_113354239_113354338_113368258_113368383	117|172|147	22|21|34	171|114|98	49|37|33	260	155	0.00248265	0.127552	0.76|0.83|0.72	0.675|0.647|0.639	0.116
GIPC1	GIPC1	SE	chr19	-	14491655_14491743_14480592_14480778_14496036_14496132	19|17|25	6|1|1	15|12|32	0|0|2	217	130	0.00219382	0.129025	0.655|0.911|0.937	1.0|1.0|0.906	-0.134
DCAF10	DCAF10	SE	chr9	+	37842088_37842286_37819287_37819401_37854779_37854982	16|24|12	0|2|0	16|21|12	2|3|2	260	130	0.00220203	0.129025	1.0|0.857|1.0	0.8|0.778|0.75	0.176
LDHC	LDHC	SE	chr11	+	18446209_18446333_18438527_18438645_18450962_18451127	3|1|1	2|0|2	7|9|4	0|0|1	253	130	0.00221749	0.129025	0.435|1.0|0.204	1.0|1.0|0.673	-0.345
TARBP1	TARBP1	SE	chr1	-	234427316_234427388_234425672_234425793_234427575_234427766	13|24|7	0|2|0	13|14|18	4|3|0	201	130	0.00221993	0.129025	1.0|0.886|1.0	0.678|0.751|1.0	0.152
FANCD2	FANCD2	SE	chr3	+	10064355_10064429_10063791_10063911_10064728_10064875	5|7|4	1|0|0	17|22|11	1|3|3	203	130	0.0022207	0.129025	0.762|1.0|1.0	0.916|0.824|0.701	0.107
C5orf38	C5orf38	SE	chr5	+	2753284_2753370_2752621_2752754_2755028_2755081	3|11|4	0|0|0	9|4|4	2|2|1	215	130	0.0022213	0.129025	1.0|1.0|1.0	0.731|0.547|0.707	0.338
MTFR1L	MTFR1L	A3SS	chr1	+	25829508_25829830_25829617_25829830_25826614_25826826	4|2|4	1|0|1	8|3|4	2|0|5	238	130	0.00393803	0.129642	0.686|1.0|0.686	0.686|1.0|0.304	0.127
ZNF185	ZNF185	A3SS	chrX	+	152920706_152920748_152920709_152920748_152920327_152920411	2|3|3	1|0|1	2|1|5	4|1|1	132	130	0.00398047	0.129642	0.663|1.0|0.747	0.33|0.496|0.831	0.251
ENTPD6	ENTPD6	SE	chr20	+	25196153_25196254_25195791_25195867_25197104_25197226	1|2|3	0|0|1	0|5|1	3|0|1	230	130	0.00224569	0.130129	1.0|1.0|0.629	0.0|1.0|0.361	0.423
CHTF18	CHTF18	SE	chr16	+	791850_791948_791160_791370_792223_792347	10|11|9	0|0|1	4|7|14	6|1|0	227	130	0.00225532	0.130291	1.0|1.0|0.838	0.276|0.8|1.0	0.254
ACSF3	ACSF3	SE	chr16	+	89114338_89114487_89112091_89112246_89120800_89120913	21|48|21	4|2|1	31|24|28	0|0|1	260	130	0.00226143	0.130409	0.724|0.923|0.913	1.0|1.0|0.933	-0.124
SYNE4	SYNE4	SE	chr19	-	36006601_36006671_36005332_36005437_36008553_36008793	0|1|0	3|2|3	2|3|1	5|3|4	199	130	0.00226654	0.130468	0.0|0.246|0.0	0.207|0.395|0.14	-0.165
SMPDL3A	SMPDL3A	SE	chr6	+	122795676_122795890_122789169_122789458_122796823_122796968	48|56|47	2|5|2	38|38|46	9|9|5	260	130	0.00228291	0.130918	0.923|0.848|0.922	0.679|0.679|0.821	0.171
CNOT2	CNOT2	SE	chr12	+	70332766_70332846_70319297_70319364_70335437_70335563	21|26|21	1|2|3	26|33|20	5|9|10	209	130	0.0022846	0.130918	0.929|0.89|0.813	0.764|0.695|0.554	0.206
SLC39A4	SLC39A4	SE	chr8	-	144413236_144413389_144412758_144412946_144413512_144413567	5|6|5	3|2|0	7|9|12	1|0|0	260	130	0.00228661	0.130918	0.455|0.6|1.0	0.778|1.0|1.0	-0.241
PSMA3-AS1	PSMA3-AS1	SE	chr14	-	58285590_58285756_58273978_58274010_58291634_58291707	14|24|15	6|10|8	49|19|23	3|4|5	260	130	0.00229863	0.131371	0.538|0.545|0.484	0.891|0.704|0.697	-0.242
KIAA0895L	KIAA0895L	A5SS	chr16	-	67181557_67181697_67181605_67181697_67180040_67180666	27|15|17	9|13|5	32|37|38	5|7|4	177	130	0.00467655	0.133234	0.688|0.459|0.714	0.825|0.795|0.875	-0.211
VEGFA	VEGFA	SE	chr6	+	43780731_43780803_43778888_43778918_43781955_43782087	57|68|62	73|60|70	76|60|82	160|108|117	201	130	0.00233737	0.133347	0.336|0.423|0.364	0.235|0.264|0.312	0.104
TRMT2B	TRMT2B	MXE	chrX	-	101042041_101042312_101051250_101051366_101041316_101041371_101051643_101051733	0|0|2	4|6|1	3|2|1	1|1|4	245	260	0.00269349	0.13429	0.0|0.0|0.68	0.761|0.68|0.21	-0.324
FAM192A	FAM192A	MXE	chr16	-	57175538_57175700_57178709_57178852_57173772_57173869_57185820_57186039	0|3|0	9|19|10	6|2|8	23|21|27	260	260	0.0027235	0.13429	0.0|0.136|0.0	0.207|0.087|0.229	-0.129
MPV17	MPV17	MXE	chr2	-	27312679_27312772_27312993_27313109_27312213_27312246_27322447_27322522	23|11|6	0|2|2	16|11|20	8|2|9	245	222	0.00272874	0.13429	1.0|0.833|0.731	0.644|0.833|0.668	0.14
ADAM15	ADAM15	MXE	chr1	+	155061414_155061489_155061903_155061975_155060762_155060832_155062244_155062369	11|12|7	22|21|21	3|5|1	23|20|15	204	201	0.00275423	0.13429	0.33|0.36|0.247	0.114|0.198|0.062	0.188
RABL2B	RABL2B	A5SS	chr22	-	50769424_50769549_50769454_50769549_50769040_50769124	4|1|1	2|13|8	0|0|1	16|11|10	159	130	0.00496024	0.135806	0.621|0.059|0.093	0.0|0.0|0.076	0.232
PASK	PASK	A5SS	chr2	-	241115021_241115177_241115042_241115177_241112239_241112439	0|0|3	3|2|2	4|6|2	3|5|2	150	130	0.00505891	0.135806	0.0|0.0|0.565	0.536|0.51|0.464	-0.315
POFUT2	POFUT2	A5SS	chr21	-	45283351_45283527_45283382_45283527_45282348_45282459	2|4|3	10|6|12	1|2|0	15|9|11	160	130	0.00515597	0.135806	0.14|0.351|0.169	0.051|0.153|0.0	0.152
DUS4L	DUS4L	SE	chr7	+	107564587_107564676_107563957_107564209_107567049_107567186	1|1|6	0|0|0	3|3|1	0|1|4	218	130	0.00239822	0.136332	1.0|1.0|1.0	1.0|0.641|0.13	0.41
CRTC1	CRTC1	SE	chr19	+	18774899_18774986_18771441_18771546_18775640_18775821	9|12|7	0|0|0	13|8|14	1|0|5	216	130	0.00242215	0.136894	1.0|1.0|1.0	0.887|1.0|0.628	0.162
C5orf38	C5orf38	SE	chr5	+	2753284_2753355_2752621_2752754_2755028_2755397	2|11|4	0|0|0	9|4|3	2|2|1	200	130	0.00242317	0.136894	1.0|1.0|1.0	0.745|0.565|0.661	0.343
DTX3	DTX3	SE	chr12	+	57605570_57605731_57604820_57604858_57605988_57606252	3|8|2	0|3|2	2|10|5	0|0|1	260	130	0.00242521	0.136894	1.0|0.571|0.333	1.0|1.0|0.714	-0.27
KIF1C	KIF1C	SE	chr17	+	4999012_4999046_4997953_4998156_4999849_4999970	3|3|0	2|6|3	0|0|1	1|3|3	163	130	0.00243677	0.137188	0.545|0.285|0.0	0.0|0.0|0.21	0.207
SF1	SF1	SE	chr11	-	64765950_64766155_64764605_64765518_64766899_64767079	15|17|14	3|6|6	32|19|24	4|2|0	260	130	0.00245711	0.137242	0.714|0.586|0.538	0.8|0.826|1.0	-0.263
FAM49B	FAM49B	MXE	chr8	-	129879596_129879789_129880375_129880458_129879388_129879471_129903311_129903350	6|16|14	4|3|0	19|9|17	0|1|0	212	260	0.0029672	0.139305	0.648|0.867|1.0	1.0|0.917|1.0	-0.134
CDC45	CDC45	SE	chr22	+	19514748_19514887_19508529_19508691_19516526_19516645	14|27|32	2|2|3	32|36|32	1|1|0	260	130	0.0025095	0.139785	0.778|0.871|0.842	0.941|0.947|1.0	-0.132
AGPAT2	AGPAT2	SE	chr9	-	136676584_136676680_136674734_136674807_136676960_136677136	9|14|1	1|1|3	22|19|22	1|0|0	225	130	0.00252879	0.140109	0.839|0.89|0.161	0.927|1.0|1.0	-0.346
NAP1L1	NAP1L1	SE	chr12	-	76074202_76074239_76067370_76067473_76084566_76084612	4|4|3	6|0|0	6|1|2	11|7|3	166	130	0.00252903	0.140109	0.343|1.0|1.0	0.299|0.101|0.343	0.533
SF1	SF1	A3SS	chr11	-	64764605_64766155_64764605_64765518_64766899_64767079	13|16|13	3|6|6	28|14|22	4|2|0	260	130	0.00441301	0.14176	0.684|0.571|0.52	0.778|0.778|1.0	-0.26
MIOS	MIOS	SE	chr7	+	7567606_7567688_7566871_7567072_7568025_7568123	3|0|2	3|2|0	2|2|2	2|0|0	211	130	0.00259819	0.1431	0.381|0.0|1.0	0.381|1.0|1.0	-0.333
ETV6	ETV6	SE	chr12	+	11752449_11752579_11649853_11650160_11839139_11839304	5|8|9	1|1|3	4|5|3	0|0|0	259	130	0.00260222	0.1431	0.715|0.801|0.601	1.0|1.0|1.0	-0.294
RP11-499P20.2	RP11-499P20.2	SE	chr10	-	18539193_18539299_18513114_18513660_18542068_18542177	5|2|1	1|1|0	5|1|3	1|1|4	235	130	0.00261111	0.143342	0.734|0.525|1.0	0.734|0.356|0.293	0.292
KATNAL2	KATNAL2	SE	chr18	+	47046456_47046527_46946854_46946923_47052879_47053046	9|10|9	0|0|0	17|15|7	2|0|4	200	130	0.00263992	0.14402	1.0|1.0|1.0	0.847|1.0|0.532	0.207
TMPRSS13	TMPRSS13	SE	chr11	-	117911767_117911860_117910706_117910750_117913776_117913906	9|7|2	0|2|3	7|4|8	0|0|0	222	130	0.00264042	0.14402	1.0|0.672|0.281	1.0|1.0|1.0	-0.349
PRRG1	PRRG1	SE	chrX	+	37386598_37386689_37349371_37349395_37406208_37406259	3|3|1	5|11|9	1|0|0	9|14|2	220	130	0.00264054	0.14402	0.262|0.139|0.062	0.062|0.0|0.0	0.134
CTBP2	CTBP2	SE	chr10	-	125133511_125133612_125110989_125111093_125160318_125160499	1|3|4	26|58|57	7|5|7	63|29|9	230	130	0.00264342	0.14402	0.021|0.028|0.038	0.059|0.089|0.305	-0.122
MCM9	MCM9	SE	chr6	-	118932606_118932740_118931419_118931738_118934890_118935024	0|8|3	1|5|11	10|5|1	4|0|0	260	130	0.00264594	0.14402	0.0|0.444|0.12	0.556|1.0|1.0	-0.664
EIF4E2	EIF4E2	SE	chr2	+	232574262_232574341_232567077_232567214_232580903_232581332	0|0|1	4|6|2	1|2|2	2|2|0	208	130	0.00265245	0.144129	0.0|0.0|0.238	0.238|0.385|1.0	-0.462
SIRT5	SIRT5	MXE	chr6	+	13596962_13597016_13599031_13599155_13595476_13595564_13600833_13600949	2|3|2	8|16|3	8|3|3	2|5|2	183	253	0.0031035	0.144459	0.257|0.206|0.48	0.847|0.453|0.675	-0.344
ZNF841	ZNF841	MXE	chr19	-	52076043_52076172_52076957_52077084_52064465_52067610_52084786_52084878	31|33|34	37|34|31	34|30|24	52|59|62	256	258	0.00314272	0.14465	0.458|0.494|0.525	0.397|0.339|0.281	0.153
SMARCAD1	SMARCAD1	A3SS	chr4	+	94278922_94279050_94278928_94279050_94278615_94278733	5|2|1	10|12|9	4|12|8	8|8|8	135	130	0.00463256	0.144762	0.325|0.138|0.097	0.325|0.591|0.491	-0.282
ALG13	ALG13	A3SS	chrX	+	111682131_111682294_111682235_111682294_111681169_111681424	34|30|20	7|6|1	21|34|29	0|2|2	233	130	0.00472124	0.144762	0.73|0.736|0.918	1.0|0.905|0.89	-0.137
REV1	REV1	A3SS	chr2	-	99429839_99429948_99429839_99429945_99434331_99434448	6|9|4	10|13|4	10|12|7	1|5|5	132	130	0.00475338	0.144762	0.371|0.405|0.496	0.908|0.703|0.58	-0.306
CATSPERB	CATSPERB	SE	chr14	-	91672866_91673016_91669813_91669972_91693125_91693244	7|1|2	2|4|0	2|7|1	0|2|0	260	130	0.00267004	0.144838	0.636|0.111|1.0	1.0|0.636|1.0	-0.296
AMN1	AMN1	MXE	chr12	-	31709292_31709425_31714881_31714951_31701862_31702007_31719217_31719356	0|0|1	9|14|10	4|0|2	15|11|7	199	260	0.00326321	0.146669	0.0|0.0|0.116	0.258|0.0|0.272	-0.138
DMKN	DMKN	MXE	chr19	-	35506125_35506185_35508204_35508240_35505938_35505986_35510183_35510252	0|2|2	1|4|6	3|1|2	0|2|1	165	189	0.00328564	0.146669	0.0|0.364|0.276	1.0|0.364|0.696	-0.473
ZNF571	ZNF571	SE	chr19	-	37594219_37594319_37586667_37586745_37594740_37594755	1|1|0	0|2|1	5|4|4	0|1|6	229	130	0.00271886	0.14674	1.0|0.221|0.0	1.0|0.694|0.275	-0.249
CDKL3	CDKL3	MXE	chr5	-	134312291_134312380_134319357_134319497_134308573_134308727_134321790_134321903	4|3|0	0|2|2	0|1|0	4|0|1	260	218	0.00332152	0.147065	1.0|0.557|0.0	0.0|1.0|0.0	0.186
TMEM254-AS1	TMEM254-AS1	A5SS	chr10	-	80060789_80060933_80060815_80060933_80053395_80053586	4|2|1	2|0|0	2|0|3	7|1|0	155	130	0.00571786	0.147817	0.627|1.0|1.0	0.193|0.0|1.0	0.478
ERBB3	ERBB3	SE	chr12	+	56083466_56083548_56079856_56079934_56083750_56083902	1|3|1	0|2|1	1|0|0	1|2|1	211	130	0.00276795	0.148401	1.0|0.48|0.381	0.381|0.0|0.0	0.493
WBP4	WBP4	MXE	chr13	+	41076043_41076237_41080645_41080809_41072781_41072857_41082703_41084006	103|86|72	69|56|72	126|131|136	53|75|54	260	260	0.00339422	0.149072	0.599|0.606|0.5	0.704|0.636|0.716	-0.117
ASAP1	ASAP1	SE	chr8	-	130361669_130361771_130358016_130358143_130443459_130443660	9|21|7	1|0|0	12|11|10	5|1|0	231	130	0.00280336	0.149775	0.835|1.0|1.0	0.575|0.861|1.0	0.133
EPN3	EPN3	SE	chr17	+	50538883_50538964_50538078_50538197_50539186_50539315	120|127|100	15|21|15	114|115|86	30|31|24	210	130	0.00280784	0.149775	0.832|0.789|0.805	0.702|0.697|0.689	0.113
ZNF160	ZNF160	RI	chr19	-	53091412_53091720_53091412_53091529_53091636_53091720	1|0|1	1|6|5	4|1|1	1|4|1	236	130	0.00580533	0.150939	0.355|0.0|0.099	0.688|0.121|0.355	-0.237
SPOP	SPOP	SE	chr17	-	49675894_49676016_49636758_49636809_49677932_49678046	5|2|4	7|3|4	2|2|0	5|15|5	251	130	0.00285284	0.151668	0.27|0.257|0.341	0.172|0.065|0.0	0.21
CSAD	CSAD	SE	chr12	-	53171272_53171441_53170422_53170502_53171881_53171988	7|6|3	6|4|3	1|2|2	9|4|5	260	130	0.00285859	0.151668	0.368|0.429|0.333	0.053|0.2|0.167	0.237
MCMBP	MCMBP	A5SS	chr10	-	119843247_119843426_119843253_119843426_119842471_119842595	8|13|10	6|11|7	13|10|9	27|17|19	135	130	0.00620362	0.151934	0.562|0.532|0.579	0.317|0.362|0.313	0.227
NDUFB5	NDUFB5	SE	chr3	+	179614970_179615059_179604701_179604939_179616982_179617044	60|60|40	23|23|19	82|58|74	18|9|17	218	130	0.00288647	0.152445	0.609|0.609|0.557	0.731|0.794|0.722	-0.157
MITD1	MITD1	SE	chr2	-	99171342_99171429_99170536_99170652_99171509_99171646	77|111|71	6|9|6	107|94|107	14|24|17	216	130	0.00290385	0.152804	0.885|0.881|0.877	0.821|0.702|0.791	0.11
MTMR10	MTMR10	SE	chr15	-	30967919_30968010_30960880_30961073_30974313_30974456	10|14|15	0|0|1	14|16|13	3|0|3	220	130	0.00290639	0.152804	1.0|1.0|0.899	0.734|1.0|0.719	0.149
IFI44	IFI44	SE	chr1	+	78660553_78660654_78659311_78659483_78663764_78664078	54|30|37	5|6|3	62|41|22	3|0|1	230	130	0.0029076	0.152804	0.859|0.739|0.875	0.921|1.0|0.926	-0.125
NOL3	NOL3	A5SS	chr16	+	67174161_67174454_67174161_67174340_67174620_67174944	5|3|1	3|3|3	2|3|6	3|0|0	243	130	0.00639811	0.153018	0.471|0.349|0.151	0.263|1.0|1.0	-0.431
CYB5RL	CYB5RL	A5SS	chr1	-	54190737_54190896_54190747_54190896_54187651_54187739	3|2|0	0|6|2	0|0|0	1|2|1	139	130	0.0064671	0.153018	1.0|0.238|0.0	0.0|0.0|0.0	0.413
ZBTB8OS	ZBTB8OS	MXE	chr1	-	32633950_32634072_32634767_32634792_32631826_32631879_32650432_32650584	3|5|11	1|0|1	2|8|13	1|4|3	154	251	0.00366961	0.153728	0.83|1.0|0.947	0.765|0.765|0.876	0.124
OSBPL1A	OSBPL1A	MXE	chr18	-	24172375_24172483_24178012_24178195_24171408_24171498_24179737_24179835	9|7|5	37|18|32	3|1|1	21|27|16	260	237	0.00373513	0.154339	0.181|0.262|0.125	0.115|0.033|0.054	0.122
DAP3	DAP3	MXE	chr1	+	155725381_155725411_155725991_155726019_155721516_155721618_155727607_155727738	7|11|7	22|30|22	30|15|7	17|13|16	159	157	0.00375394	0.154339	0.239|0.266|0.239	0.635|0.533|0.302	-0.242
NAGA	NAGA	RI	chr22	-	42070281_42070830_42070281_42070366_42070762_42070830	17|11|21	2|1|1	19|17|15	3|6|5	260	130	0.00649881	0.154368	0.81|0.846|0.913	0.76|0.586|0.6	0.208
ECSIT	ECSIT	RI	chr19	-	11507701_11508048_11507701_11507729_11507990_11508048	34|19|10	0|0|0	27|27|26	3|3|0	260	130	0.00672888	0.154368	1.0|1.0|1.0	0.818|0.818|1.0	0.121
FAM98C	FAM98C	SE	chr19	+	38404907_38405113_38403559_38403694_38408750_38409084	7|3|1	5|1|0	11|6|9	1|1|0	260	130	0.00296751	0.155442	0.412|0.6|1.0	0.846|0.75|1.0	-0.195
NUBP2	NUBP2	SE	chr16	+	1786756_1786955_1786536_1786655_1787676_1787831	53|74|77	26|21|19	77|84|74	9|11|15	260	130	0.00297648	0.155657	0.505|0.638|0.67	0.811|0.792|0.712	-0.167
SYNE4	SYNE4	SE	chr19	-	36006749_36006944_36006422_36006671_36008553_36008793	11|11|8	0|0|0	11|6|6	1|3|1	260	130	0.00299124	0.156174	1.0|1.0|1.0	0.846|0.5|0.75	0.301
CEP192	CEP192	SE	chr18	+	13038514_13038579_13037236_13037301_13040829_13040956	10|15|7	19|26|9	34|19|14	18|18|9	194	130	0.00299901	0.156324	0.261|0.279|0.343	0.559|0.414|0.51	-0.2
PI4KB	PI4KB	SE	chr1	-	151324744_151324917_151315572_151316509_151327270_151327377	35|34|14	20|31|18	62|51|31	22|12|16	260	130	0.00300819	0.156548	0.467|0.354|0.28	0.585|0.68|0.492	-0.219
PCBP4	PCBP4	SE	chr3	-	51961940_51962088_51961159_51961270_51967325_51967445	8|6|6	1|0|0	9|12|6	1|0|5	260	130	0.00305407	0.158312	0.8|1.0|1.0	0.818|1.0|0.375	0.202
PCGF2	PCGF2	SE	chr17	-	38747878_38747971_38740290_38740442_38748195_38748305	3|1|3	1|1|1	0|0|3	1|3|3	222	130	0.00308143	0.158748	0.637|0.369|0.637	0.0|0.0|0.369	0.425
PI4KB	PI4KB	SE	chr1	-	151326171_151326373_151315572_151316509_151327270_151327416	47|43|29	20|31|18	73|47|57	22|12|16	260	130	0.00308961	0.158748	0.54|0.41|0.446	0.624|0.662|0.64	-0.177
CATSPERB	CATSPERB	SE	chr14	-	91674175_91674222_91669813_91669972_91693125_91693244	1|2|1	2|4|0	4|1|1	0|2|0	176	130	0.00309902	0.158949	0.27|0.27|1.0	1.0|0.27|1.0	-0.243
FLII	FLII	RI	chr17	-	18256908_18257276_18256908_18257019_18257123_18257276	2|4|0	5|3|2	2|0|0	9|3|11	233	130	0.00733855	0.159002	0.182|0.427|0.0	0.11|0.0|0.0	0.166
SZRD1	SZRD1	SE	chr1	+	16391374_16391424_16367082_16367308_16393230_16393482	59|46|40	59|68|71	70|70|71	67|48|50	179	130	0.00311537	0.159142	0.421|0.329|0.29	0.431|0.514|0.508	-0.138
DERL2	DERL2	SE	chr17	-	5480386_5480459_5480053_5480144_5481100_5481142	1|2|3	1|3|7	5|8|1	1|2|1	202	130	0.00312268	0.159142	0.392|0.3|0.216	0.763|0.72|0.392	-0.322
ZNF584	ZNF584	SE	chr19	+	58409964_58410091_58408776_58409165_58415523_58415646	7|14|8	7|1|0	18|10|21	2|0|0	256	130	0.00314411	0.159726	0.337|0.877|1.0	0.82|1.0|1.0	-0.202
PGAP3	PGAP3	MXE	chr17	-	39674616_39674679_39684596_39684749_39673992_39674054_39685921_39686019	0|5|2	3|1|2	2|1|2	0|2|0	260	192	0.00400207	0.161191	0.0|0.787|0.425	1.0|0.27|1.0	-0.353
TSPAN9	TSPAN9	MXE	chr12	+	3278420_3278612_3278991_3279066_3201174_3201256_3280381_3280483	0|1|1	4|11|3	3|5|2	12|7|20	260	204	0.00403454	0.161191	0.0|0.067|0.207	0.164|0.359|0.073	-0.107
PTGES3L	PTGES3L	MXE	chr17	-	42971606_42971696_42979169_42979268_42970288_42970342_42979377_42979444	6|2|4	1|2|2	2|4|5	0|0|0	228	219	0.00406471	0.161191	0.852|0.49|0.658	1.0|1.0|1.0	-0.333
CCDC125	CCDC125	MXE	chr5	-	69303846_69303929_69306816_69306902_69300011_69300127_69307950_69308028	11|19|19	9|11|12	16|17|14	29|21|22	215	212	0.00413114	0.161191	0.547|0.63|0.61	0.352|0.444|0.386	0.202
POR	POR	RI	chr7	+	75986158_75986855_75986158_75986241_75986336_75986855	1|0|0	7|4|1	3|3|0	4|9|5	224	130	0.00793602	0.161307	0.077|0.0|0.0	0.303|0.162|0.0	-0.129
C2orf49	C2orf49	RI	chr2	+	105342847_105343223_105342847_105342974_105343100_105343223	13|7|7	19|10|6	19|13|17	2|8|10	255	130	0.00928054	0.161307	0.259|0.263|0.373	0.829|0.453|0.464	-0.284
MANSC1	MANSC1	RI	chr12	-	12343091_12343414_12343091_12343173_12343275_12343414	43|50|36	3|3|1	47|38|34	8|5|5	231	130	0.009513	0.161307	0.89|0.904|0.953	0.768|0.811|0.793	0.125
DUS3L	DUS3L	SE	chr19	-	5786748_5786845_5786466_5786542_5787060_5787171	4|10|5	2|0|3	13|9|2	1|0|0	226	130	0.00321068	0.162445	0.535|1.0|0.489	0.882|1.0|1.0	-0.286
TLE4	TLE4	MXE	chr9	+	79576132_79576177_79612655_79612718_79574872_79574936_79627373_79627448	0|3|0	1|5|9	4|4|6	8|4|9	174	192	0.00424972	0.164142	0.0|0.398|0.0	0.356|0.525|0.424	-0.302
MRPS33	MRPS33	A3SS	chr7	-	141010418_141010660_141010418_141010617_141014550_141014679	4|6|11	11|16|11	20|11|8	11|9|3	172	130	0.00568843	0.166742	0.216|0.221|0.43	0.579|0.48|0.668	-0.287
ASB8	ASB8	A3SS	chr12	-	48153367_48153529_48153367_48153525_48157458_48157502	1|1|3	0|2|0	5|1|1	2|2|2	133	130	0.00586146	0.167624	1.0|0.328|1.0	0.71|0.328|0.328	0.321
ZNF93	ZNF93	SE	chr19	+	19916559_19916655_19900945_19901091_19933181_19933509	12|16|14	1|2|2	19|17|17	0|0|1	225	130	0.00334515	0.167808	0.874|0.822|0.802	1.0|1.0|0.908	-0.137
ZNF584	ZNF584	SE	chr19	+	58409940_58410091_58408624_58409165_58415523_58415646	7|14|7	7|1|0	14|10|19	2|0|0	260	130	0.00335358	0.167968	0.333|0.875|1.0	0.778|1.0|1.0	-0.19
PDSS2	PDSS2	MXE	chr6	-	107210438_107210570_107212108_107212282_107193821_107193854_107245547_107245619	56|66|36	28|36|22	49|33|24	41|31|38	260	260	0.00439311	0.168077	0.667|0.647|0.621	0.544|0.516|0.387	0.163
VEZT	VEZT	MXE	chr12	+	95256549_95256622_95257149_95257239_95251939_95252071_95266356_95266632	9|13|8	12|3|12	2|1|3	10|4|8	202	219	0.0044584	0.168077	0.448|0.825|0.42	0.178|0.213|0.289	0.338
FAAH2	FAAH2	MXE	chrX	+	57331597_57331807_57341270_57341390_57310592_57310729_57378650_57378786	0|2|1	9|13|3	5|3|3	11|7|11	260	249	0.00450947	0.16821	0.0|0.128|0.242	0.303|0.291|0.207	-0.144
MLPH	MLPH	MXE	chr2	+	237519909_237520029_237534563_237534647_237518538_237518648_237540347_237540533	72|81|68	11|14|7	103|68|72	25|25|18	249	213	0.00458737	0.168494	0.848|0.832|0.893	0.779|0.699|0.774	0.107
IQCD	IQCD	MXE	chr12	-	113197540_113197612_113200579_113200813_113195442_113195889_113207437_113208259	2|3|1	6|16|13	7|8|6	8|8|20	260	201	0.0046099	0.168494	0.205|0.127|0.056	0.403|0.436|0.188	-0.213
SAMD4B	SAMD4B	SE	chr19	+	39348287_39348389_39342467_39342576_39351816_39352374	13|16|24	0|0|0	21|21|20	0|0|7	231	130	0.0033791	0.168981	1.0|1.0|1.0	1.0|1.0|0.617	0.128
ATP13A2	ATP13A2	A3SS	chr1	-	17000399_17000534_17000399_17000507_17002033_17002103	27|44|37	1|4|2	36|28|20	9|4|4	156	130	0.00612342	0.170203	0.957|0.902|0.939	0.769|0.854|0.806	0.123
UBXN11	UBXN11	A3SS	chr1	-	26300925_26301053_26300925_26301024_26301693_26301722	4|1|1	8|10|13	6|8|10	20|4|11	158	130	0.006149	0.170203	0.291|0.076|0.06	0.198|0.622|0.428	-0.274
DMXL2	DMXL2	SE	chr15	-	51451644_51451697_51450128_51450346_51453549_51453641	30|26|19	2|1|0	24|15|12	5|1|3	182	130	0.00345297	0.172138	0.915|0.949|1.0	0.774|0.915|0.741	0.145
GRAMD1C	GRAMD1C	SE	chr3	+	113904139_113904272_113901030_113901146_113908957_113909120	27|19|27	0|0|0	20|25|15	2|0|4	260	130	0.00346776	0.17215	1.0|1.0|1.0	0.833|1.0|0.652	0.172
USP10	USP10	SE	chr16	+	84733052_84733105_84704739_84704860_84733434_84733503	0|1|0	3|2|1	2|1|2	2|4|0	182	130	0.00348006	0.17215	0.0|0.263|0.0	0.417|0.152|1.0	-0.435
ZYG11A	ZYG11A	SE	chr1	+	52856997_52857749_52854464_52854630_52860730_52860871	5|6|2	2|3|8	14|8|19	0|4|2	260	130	0.00348997	0.17215	0.556|0.5|0.111	1.0|0.5|0.826	-0.386
LRRC28	LRRC28	SE	chr15	+	99276575_99276616_99255897_99256125_99287256_99287294	5|3|4	2|0|3	3|1|3	0|0|0	170	130	0.00349019	0.17215	0.657|1.0|0.505	1.0|1.0|1.0	-0.279
CRYZL1	CRYZL1	MXE	chr21	-	33613537_33613606_33616705_33616750_33603403_33603537_33621995_33622068	31|26|27	13|8|8	13|20|21	23|23|9	174	198	0.00477518	0.173371	0.731|0.787|0.793	0.391|0.497|0.726	0.232
SLC38A9	SLC38A9	MXE	chr5	-	55649206_55649314_55652528_55652723_55645788_55645895_55656714_55656774	4|1|3	1|0|2	3|1|0	1|3|3	260	237	0.00484034	0.174573	0.785|1.0|0.578	0.732|0.233|0.0	0.466
SLC16A14	SLC16A14	SE	chr2	-	230049760_230049904_230045656_230046722_230059093_230059366	21|10|6	0|1|5	18|17|10	1|0|0	260	130	0.00358336	0.175629	1.0|0.833|0.375	0.9|1.0|1.0	-0.231
KLC1	KLC1	SE	chr14	+	103684985_103685036_103679383_103679545_103687080_103687211	2|1|2	20|32|20	3|3|8	19|11|21	180	130	0.00359036	0.175629	0.067|0.022|0.067	0.102|0.165|0.216	-0.109
GPBP1	GPBP1	A3SS	chr5	+	57249408_57249576_57249453_57249576_57247074_57247215	40|59|28	10|19|7	49|32|28	4|4|5	174	130	0.00661132	0.176177	0.749|0.699|0.749	0.902|0.857|0.807	-0.123
ZNF10	ZNF10	SE	chr12	+	133139198_133139249_133130836_133131014_133143519_133143622	6|0|1	1|1|0	0|2|2	1|5|3	180	130	0.00363681	0.176693	0.813|0.0|1.0	0.0|0.224|0.325	0.421
LRP8	LRP8	SE	chr1	-	53272603_53272642_53271226_53271346_53275630_53275663	11|5|9	18|16|15	6|0|1	15|11|19	168	130	0.00363821	0.176693	0.321|0.195|0.317	0.236|0.0|0.039	0.186
IRF3	IRF3	MXE	chr19	-	49660712_49660828_49661947_49662328_49659571_49659833_49662424_49662617	12|19|13	1|4|2	13|14|16	9|10|4	260	245	0.00497198	0.176976	0.919|0.817|0.86	0.576|0.569|0.79	0.22
KMT2C	KMT2C	SE	chr7	-	152157760_152157925_152156204_152156346_152158862_152159072	15|20|22	1|5|3	35|20|13	3|0|0	260	130	0.00368924	0.178219	0.882|0.667|0.786	0.854|1.0|1.0	-0.173
KRIT1	KRIT1	SE	chr7	-	92244901_92245171_92242033_92242137_92245789_92245914	1|3|2	2|3|1	7|8|0	1|0|1	260	130	0.00369198	0.178219	0.2|0.333|0.5	0.778|1.0|0.0	-0.248
BECN1	BECN1	SE	chr17	-	42813947_42814008_42810307_42810928_42814523_42814673	35|39|30	12|14|7	34|25|27	2|4|4	190	130	0.00372123	0.178219	0.666|0.656|0.746	0.921|0.81|0.822	-0.162
NUBP2	NUBP2	SE	chr16	+	1786737_1786955_1786536_1786655_1787676_1787740	30|45|41	26|21|19	44|52|43	9|11|15	260	130	0.00372819	0.178219	0.366|0.517|0.519	0.71|0.703|0.589	-0.2
KIF21A	KIF21A	SE	chr12	-	39318072_39318201_39311416_39311553_39319905_39320013	1|2|8	0|0|0	10|7|5	2|0|3	258	130	0.00372853	0.178219	1.0|1.0|1.0	0.716|1.0|0.456	0.276
SYNE4	SYNE4	SE	chr19	-	36007124_36007268_36006422_36006671_36008553_36008793	8|15|14	0|0|0	11|10|4	1|3|1	260	130	0.00373511	0.178219	1.0|1.0|1.0	0.846|0.625|0.667	0.287
LACE1	LACE1	SE	chr6	+	108319616_108319791_108295200_108295218_108323824_108324048	1|3|1	1|0|0	0|1|2	1|0|2	260	130	0.00375376	0.178248	0.333|1.0|1.0	0.0|1.0|0.333	0.333
ARL4A	ARL4A	SE	chr7	+	12687634_12687728_12686855_12687043_12688165_12689179	9|8|3	10|16|14	1|0|5	11|18|14	223	130	0.0037906	0.179325	0.344|0.226|0.111	0.05|0.0|0.172	0.153
NQO2	NQO2	SE	chr6	+	3003668_3003789_2993930_2994053_3006467_3006559	8|6|1	5|6|2	0|1|4	3|12|6	250	130	0.00379312	0.179325	0.454|0.342|0.206	0.0|0.042|0.257	0.234
SP110	SP110	SE	chr2	-	230170620_230170761_230168917_230169237_230172065_230172174	1|6|2	1|2|1	5|3|1	1|0|0	260	130	0.00379326	0.179325	0.333|0.6|0.5	0.714|1.0|1.0	-0.427
FAM107B	FAM107B	SE	chr10	-	14553321_14553387_14530331_14530515_14572228_14572339	20|26|15	3|5|9	15|5|12	2|1|0	195	130	0.0038071	0.179646	0.816|0.776|0.526	0.833|0.769|1.0	-0.161
NR2C1	NR2C1	MXE	chr12	-	95031348_95031488_95040475_95040597_95028457_95028509_95049067_95049233	5|5|4	0|0|3	4|7|2	4|2|4	251	260	0.00511771	0.1797	1.0|1.0|0.58	0.509|0.784|0.341	0.315
IRF3	IRF3	A3SS	chr19	-	49660712_49660844_49660712_49660828_49661947_49662328	0|0|0	5|9|7	3|1|1	4|3|5	145	130	0.00688138	0.181313	0.0|0.0|0.0	0.402|0.23|0.152	-0.261
GNE	GNE	SE	chr9	-	36249191_36249397_36246030_36246482_36258320_36258329	21|25|17	2|1|0	23|24|24	4|2|5	260	130	0.00387554	0.181598	0.84|0.926|1.0	0.742|0.857|0.706	0.154
CAMSAP1	CAMSAP1	SE	chr9	-	135882815_135883078_135866455_135866536_135906999_135907224	4|1|9	0|0|2	12|14|10	2|5|2	260	130	0.00388444	0.181598	1.0|1.0|0.692	0.75|0.583|0.714	0.215
CAMSAP1	CAMSAP1	SE	chr9	-	135862466_135862608_135827406_135827584_135866455_135866536	8|12|10	1|2|2	7|7|7	0|1|0	260	130	0.00388672	0.181598	0.8|0.75|0.714	1.0|0.778|1.0	-0.171
TRIM26	TRIM26	SE	chr6	-	30201034_30201083_30198665_30199153_30204655_30204765	0|8|8	7|3|2	12|4|2	2|0|1	178	130	0.00390012	0.181958	0.0|0.661|0.745	0.814|1.0|0.594	-0.334
ARHGEF11	ARHGEF11	SE	chr1	-	156971696_156971816_156969997_156970043_156976982_156977054	30|29|15	3|1|11	40|37|33	2|0|2	249	130	0.00394017	0.183293	0.839|0.938|0.416	0.913|1.0|0.896	-0.205
EPB41L2	EPB41L2	SE	chr6	-	130880453_130880489_130878103_130878250_130885095_130885268	2|3|5	1|0|2	0|3|0	1|0|2	165	130	0.00395548	0.183737	0.612|1.0|0.663	0.0|1.0|0.0	0.425
TLE2	TLE2	SE	chr19	-	3017839_3017859_3015652_3015760_3019282_3019463	27|36|42	6|3|7	35|30|33	12|18|9	149	130	0.00397721	0.184212	0.797|0.913|0.84	0.718|0.593|0.762	0.159
MTOR	MTOR	SE	chr1	-	11247624_11247733_11243113_11243300_11247818_11248094	17|20|18	0|0|1	21|25|18	2|3|1	238	130	0.00400787	0.18461	1.0|1.0|0.908	0.852|0.82|0.908	0.109
DMXL2	DMXL2	SE	chr15	-	51455150_51455228_51450128_51450346_51456065_51456193	6|6|5	0|1|0	3|0|4	2|2|0	207	130	0.00400888	0.18461	1.0|0.79|1.0	0.485|0.0|1.0	0.435
AHSA2	AHSA2	SE	chr2	+	61183546_61183662_61181319_61181405_61184711_61184800	26|38|29	60|58|42	49|63|43	55|52|47	245	130	0.00404478	0.185996	0.187|0.258|0.268	0.321|0.391|0.327	-0.109
TSC22D2	TSC22D2	SE	chr3	+	150423048_150423120_150408334_150411308_150457075_150457127	2|2|1	5|8|6	8|9|5	6|4|11	201	130	0.00406585	0.186545	0.206|0.139|0.097	0.463|0.593|0.227	-0.28
RABEPK	RABEPK	SE	chr9	+	125220538_125220700_125207563_125207721_125227909_125228059	10|8|11	1|0|0	8|8|6	2|0|3	260	130	0.00406838	0.186545	0.833|1.0|1.0	0.667|1.0|0.5	0.222
NPHP4	NPHP4	A3SS	chr1	-	5905631_5905783_5905631_5905780_5907114_5907222	1|3|0	0|1|1	2|1|3	3|4|2	132	130	0.00735693	0.187522	1.0|0.747|0.0	0.396|0.198|0.596	0.186
DERL2	DERL2	SE	chr17	-	5480386_5480543_5480070_5480144_5481100_5481142	4|8|4	1|3|7	13|10|10	1|2|1	260	130	0.00410159	0.187531	0.667|0.571|0.222	0.867|0.714|0.833	-0.318
ZNF418	ZNF418	A3SS	chr19	-	57930427_57930557_57930427_57930554_57933816_57933902	4|1|1	2|6|3	1|1|0	2|2|6	132	130	0.00745035	0.187861	0.663|0.141|0.247	0.33|0.33|0.0	0.13
GEMIN8	GEMIN8	SE	chrX	-	14026051_14026221_14021463_14021511_14029776_14029892	3|3|2	0|0|2	1|1|4	2|1|1	260	130	0.00413171	0.188286	1.0|1.0|0.333	0.2|0.333|0.667	0.378
BACE1	BACE1	SE	chr11	-	117293870_117294008_117293053_117293188_117295130_117295347	15|8|10	1|0|0	15|20|20	0|2|4	260	130	0.00414353	0.188372	0.882|1.0|1.0	1.0|0.833|0.714	0.112
MACC1	MACC1	MXE	chr7	-	20164255_20164399_20170713_20170778_20161747_20161870_20217298_20217390	7|6|13	3|5|9	4|5|4	13|10|6	194	260	0.00551031	0.188737	0.758|0.617|0.659	0.292|0.401|0.472	0.29
PTPRG-AS1	PTPRG-AS1	SE	chr3	-	62317105_62317192_62294699_62294778_62317807_62317900	4|1|1	0|0|0	5|5|8	0|2|3	216	130	0.00416473	0.189036	1.0|1.0|1.0	1.0|0.601|0.616	0.261
ARHGEF7	ARHGEF7	SE	chr13	+	111205288_111205373_111153713_111153991_111217678_111217800	6|24|24	0|0|1	23|17|14	1|2|3	214	130	0.00416996	0.189036	1.0|1.0|0.936	0.933|0.838|0.739	0.142
GPATCH2	GPATCH2	SE	chr1	-	217491679_217491750_217449248_217449337_217498355_217498395	12|20|9	1|0|5	21|14|16	0|0|0	200	130	0.00421945	0.190739	0.886|1.0|0.539	1.0|1.0|1.0	-0.192
LRRC20	LRRC20	SE	chr10	-	70323862_70324030_70298969_70301508_70340552_70340702	5|4|2	0|1|0	9|6|3	3|0|2	260	130	0.00423383	0.190808	1.0|0.667|1.0	0.6|1.0|0.429	0.213
UBE3A	UBE3A	SE	chr15	-	25408571_25408684_25407066_25407262_25409087_25409207	0|0|1	2|1|0	1|4|1	1|2|0	242	130	0.00423764	0.190808	0.0|0.0|1.0	0.349|0.518|1.0	-0.289
PSRC1	PSRC1	A3SS	chr1	-	109282679_109282789_109282679_109282736_109283062_109283168	4|10|4	32|24|10	15|15|21	26|31|17	182	130	0.00768583	0.191737	0.082|0.229|0.222	0.292|0.257|0.469	-0.162
SUPT7L	SUPT7L	RI	chr2	-	27660983_27662281_27660983_27661601_27662178_27662281	8|6|11	0|0|0	11|15|10	3|2|0	260	130	0.0118648	0.192195	1.0|1.0|1.0	0.647|0.789|1.0	0.188
ZNF195	ZNF195	SE	chr11	-	3377616_3377900_3373576_3373656_3379037_3379218	6|9|4	1|4|8	3|2|1	7|6|7	260	130	0.00433414	0.194006	0.75|0.529|0.2	0.176|0.143|0.067	0.364
YY1AP1	YY1AP1	MXE	chr1	-	155679408_155679512_155680415_155680456_155675009_155675096_155688658_155688698	0|2|0	2|4|5	7|0|2	5|6|7	170	233	0.00571518	0.194066	0.0|0.407|0.0	0.657|0.0|0.281	-0.177
EDN2	EDN2	SE	chr1	-	41481094_41481193_41478774_41479502_41482465_41482588	4|6|6	0|0|0	34|23|18	3|1|2	228	130	0.00434212	0.194091	1.0|1.0|1.0	0.866|0.929|0.837	0.123
EEF1D	EEF1D	SE	chr8	-	143588990_143590081_143586728_143586852_143592646_143592660	11|12|11	1|0|0	10|6|6	2|3|0	260	130	0.0043539	0.194347	0.846|1.0|1.0	0.714|0.5|1.0	0.211
SCAF8	SCAF8	SE	chr6	+	154773988_154774072_154733324_154733930_154787860_154788022	13|9|12	0|0|0	12|9|0	0|3|2	213	130	0.00436246	0.194457	1.0|1.0|1.0	1.0|0.647|0.0	0.451
MED12	MED12	A3SS	chrX	+	71137557_71137635_71137560_71137635_71137186_71137383	2|1|3	0|0|0	5|3|2	0|4|1	132	130	0.00801584	0.195258	1.0|1.0|1.0	1.0|0.425|0.663	0.304
ZBTB44	ZBTB44	A3SS	chr11	-	130238443_130238556_130238443_130238553_130239811_130239896	1|1|1	1|1|0	5|1|1	2|3|1	132	130	0.00808857	0.195258	0.496|0.496|1.0	0.711|0.247|0.496	0.179
PSD4	PSD4	A3SS	chr2	+	113197746_113197913_113197749_113197913_113197563_113197634	13|13|11	6|8|3	6|9|7	11|13|6	132	130	0.00816005	0.195258	0.681|0.615|0.783	0.349|0.405|0.535	0.263
ZNF862	ZNF862	MXE	chr7	+	149859421_149859526_149860382_149862494_149850160_149850338_149864108_149867479	5|6|6	4|5|1	14|10|8	1|3|0	234	260	0.00583717	0.195444	0.581|0.571|0.87	0.94|0.787|1.0	-0.235
SLC23A2	SLC23A2	MXE	chr20	-	4932454_4932716_4970792_4970919_4912879_4912978_5001405_5001499	5|7|11	5|2|3	5|7|3	20|8|3	256	260	0.00584968	0.195444	0.504|0.78|0.788	0.202|0.471|0.504	0.298
CCDC18	CCDC18	SE	chr1	+	93205509_93205631_93201891_93201988_93207106_93207398	84|86|107	10|11|12	108|95|84	26|22|18	251	130	0.00443084	0.196957	0.813|0.802|0.822	0.683|0.691|0.707	0.119
PSMG4	PSMG4	SE	chr6	+	3263683_3263759_3258893_3259196_3302857_3303373	5|6|3	2|1|4	4|8|2	0|0|2	205	130	0.00444549	0.197061	0.613|0.792|0.322	1.0|1.0|0.388	-0.22
DYNC1I2	DYNC1I2	SE	chr2	+	171688470_171688648_171688309_171688358_171690146_171690263	0|0|2	1|1|0	2|1|4	0|0|0	260	130	0.0044675	0.197496	0.0|0.0|1.0	1.0|1.0|1.0	-0.667
ZFYVE27	ZFYVE27	SE	chr10	+	97738476_97738649_97737120_97737321_97744728_97744915	2|1|2	1|0|0	2|0|0	0|1|1	260	130	0.00446766	0.197496	0.5|1.0|1.0	1.0|0.0|0.0	0.5
DMKN	DMKN	MXE	chr19	-	35506125_35506185_35509910_35509961_35505938_35505986_35510183_35510252	17|13|13	1|4|6	17|12|6	0|2|1	180	189	0.00595049	0.1976	0.947|0.773|0.695	1.0|0.863|0.863	-0.104
KMT2A	KMT2A	A5SS	chr11	+	118491195_118491318_118491195_118491309_118491743_118491928	3|9|2	12|15|9	1|2|2	22|8|16	138	130	0.00882286	0.198657	0.191|0.361|0.173	0.041|0.191|0.105	0.129
NAPRT	NAPRT	RI	chr8	-	143574784_143575093_143574784_143574900_143574985_143575093	1|1|1	0|0|2	1|1|0	4|2|6	214	130	0.0132598	0.198896	1.0|1.0|0.233	0.132|0.233|0.0	0.623
KDM6A	KDM6A	SE	chrX	+	45060021_45060156_45059246_45059466_45060608_45060764	2|13|9	0|8|0	15|13|11	0|1|0	260	130	0.00452239	0.199332	1.0|0.448|1.0	1.0|0.867|1.0	-0.14
ADAM15	ADAM15	A3SS	chr1	+	155061414_155061489_155061417_155061489_155060762_155060832	25|15|14	4|5|6	8|7|7	7|5|7	132	130	0.00841931	0.199427	0.86|0.747|0.697	0.53|0.58|0.496	0.233
PDPK1	PDPK1	SE	chr16	+	2566355_2566453_2561479_2561522_2577424_2577500	7|10|7	3|2|1	8|8|6	1|0|1	227	130	0.00455736	0.199806	0.572|0.741|0.8	0.821|1.0|0.775	-0.161
HS6ST2	HS6ST2	MXE	chrX	-	132669112_132669199_132708461_132708494_132627969_132629093_132956807_132957326	3|1|2	0|0|0	1|0|0	0|1|1	162	216	0.00617235	0.202498	1.0|1.0|1.0	1.0|0.0|0.0	0.667
RPL22	RPL22	SE	chr1	-	6200488_6200727_6197651_6197756_6208680_6208739	19|19|19	2|1|1	22|17|15	8|4|2	260	130	0.00465586	0.203012	0.826|0.905|0.905	0.579|0.68|0.789	0.196
GTF2H2C	GTF2H2C	SE	chr5	+	69562672_69562770_69560207_69560242_69565099_69565188	14|21|12	15|20|27	32|22|29	16|16|15	227	130	0.00468529	0.203839	0.348|0.376|0.203	0.534|0.441|0.525	-0.191
HEXA	HEXA	SE	chr15	-	72353067_72353178_72351132_72351234_72355558_72355624	25|24|15	0|0|0	53|28|28	0|1|6	240	130	0.00468758	0.203839	1.0|1.0|1.0	1.0|0.938|0.717	0.115
ZCCHC10	ZCCHC10	SE	chr5	-	133000131_133000201_132998407_132998850_133006758_133006920	7|3|5	1|0|1	11|9|11	2|1|5	199	130	0.00470477	0.204291	0.821|1.0|0.766	0.782|0.855|0.59	0.12
PRR14L	PRR14L	SE	chr22	-	31738386_31738911_31712082_31717291_31749992_31750131	7|11|8	3|0|2	10|5|20	0|0|0	260	130	0.00471815	0.204291	0.538|1.0|0.667	1.0|1.0|1.0	-0.265
SLC24A1	SLC24A1	SE	chr15	+	65639594_65639703_65623954_65625970_65650381_65650942	5|2|8	11|8|6	3|10|13	3|3|2	238	130	0.00472161	0.204291	0.199|0.12|0.421	0.353|0.645|0.78	-0.346
MTMR1	MTMR1	MXE	chrX	+	150750729_150750843_150755688_150755865_150744360_150744453_150762564_150762737	15|14|17	1|6|2	18|16|19	12|10|8	243	260	0.00630488	0.205379	0.941|0.714|0.901	0.616|0.631|0.718	0.197
SPOP	SPOP	SE	chr17	-	49668026_49668078_49622732_49622876_49675894_49676016	1|5|1	1|0|1	2|5|4	2|2|4	181	130	0.00484258	0.208316	0.418|1.0|0.418	0.418|0.642|0.418	0.119
ZNF569	ZNF569	SE	chr19	-	37466738_37466804_37465312_37465473_37467083_37467290	1|0|2	5|7|3	1|7|3	6|5|2	195	130	0.00488525	0.209307	0.118|0.0|0.308	0.1|0.483|0.5	-0.219
GTPBP3	GTPBP3	A3SS	chr19	+	17341043_17341322_17341106_17341322_17339433_17339599	5|1|1	0|1|0	3|4|4	1|4|0	192	130	0.00911114	0.210318	1.0|0.404|1.0	0.67|0.404|1.0	0.11
CCDC125	CCDC125	SE	chr5	-	69313984_69314046_69311117_69311204_69320236_69320580	9|16|8	0|2|0	15|12|16	3|2|2	191	130	0.004933	0.210923	1.0|0.845|1.0	0.773|0.803|0.845	0.141
TUBD1	TUBD1	SE	chr17	-	59874538_59874703_59863663_59863847_59878102_59878334	3|6|5	0|0|0	0|4|4	1|4|0	260	130	0.00497061	0.212112	1.0|1.0|1.0	0.0|0.333|1.0	0.556
CDK16	CDK16	A5SS	chrX	+	47222260_47222380_47222260_47222342_47223551_47223759	3|2|2	6|1|3	5|9|3	2|2|1	167	130	0.00998246	0.214393	0.28|0.609|0.342	0.661|0.778|0.7	-0.303
B4GALT4	B4GALT4	SE	chr3	-	119235144_119235227_119226808_119227041_119236852_119237070	4|1|1	1|1|2	0|0|1	1|2|0	212	130	0.0050339	0.214527	0.71|0.38|0.235	0.0|0.0|1.0	0.108
FANCA	FANCA	A5SS	chr16	-	89739128_89739289_89739132_89739289_89738881_89738974	0|0|0	5|4|1	2|0|3	3|8|5	133	130	0.0102729	0.216706	0.0|0.0|0.0	0.395|0.0|0.37	-0.255
PVR	PVR	SE	chr19	+	44658741_44658900_44657761_44657910_44661291_44661323	9|10|11	1|0|1	9|7|11	3|0|3	260	130	0.00510243	0.21687	0.818|1.0|0.846	0.6|1.0|0.647	0.139
PVR	PVR	SE	chr19	+	44658741_44658765_44657761_44657910_44661291_44661323	3|2|7	1|0|1	4|1|6	3|0|3	153	130	0.00512181	0.217375	0.718|1.0|0.856	0.531|1.0|0.63	0.138
ZNF226	ZNF226	A3SS	chr19	+	44165587_44165807_44165756_44165807_44165163_44165246	2|2|0	4|0|4	5|6|2	5|0|0	260	130	0.00955415	0.217519	0.2|1.0|0.0	0.333|1.0|1.0	-0.378
B3GLCT	B3GLCT	SE	chr13	+	31274508_31274628_31269213_31269277_31276701_31276771	9|10|7	0|0|0	7|7|10	1|1|2	249	130	0.00515237	0.217836	1.0|1.0|1.0	0.785|0.785|0.723	0.236
TRMT2B	TRMT2B	MXE	chrX	-	101037916_101038051_101051250_101051366_101036973_101037073_101051643_101051733	0|0|2	6|10|3	3|1|2	5|1|9	245	260	0.00699281	0.219561	0.0|0.0|0.414	0.389|0.515|0.191	-0.227
FCHSD1	FCHSD1	SE	chr5	-	141642396_141642503_141641701_141641757_141643000_141643088	5|7|2	7|3|1	2|1|1	6|5|3	236	130	0.00521928	0.220058	0.282|0.562|0.524	0.155|0.099|0.155	0.32
NENF	NENF	MXE	chr1	+	212442564_212442625_212444338_212444442_212432886_212433120_212445829_212446379	1|1|19	14|12|12	1|0|2	11|17|10	190	233	0.00710757	0.221187	0.081|0.093|0.66	0.1|0.0|0.197	0.179
C6orf163	C6orf163	SE	chr6	+	87350393_87350501_87348811_87348906_87356300_87356503	0|3|0	1|3|2	0|2|2	2|0|0	237	130	0.00529407	0.221776	0.0|0.354|0.0	0.0|1.0|1.0	-0.549
ZNF274	ZNF274	A3SS	chr19	+	58185696_58185838_58185711_58185838_58183920_58183998	0|0|0	5|9|5	2|1|3	20|11|13	144	130	0.00995313	0.222287	0.0|0.0|0.0	0.083|0.076|0.172	-0.11
NRG3	NRG3	SE	chr10	+	82984782_82984854_82978949_82979120_82985097_82985605	1|1|2	2|2|0	5|4|4	2|0|0	201	130	0.00532707	0.222673	0.244|0.244|1.0	0.618|1.0|1.0	-0.377
STYXL1	STYXL1	SE	chr7	-	76021850_76021992_76005258_76005404_76028641_76028671	20|20|3	1|1|0	17|20|14	0|5|2	260	130	0.0053294	0.222673	0.909|0.909|1.0	1.0|0.667|0.778	0.124
IFT122	IFT122	SE	chr3	+	129449870_129449937_129440035_129440371_129463559_129463626	9|8|9	2|0|0	15|12|20	3|3|2	196	130	0.00534202	0.222861	0.749|1.0|1.0	0.768|0.726|0.869	0.129
GIGYF2	GIGYF2	SE	chr2	+	232700584_232700654_232697304_232697392_232703423_232703489	22|23|17	39|35|46	29|32|32	39|21|29	199	130	0.00535076	0.222861	0.269|0.3|0.194	0.327|0.499|0.419	-0.161
NOL10	NOL10	MXE	chr2	-	10675793_10675871_10681970_10682069_10673519_10673557_10684566_10684612	6|9|7	13|16|7	4|5|1	21|14|16	228	207	0.00726659	0.22369	0.295|0.338|0.476	0.147|0.245|0.054	0.221
COASY	COASY	SE	chr17	+	42562355_42562487_42562150_42562219_42562611_42563322	3|8|5	25|18|20	6|12|7	9|10|13	260	130	0.00539914	0.224064	0.057|0.182|0.111	0.25|0.375|0.212	-0.162
SLC38A9	SLC38A9	SE	chr5	-	55704321_55704434_55697845_55697992_55711451_55711499	7|1|3	0|2|3	3|2|0	0|0|1	242	130	0.00540906	0.224064	1.0|0.212|0.349	1.0|1.0|0.0	-0.146
OBSCN	OBSCN	SE	chr1	+	228299258_228299522_228298453_228298717_228304302_228304453	5|9|3	0|1|4	15|3|3	0|0|0	260	130	0.00541169	0.224064	1.0|0.818|0.273	1.0|1.0|1.0	-0.303
UBR3	UBR3	A5SS	chr2	+	170006989_170007202_170006989_170007190_170008803_170008940	8|11|9	14|24|37	11|20|14	20|13|14	141	130	0.010956	0.22492	0.345|0.297|0.183	0.336|0.587|0.48	-0.193
DALRD3	DALRD3	A3SS	chr3	-	49015972_49016086_49015972_49016060_49016157_49016340	9|9|8	2|1|3	14|5|6	0|0|2	155	130	0.0101786	0.225178	0.791|0.883|0.691	1.0|1.0|0.716	-0.117
ST7	ST7	SE	chr7	+	117098612_117098815_116953502_116953691_117099761_117099844	0|1|1	3|2|2	0|2|5	1|2|2	260	130	0.00550552	0.226602	0.0|0.2|0.2	0.0|0.333|0.556	-0.163
NAPB	NAPB	SE	chr20	-	23397071_23397200_23395138_23395185_23402992_23403072	4|4|6	1|0|5	7|4|4	0|0|2	258	130	0.0055084	0.226602	0.668|1.0|0.377	1.0|1.0|0.502	-0.152
IVD	IVD	SE	chr15	+	40414888_40414982_40412990_40413087_40415400_40415482	27|23|10	3|0|3	14|23|18	0|0|0	223	130	0.0055188	0.226738	0.84|1.0|0.66	1.0|1.0|1.0	-0.167
AMZ2	AMZ2	A3SS	chr17	+	68248639_68248705_68248643_68248705_68248034_68248058	0|2|2	2|0|2	3|8|5	0|0|1	133	130	0.0103621	0.227094	0.0|1.0|0.494	1.0|1.0|0.83	-0.445
TNRC6A	TNRC6A	SE	chr16	+	24776932_24777358_24729694_24729846_24789231_24791817	40|36|23	0|0|4	28|30|25	9|6|0	260	130	0.0055617	0.227571	1.0|1.0|0.742	0.609|0.714|1.0	0.14
MAD1L1	MAD1L1	MXE	chr7	-	1980452_1980541_2002064_2002121_1957628_1957719_2014501_2014642	20|25|12	48|40|30	16|14|18	87|51|58	186	218	0.00752833	0.227803	0.328|0.423|0.319	0.177|0.243|0.267	0.128
PDCD6	PDCD6	MXE	chr5	+	272710_272772_304176_304221_271620_271821_306601_306760	65|62|88	39|61|38	63|38|47	16|17|15	191	174	0.00752928	0.227803	0.603|0.481|0.678	0.782|0.671|0.741	-0.144
TANC1	TANC1	SE	chr2	+	159150369_159150556_159136193_159136298_159163282_159163546	11|23|19	1|3|5	26|27|23	1|1|1	260	130	0.00559167	0.227976	0.846|0.793|0.655	0.929|0.931|0.92	-0.162
ZNF584	ZNF584	SE	chr19	+	58410005_58410091_58408687_58409165_58415523_58415646	6|16|11	7|1|0	13|11|19	2|0|0	215	130	0.00560088	0.228061	0.341|0.906|1.0	0.797|1.0|1.0	-0.183
PNPLA8	PNPLA8	SE	chr7	-	108521475_108521521_108514435_108515574_108526028_108526194	5|10|5	9|3|2	6|2|1	7|10|12	175	130	0.00562982	0.228948	0.292|0.712|0.65	0.389|0.129|0.058	0.359
TTC12	TTC12	A3SS	chr11	+	113315950_113316315_113316242_113316315_113315055_113315200	9|12|6	3|3|1	16|14|10	2|1|0	260	130	0.0106501	0.229228	0.6|0.667|0.75	0.8|0.875|1.0	-0.219
TICRR	TICRR	A3SS	chr15	+	89584285_89584527_89584288_89584527_89582685_89582965	1|5|2	0|0|0	7|4|4	3|2|0	132	130	0.0106549	0.229228	1.0|1.0|1.0	0.697|0.663|1.0	0.213
TLE1	TLE1	A5SS	chr9	-	81652183_81652288_81652213_81652288_81634096_81634301	3|1|0	5|5|2	6|7|6	9|4|5	159	130	0.0116582	0.229963	0.329|0.141|0.0	0.353|0.589|0.495	-0.322
RABL2B	RABL2B	SE	chr22	-	50783038_50783286_50782187_50782351_50783500_50783663	11|6|2	31|26|24	15|4|13	11|13|21	260	130	0.00567346	0.23043	0.151|0.103|0.04	0.405|0.133|0.236	-0.16
POT1	POT1	MXE	chr7	-	124863349_124863640_124870910_124871041_124858956_124859112_124892265_124892380	1|1|3	0|4|4	0|0|0	6|4|5	260	260	0.00771843	0.231748	1.0|0.2|0.429	0.0|0.0|0.0	0.543
TRIM39	TRIM39	A3SS	chr6	+	30328888_30329041_30328908_30329041_30327651_30327696	6|6|7	1|4|3	5|6|10	1|0|2	149	130	0.0109294	0.232995	0.84|0.567|0.671	0.814|1.0|0.814	-0.183
TRPT1	TRPT1	SE	chr11	-	64225785_64225869_64225498_64225580_64226049_64226148	19|21|19	5|4|3	10|12|23	3|0|0	213	130	0.00578137	0.234219	0.699|0.762|0.794	0.67|1.0|1.0	-0.138
COASY	COASY	RI	chr17	+	42562150_42562487_42562150_42562219_42562355_42562487	2|0|1	1|2|0	1|4|0	0|0|4	260	130	0.0162402	0.23458	0.5|0.0|1.0	1.0|1.0|0.0	-0.167
HS6ST2	HS6ST2	SE	chrX	-	132708461_132708494_132627969_132629093_132956807_132957326	3|1|2	8|15|7	1|0|0	12|13|9	162	130	0.00581381	0.234791	0.231|0.051|0.187	0.063|0.0|0.0	0.135
PCBP1-AS1	PCBP1-AS1	SE	chr2	-	70085815_70085903_70085546_70085624_70086123_70086273	1|3|2	2|3|1	1|2|1	0|0|2	217	130	0.00582485	0.234791	0.23|0.375|0.545	1.0|1.0|0.23	-0.36
CATSPERB	CATSPERB	SE	chr14	-	91723048_91723189_91719417_91719478_91725079_91725168	1|1|4	1|2|1	0|1|1	1|1|3	260	130	0.00586453	0.236093	0.333|0.2|0.667	0.0|0.333|0.143	0.241
ZNF445	ZNF445	SE	chr3	-	44451313_44451482_44450867_44450962_44455120_44455696	1|6|1	3|0|1	3|8|2	0|1|0	260	130	0.00590322	0.237352	0.143|1.0|0.333	1.0|0.8|1.0	-0.441
CCDC126	CCDC126	SE	chr7	+	23597966_23598051_23597378_23597605_23611170_23611553	2|2|10	1|0|4	3|2|1	0|0|0	214	130	0.00591147	0.237386	0.549|1.0|0.603	1.0|1.0|1.0	-0.283
PDPR	PDPR	SE	chr16	+	70153390_70153573_70148463_70148553_70156474_70156614	35|43|38	1|2|0	26|25|18	2|2|4	260	130	0.00597909	0.239328	0.946|0.915|1.0	0.867|0.862|0.692	0.147
C8orf44	C8orf44	SE	chr8	+	66677641_66677954_66667617_66667701_66679720_66681000	1|0|1	2|2|5	1|3|3	4|2|5	260	130	0.00598226	0.239328	0.2|0.0|0.091	0.111|0.429|0.231	-0.16
LAMA5	LAMA5	SE	chr20	-	62350987_62351257_62346912_62347028_62351703_62351801	6|2|10	1|1|2	3|5|5	6|5|3	260	130	0.00599626	0.239535	0.75|0.5|0.714	0.2|0.333|0.455	0.325
KIF13A	KIF13A	SE	chr6	-	17789871_17789910_17787775_17787875_17794571_17794704	26|19|14	5|1|3	15|11|18	6|8|7	168	130	0.00602581	0.239535	0.801|0.936|0.783	0.659|0.516|0.666	0.226
PTCD2	PTCD2	SE	chr5	+	72326611_72326741_72322171_72322264_72331257_72331375	2|13|14	1|2|2	16|15|16	0|1|0	259	130	0.00603233	0.239535	0.501|0.765|0.778	1.0|0.883|1.0	-0.28
STK32B	STK32B	MXE	chr4	+	5398206_5398244_5416844_5416934_5331219_5331393_5446672_5446776	3|4|1	1|2|0	7|7|3	10|3|6	167	219	0.00805006	0.239566	0.797|0.724|1.0	0.479|0.754|0.396	0.297
NOL3	NOL3	A5SS	chr16	+	67174161_67174464_67174161_67174340_67174620_67174944	24|34|22	3|3|3	29|9|28	3|0|0	253	130	0.0123586	0.239619	0.804|0.853|0.79	0.832|1.0|1.0	-0.128
ARID4A	ARID4A	SE	chr14	+	58304943_58305009_58301579_58301690_58318541_58318621	16|14|18	0|1|0	23|14|17	1|4|1	195	130	0.00606871	0.240086	1.0|0.903|1.0	0.939|0.7|0.919	0.115
RP11-15H20.8	RP11-15H20.8	SE	chr19	-	23270217_23270292_23261619_23261744_23274075_23274221	2|0|0	1|3|2	1|2|3	0|4|1	204	130	0.00610116	0.241071	0.56|0.0|0.0	1.0|0.242|0.657	-0.446
FBXO44	FBXO44	SE	chr1	+	11658532_11658628_11658266_11658364_11658735_11658871	2|6|8	1|0|2	16|4|2	5|6|3	225	130	0.0061199	0.241216	0.536|1.0|0.698	0.649|0.278|0.278	0.343
PNLIPRP3	PNLIPRP3	SE	chr10	+	116436710_116436865_116427866_116428061_116443054_116443174	17|29|13	0|1|0	9|6|12	1|0|4	260	130	0.00622942	0.244684	1.0|0.935|1.0	0.818|1.0|0.6	0.172
MIA3	MIA3	MXE	chr1	+	222645553_222645685_222648828_222648850_222644302_222644586_222650291_222650380	10|17|7	34|14|17	8|7|7	32|37|42	260	151	0.00827604	0.244953	0.146|0.414|0.193	0.127|0.099|0.088	0.146
CENPK	CENPK	A3SS	chr5	-	65554796_65554946_65554796_65554898_65561496_65561564	59|57|46	1|16|10	84|76|76	7|7|0	177	130	0.0116414	0.245937	0.977|0.723|0.772	0.898|0.889|1.0	-0.105
INTS12	INTS12	SE	chr4	-	105702885_105703023_105699849_105700014_105703647_105703809	1|6|2	12|27|18	8|3|16	23|15|19	260	130	0.00631212	0.24727	0.04|0.1|0.053	0.148|0.091|0.296	-0.114
PDP1	PDP1	SE	chr8	+	93917910_93917945_93916933_93917079_93922015_93922289	2|1|0	14|11|11	1|6|1	8|4|4	164	130	0.00632245	0.247371	0.102|0.067|0.0	0.09|0.543|0.165	-0.21
ARHGEF9	ARHGEF9	SE	chrX	-	63754303_63754676_63724531_63724711_63754920_63755123	7|3|3	3|1|0	3|3|3	8|6|2	260	130	0.00635772	0.248448	0.538|0.6|1.0	0.158|0.2|0.429	0.45
PHC3	PHC3	A5SS	chr3	-	170181686_170181733_170181701_170181733_170178772_170178938	0|4|1	1|4|2	0|2|0	4|10|3	144	130	0.0130064	0.248726	0.0|0.474|0.311	0.0|0.153|0.0	0.211
GIPR	GIPR	SE	chr19	+	45671284_45671392_45670634_45670734_45672850_45672954	2|2|1	0|0|0	0|2|0	1|0|1	237	130	0.00638612	0.249253	1.0|1.0|1.0	0.0|1.0|0.0	0.667
ODF2	ODF2	MXE	chr9	+	128460512_128460666_128460941_128461010_128459566_128459657_128469182_128469353	24|29|13	21|24|20	39|19|18	53|58|45	260	198	0.00868554	0.250948	0.465|0.479|0.331	0.359|0.2|0.233	0.161
USP37	USP37	SE	chr2	-	218479649_218479715_218476839_218476981_218482069_218482234	34|33|27	6|7|8	61|44|44	3|4|5	195	130	0.00648949	0.252672	0.791|0.759|0.692	0.931|0.88|0.854	-0.141
PIGT	PIGT	SE	chr20	+	45418851_45418979_45416516_45416694_45419294_45419395	84|97|68	5|4|1	79|50|46	7|10|3	257	130	0.00650366	0.252916	0.895|0.925|0.972	0.851|0.717|0.886	0.113
APLP1	APLP1	A3SS	chr19	+	35878081_35878108_35878084_35878108_35877717_35877825	5|1|3	5|8|4	2|3|0	17|10|19	132	130	0.012204	0.253259	0.496|0.11|0.425	0.104|0.228|0.0	0.233
SENP5	SENP5	SE	chr3	+	196885150_196886694_196867855_196868073_196899665_196899771	42|39|34	1|5|7	31|52|36	4|0|0	260	130	0.00654773	0.254321	0.955|0.796|0.708	0.795|1.0|1.0	-0.112
ZFP90	ZFP90	SE	chr16	+	68539757_68539825_68533697_68533855_68557997_68558101	1|6|2	0|3|2	7|6|8	2|0|0	197	130	0.00661054	0.256054	1.0|0.569|0.398	0.698|1.0|1.0	-0.244
SEC31A	SEC31A	SE	chr4	-	82830936_82830975_82828999_82829058_82842184_82842481	15|15|6	12|8|3	8|10|7	18|14|11	168	130	0.00662156	0.256054	0.492|0.592|0.607	0.256|0.356|0.33	0.25
FBXW7	FBXW7	SE	chr4	-	152412479_152412529_152411159_152411872_152534940_152535001	7|21|22	14|24|17	31|33|28	20|13|11	179	130	0.00662436	0.256054	0.266|0.389|0.484	0.53|0.648|0.649	-0.229
INIP	INIP	SE	chr9	-	112689526_112689617_112683925_112687633_112716460_112716541	11|19|7	1|0|1	14|15|8	2|2|2	220	130	0.00666139	0.256331	0.867|1.0|0.805	0.805|0.816|0.703	0.116
CDKAL1	CDKAL1	SE	chr6	+	20535086_20535199_20534480_20534574_20535350_20535394	0|2|3	5|3|5	9|8|2	10|2|0	242	130	0.00666637	0.256331	0.0|0.264|0.244	0.326|0.682|1.0	-0.5
CREM	CREM	SE	chr10	+	35188199_35188388_35179133_35179276_35206894_35207006	16|16|13	0|6|3	12|10|7	7|13|3	260	130	0.00667158	0.256331	1.0|0.571|0.684	0.462|0.278|0.538	0.326
PPIA	PPIA	A5SS	chr7	+	44798747_44798904_44798747_44798814_44799246_44799277	24|33|23	11|13|14	31|22|49	36|28|31	219	130	0.0137838	0.256562	0.564|0.601|0.494	0.338|0.318|0.484	0.173
NDE1	NDE1	SE	chr16	+	15699728_15699854_15696708_15696860_15724190_15724222	2|3|0	9|6|2	11|1|8	2|6|2	255	130	0.00674128	0.257168	0.102|0.203|0.0	0.737|0.078|0.671	-0.394
TRAPPC9	TRAPPC9	SE	chr8	-	140426614_140426641_140405576_140405698_140439051_140439197	2|1|2	0|2|0	3|0|1	1|1|2	156	130	0.00674157	0.257168	1.0|0.294|1.0	0.714|0.0|0.294	0.429
GAB1	GAB1	SE	chr4	+	143457679_143457769_143440078_143440382_143459384_143459478	28|15|13	12|12|8	43|26|43	12|5|10	219	130	0.00675427	0.257346	0.581|0.426|0.491	0.68|0.755|0.719	-0.219
TTL	TTL	SE	chr2	+	112520281_112520425_112502911_112503181_112528680_112541739	51|77|44	0|3|2	58|62|36	2|4|9	260	130	0.00676513	0.257453	1.0|0.928|0.917	0.935|0.886|0.667	0.119
KDM2B	KDM2B	SE	chr12	-	121516468_121516520_121513327_121513402_121520984_121521100	0|0|0	1|6|2	2|1|3	7|14|6	181	130	0.00678101	0.257751	0.0|0.0|0.0	0.17|0.049|0.264	-0.161
GK5	GK5	SE	chr3	-	142186193_142186267_142185928_142185989_142186451_142186513	12|15|21	0|2|1	7|9|13	0|5|3	203	130	0.00686257	0.260053	1.0|0.828|0.931	1.0|0.535|0.735	0.163
SLX4IP	SLX4IP	SE	chr20	+	10621313_10621414_10601730_10601819_10622658_10628034	12|6|9	0|2|0	9|15|14	1|2|4	230	130	0.00691595	0.261438	1.0|0.629|1.0	0.836|0.809|0.664	0.107
POLL	POLL	A5SS	chr10	-	101584601_101584919_101584877_101584919_101583507_101583681	16|27|11	1|1|1	31|14|13	6|3|1	260	130	0.0142337	0.26145	0.889|0.931|0.846	0.721|0.7|0.867	0.126
OCIAD1	OCIAD1	A5SS	chr4	+	48831083_48831496_48831083_48831249_48832619_48832682	62|73|81	32|66|45	95|81|131	38|38|48	260	130	0.0149123	0.263547	0.492|0.356|0.474	0.556|0.516|0.577	-0.109
ST7L	ST7L	MXE	chr1	-	112591524_112591603_112597970_112598086_112582374_112582472_112610840_112611003	9|0|0	0|1|2	4|1|5	1|0|0	245	208	0.00932326	0.264451	1.0|0.0|0.0	0.773|1.0|1.0	-0.591
GPATCH2	GPATCH2	SE	chr1	-	217498355_217498395_217449248_217449337_217514821_217514889	7|11|16	0|2|1	10|10|7	5|1|2	169	130	0.00703014	0.264987	1.0|0.809|0.925	0.606|0.885|0.729	0.171
DHRS4L2	DHRS4L2	MXE	chr14	+	23995031_23995133_24000862_24000933_23990181_23990359_24001032_24001084	8|3|3	0|0|2	2|10|0	2|0|3	231	200	0.00945939	0.265546	1.0|1.0|0.565	0.464|1.0|0.0	0.367
PIP5K1B	PIP5K1B	SE	chr9	+	68742500_68742657_68705699_68705762_68818460_68818545	4|1|1	2|1|2	1|1|0	1|1|3	260	130	0.00707927	0.26593	0.5|0.333|0.2	0.333|0.333|0.0	0.122
KLC2	KLC2	A3SS	chr11	+	66258546_66258822_66258583_66258822_66257619_66257730	0|5|0	2|2|2	3|2|1	1|0|2	166	130	0.0133227	0.267405	0.0|0.662|0.0	0.701|1.0|0.281	-0.44
ISOC2	ISOC2	A3SS	chr19	-	55455259_55455378_55455259_55455330_55455635_55455845	0|3|2	9|10|3	8|1|5	9|3|3	177	130	0.0133418	0.267405	0.0|0.181|0.329	0.395|0.197|0.55	-0.211
TMEM254	TMEM254	SE	chr10	+	80086230_80086258_80082144_80082204_80090379_80090412	2|4|2	3|9|0	1|1|1	2|0|0	157	130	0.00714115	0.26794	0.356|0.269|1.0	0.293|1.0|1.0	-0.223
PIAS2	PIAS2	SE	chr18	-	46864163_46864248_46855564_46855615_46890579_46891054	2|9|1	0|0|0	14|3|9	0|2|3	214	130	0.00723517	0.270483	1.0|1.0|1.0	1.0|0.477|0.646	0.292
ACOT4	ACOT4	SE	chr14	+	73593701_73593904_73591705_73592416_73595048_73596496	3|9|4	0|0|0	22|14|15	6|0|0	260	130	0.00724273	0.270483	1.0|1.0|1.0	0.647|1.0|1.0	0.118
TAF1A	TAF1A	SE	chr1	-	222579758_222579872_222577444_222577643_222584127_222584297	46|47|41	7|4|4	69|88|68	3|3|2	243	130	0.00727259	0.271281	0.779|0.863|0.846	0.925|0.94|0.948	-0.108
LRRFIP2	LRRFIP2	SE	chr3	-	37121634_37121691_37121491_37121536_37129062_37129149	8|6|6	3|2|0	6|5|2	0|0|0	186	130	0.00728976	0.271605	0.651|0.677|1.0	1.0|1.0|1.0	-0.224
ANKRD54	ANKRD54	A3SS	chr22	-	37838499_37838598_37838499_37838593_37840186_37840234	27|26|30	1|4|3	32|23|16	8|3|8	134	130	0.0138977	0.271667	0.963|0.863|0.907	0.795|0.881|0.66	0.132
TCF3	TCF3	A3SS	chr19	-	1612206_1612433_1612206_1612430_1615284_1615821	2|5|6	0|0|0	6|5|7	6|0|0	132	130	0.0139081	0.271667	1.0|1.0|1.0	0.496|1.0|1.0	0.168
SLC35B1	SLC35B1	A3SS	chr17	-	49706203_49706334_49706203_49706309_49706964_49707068	30|27|28	14|10|10	24|25|26	21|20|17	154	130	0.0139244	0.271667	0.644|0.695|0.703	0.491|0.513|0.564	0.158
USP19	USP19	A3SS	chr3	-	49115723_49115944_49115723_49115938_49116046_49116162	34|60|47	11|9|7	53|44|49	26|17|13	135	130	0.0140178	0.271667	0.749|0.865|0.866	0.663|0.714|0.784	0.106
ADK	ADK	MXE	chr10	+	74589281_74589317_74600378_74600493_74398470_74398579_74670182_74670269	0|0|3	16|24|23	3|2|5	32|23|24	165	244	0.00972967	0.271732	0.0|0.0|0.162	0.122|0.114|0.236	-0.103
MPDU1	MPDU1	SE	chr17	+	7586898_7587017_7586691_7586777_7587160_7587271	5|7|5	4|4|3	1|2|2	3|4|6	248	130	0.00730921	0.272013	0.396|0.478|0.466	0.149|0.208|0.149	0.278
NDRG3	NDRG3	MXE	chr20	-	36684412_36684475_36687491_36687612_36682517_36682578_36688678_36688784	43|62|27	15|18|11	36|41|32	24|21|23	250	192	0.00986202	0.273006	0.688|0.726|0.653	0.535|0.6|0.517	0.138
SLC9A5	SLC9A5	MXE	chr16	+	67257530_67257601_67258317_67258447_67257344_67257434_67259572_67259661	4|4|6	3|3|5	7|4|4	19|8|12	200	259	0.00987553	0.273006	0.633|0.633|0.608	0.323|0.393|0.302	0.285
DGKH	DGKH	SE	chr13	+	42221263_42221394_42219685_42219794_42229098_42229250	15|7|10	34|26|30	11|25|11	16|21|20	260	130	0.00740323	0.274237	0.181|0.119|0.143	0.256|0.373|0.216	-0.134
PARP6	PARP6	A3SS	chr15	-	72250844_72250957_72250844_72250954_72251206_72251255	4|3|3	8|4|8	1|3|0	10|7|11	132	130	0.0146271	0.275808	0.33|0.425|0.27	0.09|0.297|0.0	0.213
EPB41L1	EPB41L1	SE	chr20	+	36173763_36173954_36154749_36154896_36175550_36175715	6|9|12	1|0|2	29|18|11	4|6|7	260	130	0.00750834	0.277411	0.75|1.0|0.75	0.784|0.6|0.44	0.225
TBC1D5	TBC1D5	SE	chr3	-	17622647_17622765_17508480_17508605_17623848_17623913	10|17|15	21|15|24	21|26|20	4|19|13	247	130	0.00753089	0.277411	0.2|0.374|0.248	0.734|0.419|0.447	-0.259
OFD1	OFD1	SE	chrX	+	13753367_13753441_13751248_13751368_13756577_13756767	30|46|36	2|2|3	45|36|49	9|6|7	203	130	0.00753225	0.277411	0.906|0.936|0.885	0.762|0.793|0.818	0.118
PARP3	PARP3	A3SS	chr3	+	51943348_51943538_51943353_51943538_51942929_51943046	10|13|2	5|1|2	15|7|8	0|1|2	134	130	0.0151287	0.277574	0.66|0.927|0.492	1.0|0.872|0.795	-0.196
RNF111	RNF111	A3SS	chr15	+	59084101_59084254_59084128_59084254_59080935_59081284	1|1|0	9|3|5	1|0|5	3|8|6	156	130	0.0151511	0.277574	0.085|0.217|0.0	0.217|0.0|0.41	-0.108
TAZ	TAZ	SE	chrX	+	154419704_154419746_154419542_154419623_154420031_154420073	15|19|21	3|0|3	18|25|26	6|10|6	171	130	0.00755282	0.277848	0.792|1.0|0.842	0.695|0.655|0.767	0.172
UBE2D1	UBE2D1	MXE	chr10	+	58363608_58363686_58364770_58364876_58361337_58361401_58367922_58368016	1|2|5	37|36|34	13|7|3	39|35|39	207	235	0.0101577	0.279387	0.03|0.059|0.143	0.275|0.185|0.08	-0.103
RPL22	RPL22	SE	chr1	-	6200488_6200750_6197651_6197756_6208680_6208739	27|26|23	2|1|1	30|25|26	8|4|2	260	130	0.00770148	0.280691	0.871|0.929|0.92	0.652|0.758|0.867	0.148
SHANK2	SHANK2	SE	chr11	-	70820363_70820682_70807001_70807171_70896500_70896567	2|6|9	0|0|0	16|3|11	0|0|6	260	130	0.00770901	0.280691	1.0|1.0|1.0	1.0|1.0|0.478	0.174
EPB41	EPB41	SE	chr1	+	29060421_29060484_29053103_29053312_29064981_29065158	59|73|62	21|20|16	70|40|69	39|16|38	192	130	0.0077348	0.280823	0.655|0.712|0.724	0.549|0.629|0.551	0.121
LRR1	LRR1	SE	chr14	+	49607399_49608121_49602369_49602468_49614255_49614672	16|7|4	9|9|9	16|13|17	5|5|6	260	130	0.00776689	0.281517	0.471|0.28|0.182	0.615|0.565|0.586	-0.278
ZNF195	ZNF195	SE	chr11	-	3377616_3377802_3373576_3373656_3379037_3379100	6|9|3	1|4|8	3|2|1	7|6|7	260	130	0.00777896	0.281635	0.75|0.529|0.158	0.176|0.143|0.067	0.35
DEPDC5	DEPDC5	MXE	chr22	+	31897481_31897653_31901741_31901802_31893581_31893751_31905983_31906066	6|0|2	3|2|0	0|0|1	1|3|0	260	190	0.010401	0.283155	0.594|0.0|1.0	0.0|0.0|1.0	0.198
PLAA	PLAA	SE	chr9	-	26917096_26917165_26913878_26913947_26919309_26919529	20|20|25	2|5|1	43|23|26	3|0|0	198	130	0.00783146	0.283216	0.868|0.724|0.943	0.904|1.0|1.0	-0.123
OSBPL1A	OSBPL1A	SE	chr18	-	24172375_24172483_24171408_24171498_24196124_24196200	37|17|32	0|0|1	22|28|16	1|0|5	237	130	0.00785029	0.283576	1.0|1.0|0.946	0.923|1.0|0.637	0.129
TLE2	TLE2	MXE	chr19	-	3017839_3017859_3019282_3019466_3015652_3015760_3019698_3019773	11|10|16	1|9|2	24|21|13	4|0|0	260	149	0.0105949	0.285644	0.863|0.389|0.821	0.775|1.0|1.0	-0.234
ZNF213	ZNF213	MXE	chr16	+	3138417_3138541_3138744_3138818_3137165_3137679_3138974_3139098	6|2|4	2|7|3	9|7|2	2|2|0	253	203	0.0107714	0.286207	0.706|0.186|0.517	0.783|0.737|1.0	-0.37
GCSH	GCSH	MXE	chr16	-	81084462_81084594_81087600_81087664_81081960_81082963_81090600_81090680	8|7|7	59|67|61	18|15|13	83|59|55	193	260	0.0107735	0.286207	0.154|0.123|0.134	0.226|0.255|0.242	-0.104
COQ3	COQ3	SE	chr6	-	99383697_99383824_99377385_99377485_99394073_99394204	11|11|13	1|1|0	13|6|23	3|2|1	256	130	0.00797031	0.287263	0.848|0.848|1.0	0.688|0.604|0.921	0.161
KRBOX4	KRBOX4	SE	chrX	+	46471141_46471185_46463197_46463308_46472749_46474639	0|2|0	4|1|3	2|2|3	4|5|1	173	130	0.00805852	0.289636	0.0|0.6|0.0	0.273|0.231|0.693	-0.199
DCAF5	DCAF5	SE	chr14	-	69062383_69062511_69050880_69055611_69075344_69075411	32|37|29	2|1|6	40|31|23	3|0|0	257	130	0.00807828	0.289849	0.89|0.949|0.71	0.871|1.0|1.0	-0.107
CAMSAP1	CAMSAP1	MXE	chr9	-	135881632_135881794_135882815_135883078_135866455_135866536_135906999_135907224	4|1|9	34|28|39	12|14|10	29|37|49	260	260	0.0109639	0.289852	0.105|0.034|0.188	0.293|0.275|0.169	-0.137
OBSCN	OBSCN	SE	chr1	+	228292522_228292786_228291897_228292161_228294151_228294415	0|5|4	1|2|1	5|1|5	0|0|0	260	130	0.00809576	0.289993	0.0|0.556|0.667	1.0|1.0|1.0	-0.592
CRELD1	CRELD1	SE	chr3	+	9938014_9938106_9937561_9937672_9940849_9941026	19|28|21	4|0|2	21|16|18	0|1|0	221	130	0.00810042	0.289993	0.736|1.0|0.861	1.0|0.904|1.0	-0.102
PLCB4	PLCB4	SE	chr20	+	9096286_9096342_9069100_9069206_9217389_9217452	2|8|4	0|1|1	10|7|5	1|3|2	185	130	0.00812568	0.290572	1.0|0.849|0.738	0.875|0.621|0.637	0.151
ZNF664	ZNF664	SE	chr12	+	123988045_123988138_123973885_123974020_124011380_124011441	21|21|25	25|22|31	30|31|25	19|12|18	222	130	0.00815001	0.291117	0.33|0.359|0.321	0.48|0.602|0.449	-0.174
TLE2	TLE2	MXE	chr19	-	3017839_3017859_3019282_3019463_3015652_3015760_3019698_3019773	14|6|9	1|9|2	17|25|10	4|0|0	260	149	0.0111363	0.291579	0.889|0.276|0.721	0.709|1.0|1.0	-0.274
ZNF821	ZNF821	SE	chr16	-	71867911_71868037_71864898_71865048_71879906_71880023	46|57|50	2|2|3	56|53|58	11|4|6	255	130	0.00822461	0.292476	0.921|0.936|0.895	0.722|0.871|0.831	0.109
LYRM5	LYRM5	A5SS	chr12	+	25203724_25203832_25203724_25203823_25203919_25204007	2|8|7	0|1|4	3|2|3	0|0|0	138	130	0.0170209	0.293348	1.0|0.883|0.622	1.0|1.0|1.0	-0.165
GOSR2	GOSR2	SE	chr17	+	46935028_46935169_46932066_46932199_46938598_46938704	7|16|14	1|0|1	15|8|20	3|2|1	260	130	0.0082983	0.294164	0.778|1.0|0.875	0.714|0.667|0.909	0.121
FRMD8	FRMD8	SE	chr11	+	65393572_65393674_65389360_65389528_65394040_65394099	3|10|7	2|0|3	1|12|3	1|0|0	231	130	0.00834864	0.294921	0.458|1.0|0.568	0.36|1.0|1.0	-0.111
PBRM1	PBRM1	A3SS	chr3	-	52587352_52587510_52587352_52587435_52589069_52589255	5|12|6	4|1|2	20|12|12	1|1|1	204	130	0.0168571	0.295	0.443|0.884|0.657	0.927|0.884|0.884	-0.237
RASAL2	RASAL2	A3SS	chr1	+	178456699_178456899_178456720_178456899_178454446_178454648	2|2|0	7|3|1	4|2|3	2|3|1	150	130	0.0170862	0.296794	0.198|0.366|0.0	0.634|0.366|0.722	-0.386
DAP3	DAP3	MXE	chr1	+	155709772_155709824_155717005_155717128_155689090_155689174_155725381_155725490	6|4|8	2|2|3	7|2|3	3|10|8	181	252	0.0114359	0.297991	0.807|0.736|0.788	0.765|0.218|0.343	0.335
SYCP2	SYCP2	MXE	chr20	-	59912372_59912418_59913974_59914027_59911749_59911845_59914108_59914251	23|29|19	48|51|49	49|47|33	66|42|49	182	175	0.0115725	0.299037	0.315|0.353|0.272	0.417|0.518|0.393	-0.129
MAP3K5	MAP3K5	MXE	chr6	-	136642519_136642569_136650983_136651091_136639542_136639638_136656306_136656460	3|0|2	13|18|9	5|10|3	22|11|14	237	179	0.0115859	0.299037	0.148|0.0|0.144	0.147|0.407|0.139	-0.134
ENTPD6	ENTPD6	MXE	chr20	+	25196153_25196254_25197104_25197226_25195791_25195867_25206521_25206590	1|10|3	0|0|1	0|2|2	4|0|1	230	251	0.0117361	0.300069	1.0|1.0|0.766	0.0|1.0|0.686	0.36
BPNT1	BPNT1	A5SS	chr1	-	220089643_220089853_220089685_220089853_220073966_220074071	0|2|0	2|1|2	2|1|3	3|1|6	171	130	0.0185026	0.303021	0.0|0.603|0.0	0.336|0.432|0.275	-0.147
CAMK2D	CAMK2D	A5SS	chr4	-	113457290_113457563_113457334_113457563_113451031_113454515	0|1|0	2|8|1	3|0|2	8|3|2	173	130	0.0186675	0.303021	0.0|0.086|0.0	0.22|0.0|0.429	-0.188
CDAN1	CDAN1	SE	chr15	-	42726096_42726160_42725488_42725670_42726309_42726417	6|11|5	1|0|0	3|5|10	0|1|4	193	130	0.00863832	0.303813	0.802|1.0|1.0	1.0|0.771|0.627	0.135
RFX1	RFX1	SE	chr19	-	13993524_13993895_13983485_13983595_14006102_14006285	1|2|2	0|0|0	1|1|1	0|1|2	260	130	0.00866863	0.30421	1.0|1.0|1.0	1.0|0.333|0.2	0.489
ZBTB7C	ZBTB7C	SE	chr18	-	48165130_48165257_48041032_48041123_48185933_48185995	3|3|2	3|2|0	1|0|2	4|1|2	256	130	0.00869167	0.304685	0.337|0.432|1.0	0.113|0.0|0.337	0.44
TMUB2	TMUB2	SE	chr17	+	44187906_44188009_44187271_44187743_44189021_44189588	2|1|0	0|2|1	2|4|2	2|0|0	232	130	0.00874121	0.305751	1.0|0.219|0.0	0.359|1.0|1.0	-0.38
MAP3K4	MAP3K4	A5SS	chr6	+	161093772_161093851_161093772_161093839_161097079_161097176	5|2|0	3|5|4	2|0|4	0|4|0	141	130	0.0200458	0.308128	0.606|0.269|0.0	1.0|0.0|1.0	-0.375
MYCBP2	MYCBP2	A5SS	chr13	-	77076750_77076849_77076759_77076849_77070630_77070711	3|5|2	1|3|3	4|0|0	2|1|4	138	130	0.0202211	0.308128	0.739|0.611|0.386	0.653|0.0|0.0	0.361
ZNF239	ZNF239	SE	chr10	-	43567898_43568021_43556343_43558171_43574539_43574618	12|7|13	0|1|2	17|17|18	7|4|2	252	130	0.00888031	0.308714	1.0|0.783|0.77	0.556|0.687|0.823	0.162
GLS2	GLS2	SE	chr12	-	56475944_56475977_56475623_56475682_56487936_56488132	2|0|1	1|1|2	4|4|7	0|3|1	162	130	0.00889631	0.308714	0.616|0.0|0.286	1.0|0.517|0.849	-0.488
ZFAND4	ZFAND4	SE	chr10	-	45624582_45624637_45618139_45618260_45625950_45627105	5|5|5	0|0|0	7|8|4	0|6|0	184	130	0.00891273	0.308714	1.0|1.0|1.0	1.0|0.485|1.0	0.172
NCOR2	NCOR2	SE	chr12	-	124535564_124535611_124495146_124495368_124567307_124567464	4|9|1	1|2|2	5|0|1	7|5|1	176	130	0.00895329	0.309449	0.747|0.769|0.27	0.345|0.0|0.425	0.339
PPP1R12A	PPP1R12A	SE	chr12	-	79806165_79806333_79798493_79798584_79807225_79807330	27|35|38	10|6|6	43|19|28	1|5|0	260	130	0.00896697	0.309588	0.574|0.745|0.76	0.956|0.655|1.0	-0.177
THAP6	THAP6	SE	chr4	+	75514869_75514991_75514217_75514520_75515432_75515532	0|0|2	1|2|3	4|1|1	3|1|3	251	130	0.00899664	0.309943	0.0|0.0|0.257	0.408|0.341|0.147	-0.213
DHDDS	DHDDS	MXE	chr1	+	26438167_26438284_26442730_26442873_26432890_26433008_26446315_26446359	47|67|36	56|33|32	78|74|40	37|27|20	246	260	0.0123197	0.310856	0.47|0.682|0.543	0.69|0.743|0.679	-0.139
MYO1B	MYO1B	MXE	chr2	+	191400748_191400835_191402631_191402718_191400381_191400468_191408114_191408189	4|7|6	2|1|1	2|1|3	3|2|2	216	216	0.0123292	0.310856	0.667|0.875|0.857	0.4|0.333|0.6	0.355
JMJD4	JMJD4	SE	chr1	-	227732880_227733027_227731188_227732676_227733413_227733681	15|20|8	0|0|0	13|14|7	0|2|3	260	130	0.00907984	0.311803	1.0|1.0|1.0	1.0|0.778|0.538	0.228
TSC2	TSC2	SE	chr16	+	2077597_2077726_2076490_2076585_2079034_2079196	1|1|2	0|0|0	1|1|1	0|1|2	258	130	0.0090913	0.311862	1.0|1.0|1.0	1.0|0.335|0.201	0.488
TMEM254-AS1	TMEM254-AS1	SE	chr10	-	80055915_80056126_80053395_80053586_80056318_80056405	16|7|10	2|0|1	20|3|12	5|1|3	260	130	0.00913779	0.312786	0.8|1.0|0.833	0.667|0.6|0.667	0.233
RREB1	RREB1	SE	chr6	+	7228996_7231907_7226466_7226656_7248510_7249274	2|7|1	1|1|2	6|6|3	1|0|1	260	130	0.00914858	0.312821	0.5|0.778|0.2	0.75|1.0|0.6	-0.291
DCUN1D4	DCUN1D4	SE	chr4	+	51911069_51911174_51899269_51899378_51913289_51913392	20|15|22	1|2|4	29|25|20	9|7|9	234	130	0.00925468	0.315711	0.917|0.806|0.753	0.642|0.665|0.552	0.206
VASH2	VASH2	SE	chr1	+	212951338_212951818_212950617_212950740_212961165_212961254	12|2|3	2|5|11	2|1|0	4|3|4	260	130	0.00926003	0.315711	0.75|0.167|0.12	0.2|0.143|0.0	0.231
STAMBP	STAMBP	SE	chr2	+	73829404_73829510_73828986_73829070_73830844_73831059	25|11|20	7|5|3	39|20|24	25|20|13	235	130	0.00927258	0.315711	0.664|0.549|0.787	0.463|0.356|0.505	0.225
ITGA9-AS1	ITGA9-AS1	MXE	chr3	-	37821013_37821100_37834678_37834767_37808495_37808880_37851423_37851492	0|7|1	2|1|1	2|0|0	1|2|3	218	216	0.0125967	0.316136	0.0|0.874|0.498	0.665|0.0|0.0	0.236
CCDC150	CCDC150	SE	chr2	+	196672344_196672437_196669832_196669876_196674240_196674348	11|9|7	2|2|0	4|10|8	4|3|5	222	130	0.00935228	0.317412	0.763|0.725|1.0	0.369|0.661|0.484	0.325
PER3	PER3	RI	chr1	+	7829836_7830161_7829836_7829951_7830005_7830161	3|2|2	0|3|1	2|2|2	6|4|8	183	130	0.0236264	0.317735	1.0|0.321|0.587	0.191|0.262|0.151	0.435
TRRAP	TRRAP	A3SS	chr7	+	98993537_98993737_98993591_98993737_98992136_98992227	16|28|8	4|4|2	26|21|14	2|2|0	183	130	0.0188397	0.317835	0.74|0.833|0.74	0.902|0.882|1.0	-0.157
SYTL2	SYTL2	A5SS	chr11	-	85724031_85727967_85727895_85727967_85720857_85720959	5|12|6	6|4|3	3|9|15	23|16|12	260	130	0.0212628	0.319171	0.294|0.6|0.5	0.061|0.22|0.385	0.243
FAM120B	FAM120B	SE	chr6	+	170388286_170388493_170358225_170358318_170395486_170395579	13|12|11	2|1|2	12|6|6	0|1|0	260	130	0.00941705	0.319272	0.765|0.857|0.733	1.0|0.75|1.0	-0.132
MYO9B	MYO9B	RI	chr19	+	17211650_17213284_17211650_17211774_17211894_17213284	6|5|1	3|16|7	2|2|0	11|10|5	249	130	0.0250413	0.320405	0.511|0.14|0.069	0.087|0.095|0.0	0.179
ZSCAN21	ZSCAN21	RI	chr7	+	100056910_100057405_100056910_100057276_100057387_100057405	5|3|2	0|0|0	4|3|2	1|3|0	240	130	0.0254681	0.320405	1.0|1.0|1.0	0.684|0.351|1.0	0.322
ZDHHC4	ZDHHC4	SE	chr7	+	6577589_6577720_6577433_6577498_6578565_6578720	20|20|20	1|1|2	20|19|17	2|8|3	260	130	0.00946175	0.320448	0.909|0.909|0.833	0.833|0.543|0.739	0.179
ZNF664	ZNF664	SE	chr12	+	123988042_123988138_123973122_123974020_124011380_124011441	46|47|45	25|22|31	69|31|58	19|12|18	225	130	0.00954938	0.322626	0.515|0.552|0.456	0.677|0.599|0.651	-0.135
STIL	STIL	A3SS	chr1	-	47262902_47263116_47262902_47263062_47269634_47269866	6|2|2	9|11|16	6|11|5	11|7|8	183	130	0.0195004	0.324315	0.321|0.114|0.082	0.279|0.527|0.307	-0.199
ANKHD1-EIF4EBP3	ANKHD1-EIF4EBP3	A3SS	chr5	+	140537337_140537589_140537388_140537589_140535361_140535538	17|14|8	19|30|24	27|22|18	26|22|15	180	130	0.0196576	0.324628	0.393|0.252|0.194	0.429|0.419|0.464	-0.158
ZNF561	ZNF561	SE	chr19	-	9620915_9621049_9619431_9619582_9621161_9621234	1|1|1	9|4|8	2|6|3	8|8|6	260	130	0.00970772	0.324996	0.053|0.111|0.059	0.111|0.273|0.2	-0.12
NAE1	NAE1	MXE	chr16	-	66826667_66826780_66827979_66828077_66826522_66826583_66830846_66830976	1|2|3	16|14|15	4|8|7	14|19|20	227	242	0.0130193	0.325245	0.062|0.132|0.176	0.233|0.31|0.272	-0.148
INPP5J	INPP5J	SE	chr22	+	31124844_31124906_31122993_31123119_31125832_31126010	12|8|7	1|0|0	7|7|9	3|0|2	191	130	0.0097747	0.326555	0.891|1.0|1.0	0.614|1.0|0.754	0.174
GMPPB	GMPPB	RI	chr3	-	49723597_49723951_49723597_49723731_49723839_49723951	4|1|0	3|6|11	4|4|1	4|0|2	237	130	0.0267976	0.326596	0.422|0.084|0.0	0.354|1.0|0.215	-0.354
RBPJ	RBPJ	SE	chr4	+	26362445_26362628_26320806_26321048_26386352_26386391	61|72|62	42|37|48	124|91|83	47|37|37	260	130	0.0098724	0.329475	0.421|0.493|0.392	0.569|0.552|0.529	-0.115
EP400	EP400	A3SS	chr12	+	131979693_131979793_131979696_131979793_131960584_131961954	5|16|14	14|21|16	13|24|18	14|9|11	132	130	0.0204064	0.330021	0.26|0.429|0.463	0.478|0.724|0.617	-0.222
APIP	APIP	SE	chr11	-	34895009_34895110_34890503_34890552_34916227_34916499	18|16|8	0|2|0	10|21|15	1|2|3	230	130	0.00990955	0.330026	1.0|0.819|1.0	0.85|0.856|0.739	0.125
TK2	TK2	MXE	chr16	-	66536963_66537017_66541878_66541953_66531379_66531469_66548977_66549009	62|73|52	28|36|18	33|47|27	40|24|24	204	183	0.0135869	0.330332	0.665|0.645|0.722	0.425|0.637|0.502	0.156
OBSCN	OBSCN	SE	chr1	+	228292522_228292786_228291897_228292161_228293352_228293616	2|8|3	3|11|3	10|4|8	2|3|2	260	130	0.00996216	0.330656	0.25|0.267|0.333	0.714|0.4|0.667	-0.31
TNRC6B	TNRC6B	MXE	chr22	+	40117054_40117128_40125771_40125862_40044816_40044998_40156114_40156182	19|21|9	66|108|68	35|31|18	71|68|85	203	220	0.013757	0.331506	0.238|0.174|0.125	0.348|0.331|0.187	-0.11
CLUAP1	CLUAP1	MXE	chr16	+	3508288_3508468_3512382_3512478_3506330_3506415_3515507_3515591	11|10|16	37|32|33	35|35|32	52|58|49	260	225	0.0139454	0.332553	0.205|0.213|0.296	0.368|0.343|0.361	-0.119
CDC25C	CDC25C	MXE	chr5	-	138289500_138289563_138290638_138290740_138287168_138287267_138291969_138292116	2|5|7	4|5|3	17|8|11	2|2|4	231	192	0.0140447	0.332553	0.294|0.454|0.66	0.876|0.769|0.696	-0.311
ZNF320	ZNF320	MXE	chr19	-	52891228_52891346_52893778_52893927_52890240_52890328_52897519_52897654	0|3|1	6|15|9	3|6|4	17|9|8	260	247	0.0141063	0.332566	0.0|0.16|0.095	0.144|0.388|0.322	-0.2
CBFA2T2	CBFA2T2	A3SS	chr20	+	33640340_33640531_33640343_33640531_33636639_33636708	38|44|40	9|11|6	58|41|32	17|17|18	132	130	0.0207402	0.332757	0.806|0.798|0.868	0.771|0.704|0.636	0.12
REPIN1	REPIN1	SE	chr7	+	150369670_150369868_150368789_150368941_150371227_150372945	11|7|9	1|0|0	13|10|10	3|2|0	260	130	0.0100767	0.333657	0.846|1.0|1.0	0.684|0.714|1.0	0.149
FAM13B	FAM13B	SE	chr5	-	138018954_138019146_138018301_138018514_138021030_138021197	28|51|28	2|1|2	25|20|20	4|2|5	260	130	0.0101152	0.334093	0.875|0.962|0.875	0.758|0.833|0.667	0.151
PLCB4	PLCB4	SE	chr20	+	9373046_9373104_9372302_9372403_9380053_9380162	27|35|21	2|3|5	23|21|24	11|12|3	187	130	0.0101295	0.334221	0.904|0.89|0.745	0.592|0.549|0.848	0.183
CAMTA2	CAMTA2	SE	chr17	-	4982088_4982160_4981677_4981831_4982756_4982892	6|10|3	2|1|6	11|5|8	2|1|0	201	130	0.0102126	0.336615	0.66|0.866|0.244	0.781|0.764|1.0	-0.258
ATP6V1D	ATP6V1D	MXE	chr14	-	67340439_67340518_67343371_67343438_67338070_67338762_67345767_67345871	72|76|64	38|49|26	55|66|59	59|41|57	196	208	0.0144659	0.338116	0.668|0.622|0.723	0.497|0.631|0.523	0.121
MTF2	MTF2	MXE	chr1	+	93127231_93127299_93129277_93129448_93120548_93120672_93133702_93133808	24|25|15	56|43|39	25|16|17	74|77|70	197	260	0.0145464	0.338546	0.361|0.434|0.337	0.308|0.215|0.243	0.122
FUZ	FUZ	A5SS	chr19	-	49812614_49812736_49812637_49812736_49812250_49812335	5|15|4	4|1|4	16|12|7	0|2|2	152	130	0.0230503	0.338718	0.517|0.928|0.461	1.0|0.837|0.75	-0.227
NFKBIL1	NFKBIL1	A5SS	chr6	+	31557627_31557849_31557627_31557804_31558021_31558829	33|46|34	1|8|6	38|35|21	7|9|13	174	130	0.0233577	0.33966	0.961|0.811|0.809	0.802|0.744|0.547	0.163
TBXAS1	TBXAS1	SE	chr7	+	139782665_139782729_139778247_139778471_139787337_139787426	0|2|1	2|0|0	0|1|0	1|0|1	193	130	0.010358	0.340008	0.0|1.0|1.0	0.0|1.0|0.0	0.333
OAZ3	OAZ3	SE	chr1	+	151768144_151768233_151767247_151767299_151770171_151770257	8|7|16	3|0|0	6|6|3	2|3|1	218	130	0.010421	0.341374	0.614|1.0|1.0	0.641|0.544|0.641	0.263
BICDL1	BICDL1	SE	chr12	+	120074442_120074586_120071702_120071801_120080886_120081017	33|20|35	44|41|24	50|29|32	21|25|17	260	130	0.0104934	0.342696	0.273|0.196|0.422	0.543|0.367|0.485	-0.168
KLHL8	KLHL8	SE	chr4	-	87185250_87185799_87183202_87183389_87220417_87220608	13|23|16	2|0|0	11|7|1	3|0|2	260	130	0.0106048	0.345629	0.765|1.0|1.0	0.647|1.0|0.2	0.306
TIPIN	TIPIN	SE	chr15	-	66351524_66351600_66341149_66341356_66352814_66352955	1|1|0	0|0|1	0|0|0	1|1|1	205	130	0.0107014	0.348068	1.0|1.0|0.0	0.0|0.0|0.0	0.667
CEP78	CEP78	A3SS	chr9	+	78251904_78252043_78251907_78252043_78248761_78248873	2|0|0	2|2|1	2|3|0	4|0|1	132	130	0.022196	0.349327	0.496|0.0|0.0	0.33|1.0|0.0	-0.278
SPATS2	SPATS2	MXE	chr12	+	49387053_49387137_49406472_49406565_49371227_49371290_49460769_49461037	5|2|3	1|1|3	6|1|1	1|0|1	213	222	0.0153837	0.3495	0.839|0.676|0.51	0.862|1.0|0.51	-0.116
CAB39L	CAB39L	SE	chr13	-	49401132_49401270_49382799_49382941_49433317_49433393	70|99|71	20|20|24	81|54|51	35|25|26	260	130	0.0107903	0.350249	0.636|0.712|0.597	0.536|0.519|0.495	0.132
RMND5B	RMND5B	MXE	chr5	+	178131236_178131376_178138107_178138258_178130995_178131054_178142582_178142728	8|10|6	12|16|13	12|9|7	11|5|3	260	260	0.0159774	0.350922	0.4|0.385|0.316	0.522|0.643|0.7	-0.255
ZGRF1	ZGRF1	MXE	chr4	-	112623816_112623876_112631929_112632010_112620001_112620190_112633155_112633176	15|22|15	8|5|1	24|22|28	3|2|1	210	189	0.0159979	0.350922	0.628|0.798|0.931	0.878|0.908|0.962	-0.13
TRAF3IP1	TRAF3IP1	MXE	chr2	+	238328925_238329342_238332823_238332895_238320440_238320785_238333959_238334035	8|1|6	29|30|25	11|11|11	33|32|17	260	201	0.0160447	0.350922	0.176|0.025|0.157	0.205|0.21|0.333	-0.13
LYPLA1	LYPLA1	MXE	chr8	-	54052654_54052756_54055059_54055133_54051011_54051188_54063327_54063375	0|2|3	10|8|4	1|0|0	8|8|7	203	231	0.0162351	0.353666	0.0|0.221|0.46	0.125|0.0|0.0	0.185
FBXO18	FBXO18	SE	chr10	+	5903019_5903175_5890202_5890346_5906036_5906632	15|10|22	1|1|3	20|21|12	1|0|0	260	130	0.0109183	0.353684	0.882|0.833|0.786	0.909|1.0|1.0	-0.136
P4HA2	P4HA2	A3SS	chr5	-	132227085_132227258_132227085_132227221_132227538_132227794	2|1|1	3|2|2	0|0|0	2|4|1	166	130	0.0228273	0.356867	0.343|0.281|0.281	0.0|0.0|0.0	0.302
RABEPK	RABEPK	SE	chr9	+	125213369_125213522_125207563_125207721_125220538_125220658	19|55|27	4|0|4	50|53|36	1|2|0	260	130	0.0111433	0.358074	0.704|1.0|0.771	0.962|0.93|1.0	-0.139
SNX14	SNX14	SE	chr6	-	85565331_85565419_85557975_85558060_85572136_85572215	50|42|26	11|4|4	26|25|31	11|9|10	217	130	0.0112069	0.358485	0.731|0.863|0.796	0.586|0.625|0.65	0.176
SYNE4	SYNE4	SE	chr19	-	36006749_36006944_36006422_36006671_36008216_36008367	11|11|10	4|0|1	11|7|6	0|0|0	260	130	0.0112121	0.358485	0.579|1.0|0.833	1.0|1.0|1.0	-0.196
ACOX3	ACOX3	MXE	chr4	-	8370907_8370994_8373560_8373628_8366281_8367080_8374977_8375152	4|0|4	3|9|3	0|0|2	1|1|1	197	216	0.0167268	0.358638	0.594|0.0|0.594	0.0|0.0|0.687	0.167
PIKFYVE	PIKFYVE	SE	chr2	+	208274017_208274053_208273583_208273733_208276711_208276830	6|4|9	9|16|14	0|5|3	19|21|10	165	130	0.011308	0.359755	0.344|0.165|0.336	0.0|0.158|0.191	0.165
SLC11A2	SLC11A2	A5SS	chr12	-	51026309_51026384_51026314_51026384_51010694_51010766	1|0|0	4|4|2	6|0|1	5|2|0	134	130	0.0253129	0.360579	0.195|0.0|0.0	0.538|0.0|1.0	-0.448
ZNF260	ZNF260	SE	chr19	-	36525154_36525373_36510694_36515699_36528218_36528268	3|4|3	1|1|2	8|18|4	0|0|0	260	130	0.0113544	0.360871	0.6|0.667|0.429	1.0|1.0|1.0	-0.435
VWA9	VWA9	A5SS	chr15	-	65607158_65607442_65607301_65607442_65605128_65605236	28|22|26	5|8|2	51|48|45	5|4|1	260	130	0.025734	0.362875	0.737|0.579|0.867	0.836|0.857|0.957	-0.156
FBRS	FBRS	SE	chr16	+	30661179_30661215_30660262_30660442_30662419_30662468	6|8|10	0|0|1	7|9|5	0|3|2	165	130	0.0114777	0.363706	1.0|1.0|0.887	1.0|0.703|0.663	0.174
CAMTA2	CAMTA2	A3SS	chr17	-	4981677_4981831_4981677_4981742_4982756_4982892	7|8|15	3|0|0	20|9|10	3|3|3	218	130	0.0237912	0.364642	0.582|1.0|1.0	0.799|0.641|0.665	0.159
SUN2	SUN2	SE	chr22	-	38754641_38754706_38752506_38752665_38755762_38756000	5|11|11	2|4|8	4|6|3	8|7|6	194	130	0.0115979	0.36679	0.626|0.648|0.48	0.251|0.365|0.251	0.296
RGS5	RGS5	SE	chr1	-	163248529_163248706_163168257_163168368_163306232_163306329	2|1|2	2|1|3	5|1|3	0|3|0	260	130	0.0116614	0.368432	0.333|0.333|0.25	1.0|0.143|1.0	-0.409
PICALM	PICALM	MXE	chr11	-	86022366_86022469_86031468_86031611_86014869_86014963_86068650_86068733	52|39|33	57|48|49	40|34|29	70|66|64	260	232	0.0174675	0.370148	0.449|0.42|0.375	0.338|0.315|0.288	0.101
KIF9	KIF9	SE	chr3	-	47280951_47281195_47277281_47277379_47282139_47282198	1|3|1	2|0|0	1|2|1	1|3|0	260	130	0.0118116	0.371545	0.2|1.0|1.0	0.333|0.25|1.0	0.206
DNM1L	DNM1L	SE	chr12	+	32738263_32738296_32737864_32737942_32740063_32740240	5|9|11	3|2|1	5|4|2	4|4|3	162	130	0.0118135	0.371545	0.572|0.783|0.898	0.501|0.445|0.349	0.319
ANKMY1	ANKMY1	SE	chr2	-	240529036_240529509_240525684_240525849_240552913_240553057	2|2|1	2|0|0	7|1|1	1|1|2	260	130	0.0118179	0.371545	0.333|1.0|1.0	0.778|0.333|0.2	0.341
LINC00893	LINC00893	SE	chrX	-	149537632_149537778_149536172_149536255_149538114_149538172	29|19|21	0|0|0	8|10|22	2|2|1	260	130	0.0118334	0.371667	1.0|1.0|1.0	0.667|0.714|0.917	0.234
DIAPH3	DIAPH3	SE	chr13	-	60132956_60132989_60093627_60093732_60163586_60163766	2|2|7	0|0|0	10|6|7	0|3|2	162	130	0.0118866	0.372017	1.0|1.0|1.0	1.0|0.616|0.737	0.216
MACC1	MACC1	SE	chr7	-	20164255_20164399_20161747_20161870_20217298_20217390	3|5|9	13|19|9	13|10|6	9|8|7	260	130	0.0118951	0.372017	0.103|0.116|0.333	0.419|0.385|0.3	-0.184
ZNF202	ZNF202	SE	chr11	-	123740392_123740536_123730486_123730985_123741548_123741614	0|1|3	3|6|4	6|3|4	4|7|0	260	130	0.0119437	0.372207	0.0|0.077|0.273	0.429|0.176|1.0	-0.418
MACC1	MACC1	SE	chr7	-	20184988_20185078_20161747_20161870_20217298_20217404	0|1|0	13|19|9	0|0|7	9|8|7	219	130	0.0119559	0.372226	0.0|0.03|0.0	0.0|0.0|0.372	-0.114
CHURC1	CHURC1	A3SS	chr14	+	64926006_64926080_64926009_64926080_64923990_64924126	7|3|4	17|27|19	3|2|1	20|28|25	132	130	0.0245065	0.373168	0.289|0.099|0.172	0.129|0.066|0.038	0.109
ZMYM4	ZMYM4	SE	chr1	+	35325359_35325405_35268966_35269085_35358924_35359229	11|20|14	0|7|3	13|22|8	1|2|0	175	130	0.0120429	0.373941	1.0|0.68|0.776	0.906|0.891|1.0	-0.114
CCNYL1	CCNYL1	MXE	chr2	+	207742222_207742342_207747046_207747213_207740654_207740706_207750956_207751119	20|28|15	8|12|7	22|17|12	16|17|12	249	260	0.0178358	0.374261	0.723|0.709|0.691	0.589|0.511|0.511	0.171
TRIM5	TRIM5	SE	chr11	-	5665980_5666081_5663616_5665682_5667688_5667711	14|36|19	5|6|1	21|25|27	1|0|3	230	130	0.0121085	0.375151	0.613|0.772|0.915	0.922|1.0|0.836	-0.153
WDFY3	WDFY3	SE	chr4	-	84932269_84932363_84896910_84897010_84966208_84966391	11|11|11	2|1|2	10|4|4	0|0|1	223	130	0.0121478	0.376007	0.762|0.865|0.762	1.0|1.0|0.7	-0.104
FAM21A	FAM21A	SE	chr10	+	50127582_50127795_50126056_50126179_50129418_50130039	19|8|4	1|4|0	18|16|11	0|0|0	260	130	0.012201	0.376422	0.905|0.5|1.0	1.0|1.0|1.0	-0.198
ARHGAP12	ARHGAP12	SE	chr10	-	31854065_31854206_31852516_31852597_31861394_31861658	108|125|108	34|23|21	109|98|98	12|17|10	260	130	0.0122254	0.376422	0.614|0.731|0.72	0.82|0.742|0.831	-0.109
MRPS10	MRPS10	SE	chr6	-	42214279_42214344_42211780_42211917_42217801_42217865	23|38|22	0|3|1	32|21|23	5|3|3	194	130	0.0122416	0.376422	1.0|0.895|0.936	0.811|0.824|0.837	0.12
ABI1	ABI1	MXE	chr10	-	26755654_26755741_26759061_26759235_26751597_26751783_26765217_26765318	4|1|1	7|3|5	3|3|6	4|3|0	260	216	0.0182962	0.38031	0.322|0.217|0.142	0.384|0.454|1.0	-0.386
CTNND1	CTNND1	SE	chr11	+	57815914_57816001_57815393_57815500_57816296_57819178	60|92|78	9|11|13	48|47|56	21|14|10	216	130	0.0124408	0.380658	0.8|0.834|0.783	0.579|0.669|0.771	0.133
CREM	CREM	MXE	chr10	+	35179133_35179276_35188199_35188388_35148367_35148491_35206894_35207051	2|7|5	12|11|10	16|13|3	7|6|7	260	260	0.0184505	0.382058	0.143|0.389|0.333	0.696|0.684|0.3	-0.272
P2RY6	P2RY6	SE	chr11	+	73295729_73295815_73271521_73272466_73296484_73296540	9|15|10	17|17|12	6|7|10	2|1|7	215	130	0.0125422	0.382298	0.242|0.348|0.335	0.645|0.809|0.463	-0.331
NOD1	NOD1	SE	chr7	-	30437572_30437656_30435997_30436081_30446140_30446224	3|13|9	0|0|2	9|2|3	4|0|1	213	130	0.0126622	0.385117	1.0|1.0|0.733	0.579|1.0|0.647	0.169
RABL2B	RABL2B	A3SS	chr22	-	50782187_50782351_50782187_50782347_50783500_50783662	31|26|24	32|36|28	11|13|21	38|27|31	133	130	0.0255588	0.38668	0.486|0.414|0.456	0.221|0.32|0.398	0.139
ADGRB2	ADGRB2	SE	chr1	-	31742837_31743002_31742052_31742217_31744192_31744357	9|9|7	5|5|1	6|7|3	8|6|11	260	130	0.0127605	0.38711	0.474|0.474|0.778	0.273|0.368|0.12	0.322
ZNF512	ZNF512	SE	chr2	+	27583657_27583716_27582968_27583142_27598069_27598254	7|11|12	3|0|0	9|8|13	4|1|4	188	130	0.0128897	0.388818	0.617|1.0|1.0	0.609|0.847|0.692	0.156
GIGYF2	GIGYF2	SE	chr2	+	232703423_232703489_232697304_232697392_232735154_232735238	34|40|45	2|3|4	36|20|31	13|5|2	195	130	0.0129532	0.389998	0.919|0.899|0.882	0.649|0.727|0.912	0.137
IAH1	IAH1	SE	chr2	+	9475986_9476039_9473817_9473899_9478221_9478370	12|15|8	2|5|4	7|3|6	13|3|3	182	130	0.012982	0.390497	0.811|0.682|0.588	0.278|0.417|0.588	0.266
TOP3B	TOP3B	SE	chr22	-	21975980_21976187_21975639_21975807_21982413_21982449	3|3|3	1|0|1	3|8|3	5|0|1	260	130	0.0130607	0.39176	0.6|1.0|0.6	0.231|1.0|0.6	0.123
MDM1	MDM1	SE	chr12	-	68316580_68316610_68316077_68316253_68321346_68321446	9|7|6	20|34|18	5|3|3	33|31|27	159	130	0.013114	0.392622	0.269|0.144|0.214	0.11|0.073|0.083	0.12
RPL6	RPL6	A5SS	chr12	-	112409040_112409574_112409492_112409574_112408419_112408656	4|5|6	0|0|0	5|2|4	1|0|3	260	130	0.0287024	0.392828	1.0|1.0|1.0	0.714|1.0|0.4	0.295
PPM1K	PPM1K	SE	chr4	-	88278535_88278642_88277142_88277243_88284405_88284590	1|2|1	2|0|0	1|6|2	1|3|1	236	130	0.0131339	0.392851	0.216|1.0|1.0	0.355|0.524|0.524	0.271
MORC4	MORC4	MXE	chrX	-	106956479_106956534_106956935_106957004_106954912_106955088_106958335_106958464	70|76|50	47|41|35	36|23|21	31|27|24	198	184	0.0195583	0.394504	0.581|0.633|0.57	0.519|0.442|0.448	0.125
BIRC2	BIRC2	MXE	chr11	+	102348597_102350749_102350843_102350943_102347234_102347376_102362895_102362974	5|3|5	48|37|24	10|9|14	62|42|24	260	229	0.0195586	0.394504	0.084|0.067|0.155	0.124|0.159|0.339	-0.105
CTBP2	CTBP2	SE	chr10	-	125133511_125133612_125110989_125111093_125158634_125158716	1|7|1	1|0|0	5|4|5	1|1|2	230	130	0.0132445	0.39542	0.361|1.0|1.0	0.739|0.693|0.586	0.114
DYNLL1	DYNLL1	MXE	chr12	+	120488116_120488177_120495283_120495437_120469856_120470104_120496415_120496547	0|1|4	4|11|11	0|0|0	2|5|2	190	260	0.019711	0.396112	0.0|0.111|0.332	0.0|0.0|0.0	0.148
PIP5K1B	PIP5K1B	SE	chr9	+	68991139_68991257_68940645_68940790_69008446_69009175	1|1|6	1|0|1	1|3|3	2|2|0	247	130	0.0133059	0.39652	0.345|1.0|0.759	0.208|0.441|1.0	0.152
TMEM198	TMEM198	SE	chr2	+	219547505_219548081_219544688_219544893_219549151_219549354	3|14|3	2|6|1	6|3|9	3|0|0	260	130	0.0133061	0.39652	0.429|0.538|0.6	0.5|1.0|1.0	-0.311
LINC01420	LINC01420	SE	chrX	+	56811019_56811179_56732062_56732199_56817319_56817569	4|4|6	16|21|11	9|6|10	16|6|10	260	130	0.0133717	0.398104	0.111|0.087|0.214	0.22|0.333|0.333	-0.158
NEDD4	NEDD4	MXE	chr15	-	55951510_55951589_55966472_55966546_55951375_55951414_55993510_55993746	13|15|7	62|52|50	23|14|22	54|50|50	203	208	0.019922	0.398879	0.177|0.228|0.125	0.304|0.223|0.311	-0.103
BAHD1	BAHD1	A3SS	chr15	+	40461911_40462294_40461914_40462294_40458450_40459896	1|4|10	2|9|3	11|6|14	3|1|4	132	130	0.0268313	0.40076	0.33|0.304|0.767	0.783|0.855|0.775	-0.337
PEX1	PEX1	SE	chr7	-	92518994_92519078_92513847_92513967_92522101_92522245	13|25|16	3|2|1	13|15|1	4|3|5	213	130	0.0135661	0.40314	0.726|0.884|0.907	0.665|0.753|0.109	0.33
EPC1	EPC1	SE	chr10	-	32273013_32273082_32272025_32272167_32273162_32273281	0|1|5	4|1|0	1|0|0	1|3|3	198	130	0.0135931	0.403194	0.0|0.396|1.0	0.396|0.0|0.0	0.333
FAM173A	FAM173A	SE	chr16	+	722083_722134_721800_721941_722308_722601	26|56|29	2|5|2	34|41|42	9|8|6	180	130	0.0136746	0.404862	0.904|0.89|0.913	0.732|0.787|0.835	0.118
DMWD	DMWD	SE	chr19	-	45784640_45784715_45783008_45784290_45785593_45786871	13|16|5	37|30|33	26|18|34	51|32|20	204	130	0.013716	0.405713	0.183|0.254|0.088	0.245|0.264|0.52	-0.168
FAM192A	FAM192A	SE	chr16	-	57178501_57178852_57174619_57174688_57185820_57186039	0|2|0	1|1|2	5|1|2	1|6|3	260	130	0.0138168	0.407563	0.0|0.5|0.0	0.714|0.077|0.25	-0.18
ANKRD10	ANKRD10	SE	chr13	-	110894108_110894202_110892691_110893263_110906032_110906124	0|2|0	6|12|11	4|2|0	6|6|7	223	130	0.0139266	0.4087	0.0|0.089|0.0	0.28|0.163|0.0	-0.118
FAM120B	FAM120B	MXE	chr6	+	170348150_170348323_170358225_170358318_170330448_170330550_170388286_170388493	3|4|2	9|10|5	4|4|5	4|4|2	260	222	0.0207978	0.408898	0.222|0.255|0.255	0.461|0.461|0.681	-0.29
HACL1	HACL1	MXE	chr3	-	15585247_15585342_15586524_15586602_15582876_15582989_15589539_15589612	6|5|1	8|5|2	2|3|1	9|6|11	207	224	0.0208883	0.409201	0.448|0.52|0.351	0.194|0.351|0.09	0.228
45177	45177	A3SS	chr5	-	132763705_132763892_132763705_132763886_132764223_132764419	4|12|9	3|2|1	17|9|16	15|6|7	135	130	0.0281658	0.412805	0.562|0.852|0.897	0.522|0.591|0.688	0.17
ZNF782	ZNF782	SE	chr9	-	96852852_96853069_96851946_96852005_96854087_96854488	2|0|1	2|5|1	3|3|4	2|2|5	260	130	0.0141426	0.412916	0.333|0.0|0.333	0.429|0.429|0.286	-0.159
EPHA2	EPHA2	SE	chr1	-	16150895_16150963_16148377_16149047_16155847_16156087	14|17|13	0|0|0	6|10|9	0|1|4	197	130	0.0141531	0.412916	1.0|1.0|1.0	1.0|0.868|0.598	0.178
CCNF	CCNF	SE	chr16	+	2432960_2433067_2431129_2431284_2435805_2435873	4|13|12	2|0|0	11|17|4	1|3|2	236	130	0.0142619	0.4132	0.524|1.0|1.0	0.858|0.757|0.524	0.128
ZNF320	ZNF320	SE	chr19	-	52891228_52891346_52890240_52890328_52897519_52897560	6|15|9	1|1|3	17|9|8	1|0|1	247	130	0.0143094	0.413706	0.759|0.888|0.612	0.899|1.0|0.808	-0.149
KDM1B	KDM1B	SE	chr6	+	18162834_18162924_18161326_18161454_18166266_18166378	10|14|9	0|3|2	14|12|10	1|0|0	219	130	0.0143343	0.414053	1.0|0.735|0.728	0.893|1.0|1.0	-0.143
FAXC	FAXC	SE	chr6	-	99323443_99323667_99291703_99291820_99333350_99333547	10|9|5	0|0|0	15|13|14	2|3|0	260	130	0.0143763	0.414517	1.0|1.0|1.0	0.789|0.684|1.0	0.176
ETF1	ETF1	SE	chr5	-	138529554_138529678_138518691_138518867_138542633_138542936	8|19|8	2|1|0	5|3|10	1|3|2	253	130	0.014408	0.415057	0.673|0.907|1.0	0.72|0.339|0.72	0.267
SBNO1	SBNO1	A3SS	chr12	-	123345257_123345570_123345257_123345567_123348028_123348133	14|10|7	19|20|12	12|20|15	11|18|10	132	130	0.0285303	0.415131	0.421|0.33|0.365	0.518|0.523|0.596	-0.174
ACBD4	ACBD4	A3SS	chr17	+	45137721_45137830_45137759_45137830_45137367_45137454	6|4|0	1|9|5	6|4|0	2|0|1	167	130	0.0287094	0.415131	0.824|0.257|0.0	0.7|1.0|0.0	-0.206
CIC	CIC	A3SS	chr19	+	42293934_42294089_42293937_42294089_42293591_42293836	31|36|30	10|10|6	29|28|26	13|18|11	132	130	0.0288556	0.415131	0.753|0.78|0.831	0.687|0.605|0.7	0.124
UIMC1	UIMC1	SE	chr5	-	176969052_176969291_176958092_176958154_176969600_176969706	14|21|7	0|3|0	17|23|10	3|2|3	260	130	0.0144259	0.415198	1.0|0.778|1.0	0.739|0.852|0.625	0.187
IST1	IST1	SE	chr16	+	71903164_71903258_71894720_71894858_71915625_71915728	0|0|2	2|2|1	1|3|2	10|1|0	223	130	0.014576	0.417022	0.0|0.0|0.538	0.055|0.636|1.0	-0.384
XIAP	XIAP	SE	chrX	+	123885630_123886539_123860026_123860293_123888618_123888718	89|93|104	21|29|16	86|113|85	43|34|35	260	130	0.0146542	0.418652	0.679|0.616|0.765	0.5|0.624|0.548	0.129
PDPR	PDPR	SE	chr16	+	70131301_70131419_70128958_70129122_70132150_70132300	10|13|3	1|2|0	4|6|4	3|0|5	247	130	0.0146636	0.418652	0.84|0.774|1.0	0.412|1.0|0.296	0.302
MTSS1	MTSS1	SE	chr8	-	124580550_124580562_124568378_124568536_124585086_124585161	8|0|0	5|3|7	0|0|1	6|10|6	141	130	0.0147324	0.419693	0.596|0.0|0.0	0.0|0.0|0.133	0.154
AC005154.6	AC005154.6	SE	chr7	-	30552099_30552179_30550635_30550781_30561465_30561487	0|0|1	2|2|0	2|1|0	0|0|2	209	130	0.0148838	0.422678	0.0|0.0|1.0	1.0|1.0|0.0	-0.333
VPS13D	VPS13D	A3SS	chr1	+	12341779_12341885_12341782_12341885_12338230_12338305	1|0|4	7|8|6	0|1|0	13|6|9	132	130	0.0295945	0.423165	0.123|0.0|0.396	0.0|0.141|0.0	0.126
STRN4	STRN4	A3SS	chr19	-	46727451_46727567_46727451_46727546_46727893_46728007	8|2|5	18|24|27	12|7|12	26|18|22	150	130	0.0299531	0.423275	0.278|0.067|0.138	0.286|0.252|0.321	-0.125
ZFP30	ZFP30	A3SS	chr19	-	37643264_37643363_37643264_37643360_37644609_37644736	8|17|13	2|3|1	22|14|14	6|9|4	132	130	0.0299632	0.423275	0.798|0.848|0.928	0.783|0.605|0.775	0.137
SFXN5	SFXN5	SE	chr2	-	73058527_73058596_73040853_73040931_73071603_73071673	2|7|22	2|1|2	6|12|5	0|0|0	198	130	0.0149415	0.423938	0.396|0.821|0.878	1.0|1.0|1.0	-0.302
ZNF133	ZNF133	A3SS	chr20	+	18315068_18316994_18315071_18316994_18306297_18306393	2|4|8	1|0|1	3|3|8	4|1|0	132	130	0.0303781	0.425116	0.663|1.0|0.887	0.425|0.747|1.0	0.126
ENTPD6	ENTPD6	A3SS	chr20	+	25225161_25225317_25225204_25225317_25224100_25224157	10|9|11	11|22|13	22|8|20	7|13|7	172	130	0.0307371	0.425588	0.407|0.236|0.39	0.704|0.317|0.683	-0.224
TRIQK	TRIQK	A3SS	chr8	-	92916928_92917010_92916928_92917007_92921502_92921660	8|6|4	0|0|2	2|7|9	3|1|1	132	130	0.0309373	0.425588	1.0|1.0|0.663	0.396|0.873|0.899	0.165
TSC1	TSC1	MXE	chr9	-	132925586_132925739_132927200_132927304_132923347_132923492_132928766_132928955	5|2|1	2|2|3	11|3|4	3|1|0	233	260	0.0218931	0.425822	0.736|0.527|0.271	0.804|0.77|1.0	-0.347
ARHGEF5	ARHGEF5	A5SS	chr7	+	144362657_144365823_144362657_144362853_144366354_144366412	19|16|6	1|0|4	21|17|17	0|2|0	260	130	0.0320461	0.426061	0.905|1.0|0.429	1.0|0.81|1.0	-0.159
CDC25C	CDC25C	SE	chr5	-	138290638_138290740_138289479_138289563_138291969_138292114	15|9|14	1|4|1	43|30|45	1|0|2	231	130	0.0150974	0.426477	0.894|0.559|0.887	0.96|1.0|0.927	-0.182
PPL	PPL	SE	chr16	-	4910849_4910949_4903885_4904040_4936983_4937064	11|16|19	0|0|0	19|16|10	2|2|1	229	130	0.0151067	0.426477	1.0|1.0|1.0	0.844|0.82|0.85	0.162
SF1	SF1	MXE	chr11	-	64765950_64766155_64766899_64767079_64764605_64765518_64767191_64767251	18|17|10	2|1|1	21|10|16	5|5|2	260	260	0.0220428	0.427206	0.9|0.944|0.909	0.808|0.667|0.889	0.13
ITGB3BP	ITGB3BP	SE	chr1	-	63478763_63478833_63454889_63454968_63508527_63508570	24|16|13	0|2|1	23|8|18	3|3|2	199	130	0.015217	0.428337	1.0|0.839|0.895	0.834|0.635|0.855	0.137
SLC35C2	SLC35C2	SE	chr20	-	46355801_46355874_46355072_46355241_46356573_46356637	10|10|12	0|2|3	14|8|13	0|0|0	202	130	0.0152387	0.428571	1.0|0.763|0.72	1.0|1.0|1.0	-0.172
BCL7B	BCL7B	SE	chr7	-	73543547_73543644_73537933_73538013_73552166_73552242	10|19|17	1|3|1	35|26|15	0|1|0	226	130	0.0153133	0.429313	0.852|0.785|0.907	1.0|0.937|1.0	-0.131
TUBD1	TUBD1	SE	chr17	-	59866608_59866749_59863663_59863847_59878102_59878334	9|10|1	0|0|0	15|15|6	1|4|0	260	130	0.0153678	0.429935	1.0|1.0|1.0	0.882|0.652|1.0	0.155
DMKN	DMKN	SE	chr19	-	35497646_35497681_35497489_35497538_35498715_35498763	1|1|3	2|3|1	2|2|0	0|0|2	164	130	0.0153952	0.430282	0.284|0.209|0.704	1.0|1.0|0.0	-0.268
LUC7L2	LUC7L2	SE	chr7	+	139374400_139374471_139371411_139371463_139376061_139376156	2|1|1	5|3|1	6|1|7	0|3|3	200	130	0.0154071	0.430282	0.206|0.178|0.394	1.0|0.178|0.603	-0.334
PHYKPL	PHYKPL	SE	chr5	-	178215275_178215430_178214795_178214885_178222354_178222580	10|18|12	1|0|2	15|6|10	3|2|2	260	130	0.0154544	0.430803	0.833|1.0|0.75	0.714|0.6|0.714	0.185
PIKFYVE	PIKFYVE	SE	chr2	+	208304845_208305013_208304170_208304318_208312235_208312295	17|14|14	0|0|1	16|17|15	1|2|2	260	130	0.0154653	0.430803	1.0|1.0|0.875	0.889|0.81|0.789	0.129
ITGB1BP1	ITGB1BP1	SE	chr2	-	9419989_9420100_9418625_9418732_9422965_9423176	6|10|9	0|1|1	10|16|10	5|0|1	240	130	0.0155478	0.432104	1.0|0.844|0.83	0.52|1.0|0.844	0.103
DIS3	DIS3	SE	chr13	-	72780845_72781003_72778186_72778380_72781288_72781356	48|74|55	43|45|36	75|70|69	28|25|39	260	130	0.0155533	0.432104	0.358|0.451|0.433	0.573|0.583|0.469	-0.128
MAGI1	MAGI1	A3SS	chr3	-	65375744_65375948_65375744_65375945_65379260_65379554	6|4|8	5|1|1	10|6|5	1|2|0	132	130	0.0324966	0.433273	0.542|0.798|0.887	0.908|0.747|1.0	-0.143
RHOT2	RHOT2	SE	chr16	+	670674_670773_670455_670557_670891_670940	47|64|59	1|4|2	56|35|50	8|6|2	228	130	0.0157163	0.434746	0.964|0.901|0.944	0.8|0.769|0.934	0.102
HOTAIR	HOTAIR	A3SS	chr12	-	53965963_53966083_53965963_53966059_53966275_53966377	2|0|5	11|6|7	10|3|11	6|11|11	153	130	0.0335896	0.43518	0.134|0.0|0.378	0.586|0.188|0.459	-0.24
KIAA1211L	KIAA1211L	SE	chr2	-	98897376_98897481_98846730_98846810_98935937_98936203	4|1|1	4|12|9	0|1|0	9|8|2	234	130	0.0158106	0.436222	0.357|0.044|0.058	0.0|0.065|0.0	0.131
GIGYF2	GIGYF2	SE	chr2	+	232724573_232724691_232697330_232697392_232734416_232734486	3|4|1	0|2|0	2|7|0	1|2|1	247	130	0.0159583	0.439162	1.0|0.513|1.0	0.513|0.648|0.0	0.451
SLC46A1	SLC46A1	SE	chr17	-	28400609_28400766_28394755_28399713_28404615_28405468	4|6|9	0|0|0	6|0|5	2|1|1	260	130	0.016001	0.439959	1.0|1.0|1.0	0.6|0.0|0.714	0.562
CNTD1	CNTD1	SE	chr17	+	42803619_42803695_42798886_42799018_42804224_42804396	1|2|3	1|0|0	1|1|2	1|1|1	205	130	0.0160954	0.442174	0.388|1.0|1.0	0.388|0.388|0.559	0.351
C16orf86	C16orf86	SE	chr16	+	67667295_67667525_67666815_67667072_67667877_67668098	11|12|10	0|0|1	5|5|1	1|0|3	260	130	0.0161576	0.442398	1.0|1.0|0.833	0.714|1.0|0.143	0.325
ZFYVE27	ZFYVE27	SE	chr10	+	97748268_97748364_97744728_97744915_97750330_97750470	1|4|6	7|5|2	11|4|6	2|2|2	225	130	0.0161789	0.442398	0.076|0.316|0.634	0.761|0.536|0.634	-0.302
CEACAM19	CEACAM19	SE	chr19	+	44678852_44678936_44676270_44676421_44680287_44680334	1|0|0	0|1|1	1|2|0	0|0|2	213	130	0.0162264	0.443112	1.0|0.0|0.0	1.0|1.0|0.0	-0.333
ARAP1	ARAP1	SE	chr11	-	72732514_72732597_72726619_72727172_72752327_72752403	2|0|2	0|2|0	5|2|0	2|3|3	212	130	0.0162535	0.443473	1.0|0.0|1.0	0.605|0.29|0.0	0.368
SLC17A5	SLC17A5	SE	chr6	-	73638411_73638499_73636620_73636707_73641690_73641924	15|12|7	3|0|2	9|12|10	0|1|0	217	130	0.0163148	0.444765	0.75|1.0|0.677	1.0|0.878|1.0	-0.15
CEP192	CEP192	SE	chr18	+	13038369_13038579_13037236_13037301_13040829_13040956	25|38|20	19|26|9	55|46|31	18|18|9	260	130	0.0163968	0.44624	0.397|0.422|0.526	0.604|0.561|0.633	-0.151
POMT2	POMT2	MXE	chr14	-	77299454_77299561_77301089_77301249_77298688_77298771_77302834_77302943	3|2|0	4|11|6	0|0|0	10|5|6	260	236	0.0236873	0.446865	0.405|0.142|0.0	0.0|0.0|0.0	0.182
N4BP2L2	N4BP2L2	MXE	chr13	-	32522181_32522270_32527407_32527532_32521372_32521449_32535768_32537027	25|13|31	69|49|58	34|50|30	66|48|54	254	218	0.0237135	0.446865	0.237|0.185|0.314	0.307|0.472|0.323	-0.122
IP6K2	IP6K2	SE	chr3	-	48711366_48711459_48708119_48708237_48717156_48717188	0|2|0	1|3|3	2|3|1	2|5|5	222	130	0.0164433	0.447125	0.0|0.281|0.0	0.369|0.26|0.105	-0.151
PINX1	PINX1	SE	chr8	-	10820192_10820269_10764962_10765916_10826151_10826244	40|34|28	6|5|3	43|36|41	3|0|3	206	130	0.016525	0.448437	0.808|0.811|0.855	0.9|1.0|0.896	-0.107
TM7SF3	TM7SF3	SE	chr12	-	26979783_26979936_26976259_26976357_26980565_26980646	91|68|69	12|8|12	74|52|69	6|1|6	260	130	0.0165527	0.448437	0.791|0.81|0.742	0.86|0.963|0.852	-0.111
ARPP19	ARPP19	SE	chr15	-	52564189_52564246_52557099_52557222_52569115_52569167	4|10|4	4|6|8	1|3|3	4|7|12	186	130	0.0165739	0.448437	0.411|0.538|0.259	0.149|0.23|0.149	0.227
APOBEC3B	APOBEC3B	A3SS	chr22	+	38991331_38991626_38991406_38991626_38989456_38989610	6|3|3	0|0|0	2|8|11	5|0|0	204	130	0.0358414	0.449455	1.0|1.0|1.0	0.203|1.0|1.0	0.266
SMARCD1	SMARCD1	SE	chr12	+	50087362_50087485_50086755_50086878_50088520_50088637	11|15|12	6|0|1	26|17|20	0|0|3	252	130	0.0166426	0.449492	0.486|1.0|0.861	1.0|1.0|0.775	-0.143
WDR53	WDR53	SE	chr3	-	196566876_196567307_196554176_196554807_196568518_196568639	6|4|0	2|0|2	12|6|4	0|0|2	260	130	0.0166828	0.450197	0.6|1.0|0.0	1.0|1.0|0.5	-0.3
BAG6	BAG6	A3SS	chr6	-	31643889_31643977_31643889_31643974_31644081_31644194	5|2|5	0|0|0	7|16|9	3|0|2	132	130	0.0362323	0.450554	1.0|1.0|1.0	0.697|1.0|0.816	0.162
TOX3	TOX3	A3SS	chr16	-	52463933_52464188_52463933_52464185_52468508_52468574	6|5|3	0|6|2	5|4|5	1|2|0	132	130	0.0363133	0.450554	1.0|0.451|0.596	0.831|0.663|1.0	-0.149
UGGT1	UGGT1	SE	chr2	+	128156391_128156415_128155488_128155587_128157251_128157346	5|6|7	0|0|1	6|6|6	1|1|1	153	130	0.01693	0.454398	1.0|1.0|0.856	0.836|0.836|0.836	0.116
BCL7B	BCL7B	MXE	chr7	-	73539881_73540052_73543547_73543644_73537933_73538013_73552166_73552242	10|19|17	78|64|64	35|26|15	59|49|70	226	260	0.0244872	0.456703	0.129|0.255|0.234	0.406|0.379|0.198	-0.122
ZFP30	ZFP30	A3SS	chr19	-	37654711_37654879_37654711_37654785_37655419_37655467	3|10|9	0|0|0	9|8|8	2|1|1	223	130	0.0370114	0.456799	1.0|1.0|1.0	0.724|0.823|0.823	0.21
STX2	STX2	SE	chr12	-	130806981_130807090_130801414_130801488_130808630_130808704	25|15|20	2|3|2	34|29|35	2|1|0	238	130	0.0172103	0.458632	0.872|0.732|0.845	0.903|0.941|1.0	-0.132
TBL1XR1	TBL1XR1	SE	chr3	-	177110808_177110887_177098465_177098541_177196339_177196484	0|0|0	2|8|8	5|1|0	5|12|7	208	130	0.017316	0.460681	0.0|0.0|0.0	0.385|0.05|0.0	-0.145
LSM7	LSM7	A3SS	chr19	-	2324124_2324196_2324124_2324192_2328386_2328477	11|11|20	0|2|4	14|22|16	3|7|7	133	130	0.037779	0.461664	1.0|0.843|0.83	0.82|0.754|0.691	0.136
TET2	TET2	SE	chr4	+	105190359_105190486_105146292_105146979_105233896_105237351	2|4|6	2|2|4	7|19|6	2|1|2	256	130	0.0173961	0.462427	0.337|0.504|0.432	0.64|0.906|0.604	-0.292
MCM8	MCM8	MXE	chr20	+	5972006_5972037_5973055_5973196_5967829_5968025_5977875_5978017	5|10|6	15|26|13	6|5|3	43|20|21	160	260	0.0249289	0.463354	0.351|0.385|0.429	0.185|0.289|0.188	0.168
CENPI	CENPI	SE	chrX	+	101099808_101100065_101098443_101098539_101101057_101101295	3|2|0	3|12|8	4|7|9	9|17|4	260	130	0.0174804	0.463512	0.333|0.077|0.0	0.182|0.171|0.529	-0.157
RARS2	RARS2	SE	chr6	-	87548590_87548646_87545615_87545699_87555407_87555505	6|10|12	1|0|1	14|14|4	1|0|6	185	130	0.0175008	0.463541	0.808|1.0|0.894	0.908|1.0|0.319	0.158
SYNE4	SYNE4	MXE	chr19	-	36006422_36006671_36006749_36006944_36005332_36005437_36007124_36007268	22|28|16	12|12|17	14|13|22	19|26|20	260	260	0.025036	0.463763	0.647|0.7|0.485	0.424|0.333|0.524	0.184
NDOR1	NDOR1	A3SS	chr9	+	137216066_137216188_137216093_137216188_137215898_137216017	0|0|0	12|8|3	2|0|3	13|8|4	156	130	0.0383243	0.46429	0.0|0.0|0.0	0.114|0.0|0.385	-0.166
NCKIPSD	NCKIPSD	A3SS	chr3	-	48682044_48682156_48682044_48682135_48682347_48682552	15|11|24	11|15|5	19|9|8	25|14|14	150	130	0.0387986	0.46429	0.542|0.389|0.806	0.397|0.358|0.331	0.217
EEF1D	EEF1D	A3SS	chr8	-	143586728_143586852_143586728_143586849_143593874_143594071	1|0|3	1|1|0	0|2|0	4|2|2	132	130	0.0396891	0.46429	0.496|0.0|1.0	0.0|0.496|0.0	0.333
NCOA1	NCOA1	A3SS	chr2	+	24768220_24770702_24768223_24770702_24762686_24762776	16|13|7	3|2|1	14|4|9	2|9|4	132	130	0.0398642	0.46429	0.84|0.865|0.873	0.873|0.304|0.689	0.237
PILRB	PILRB	A3SS	chr7	+	100358689_100359008_100358932_100359008_100358219_100358366	6|7|4	2|1|0	7|13|6	2|2|6	260	130	0.040348	0.46429	0.6|0.778|1.0	0.636|0.765|0.333	0.215
RPS6KA4	RPS6KA4	A3SS	chr11	+	64368467_64368601_64368488_64368601_64368131_64368260	26|19|23	2|5|5	26|27|13	8|9|8	150	130	0.0404065	0.46429	0.918|0.767|0.799	0.738|0.722|0.585	0.146
ANKHD1	ANKHD1	A3SS	chr5	+	140537337_140537589_140537388_140537589_140528183_140529796	7|4|5	0|1|1	2|1|5	0|2|2	180	130	0.0404168	0.46429	1.0|0.743|0.783	1.0|0.265|0.644	0.206
MKRN2OS	MKRN2OS	SE	chr3	-	12543179_12543229_12541859_12542022_12545246_12545556	40|36|29	3|3|0	29|34|27	6|4|4	179	130	0.0176059	0.465177	0.906|0.897|1.0	0.778|0.861|0.831	0.111
GATAD2A	GATAD2A	SE	chr19	+	19427695_19427992_19386022_19386138_19436130_19436219	3|3|2	10|5|4	1|2|0	8|6|6	260	130	0.0176158	0.465177	0.13|0.231|0.2	0.059|0.143|0.0	0.12
RTKN2	RTKN2	SE	chr10	-	62215028_62215091_62204856_62205022_62217117_62217249	1|1|3	5|3|5	0|0|0	15|9|5	192	130	0.0176494	0.465679	0.119|0.184|0.289	0.0|0.0|0.0	0.197
DEK	DEK	MXE	chr6	-	18256360_18256455_18257952_18258062_18249650_18249839_18263842_18263996	2|2|0	1|2|4	5|4|12	1|1|6	239	224	0.0252388	0.465934	0.652|0.484|0.0	0.824|0.789|0.652	-0.376
44987	44987	SE	chr19	+	8418536_8418807_8413289_8413420_8421788_8421951	3|1|3	3|1|0	2|3|2	1|0|0	260	130	0.0177287	0.466954	0.333|0.333|1.0	0.5|1.0|1.0	-0.278
TMEM161B-AS1	TMEM161B-AS1	SE	chr5	+	88282714_88282866_88270505_88270585_88285740_88285851	8|3|0	0|1|4	4|12|2	0|0|2	260	130	0.0177648	0.466954	1.0|0.6|0.0	1.0|1.0|0.333	-0.244
AC007566.10	AC007566.10	SE	chr7	+	92462957_92463026_92461318_92461410_92491242_92491610	1|8|6	1|3|1	3|1|6	0|1|1	198	130	0.0177692	0.466954	0.396|0.636|0.798	1.0|0.396|0.798	-0.121
VMP1	VMP1	SE	chr17	+	59735337_59735473_59707464_59707748_59764970_59765138	7|3|1	3|3|4	1|1|1	0|0|2	260	130	0.0180658	0.47129	0.538|0.333|0.111	1.0|1.0|0.2	-0.406
METTL8	METTL8	SE	chr2	-	171414602_171414726_171392042_171392197_171433882_171434086	12|15|7	11|7|5	10|13|5	16|17|13	253	130	0.018164	0.473403	0.359|0.524|0.418	0.243|0.282|0.165	0.204
SPATA6	SPATA6	A5SS	chr1	-	48355669_48355769_48355717_48355769_48305786_48305878	1|4|3	1|3|3	2|0|1	2|2|1	177	130	0.0366859	0.474199	0.423|0.495|0.423	0.423|0.0|0.423	0.165
PARP6	PARP6	A5SS	chr15	-	72260477_72260688_72260537_72260688_72259607_72259661	3|1|2	2|2|2	5|5|4	2|2|0	189	130	0.0373057	0.475645	0.508|0.256|0.408	0.632|0.632|1.0	-0.364
VPS29	VPS29	A5SS	chr12	-	110499456_110499546_110499534_110499546_110496011_110496203	1|3|5	22|26|18	0|6|14	18|13|12	207	130	0.0374792	0.475645	0.028|0.068|0.149	0.0|0.225|0.423	-0.134
SLC9A5	SLC9A5	SE	chr16	+	67264351_67264522_67252541_67252844_67266087_67266225	7|2|2	7|6|6	2|2|0	5|8|10	260	130	0.0183211	0.476335	0.333|0.143|0.143	0.167|0.111|0.0	0.114
STK40	STK40	SE	chr1	-	36358736_36358822_36358238_36358382_36385722_36385884	17|19|4	1|3|1	7|14|5	0|1|0	215	130	0.0183789	0.477449	0.911|0.793|0.707	1.0|0.894|1.0	-0.161
RTBDN	RTBDN	A3SS	chr19	-	12828868_12829028_12828868_12828953_12829810_12829997	3|2|9	7|5|7	10|7|4	3|3|4	204	130	0.0430025	0.477919	0.215|0.203|0.45	0.68|0.598|0.389	-0.266
RP11-295G20.2	RP11-295G20.2	SE	chr1	-	231527337_231527415_231522387_231522637_231528419_231528556	31|35|22	2|15|6	32|36|23	4|2|2	207	130	0.0184294	0.478003	0.907|0.594|0.697	0.834|0.919|0.878	-0.144
SUOX	SUOX	SE	chr12	+	55999332_55999590_55997614_55997723_56002211_56002271	3|0|0	7|16|2	2|3|2	8|6|2	260	130	0.0184301	0.478003	0.176|0.0|0.0	0.111|0.2|0.333	-0.156
TIRAP	TIRAP	A5SS	chr11	+	126289664_126289833_126289664_126289817_126290461_126290585	4|2|2	3|0|0	0|7|2	4|0|2	145	130	0.0389468	0.478634	0.545|1.0|1.0	0.0|1.0|0.473	0.357
TMEM94	TMEM94	A5SS	chr17	+	75491302_75491467_75491302_75491455_75491690_75491900	13|11|12	10|13|6	4|8|6	6|13|13	141	130	0.0392129	0.478634	0.545|0.438|0.648	0.381|0.362|0.299	0.196
RAPGEF2	RAPGEF2	A5SS	chr4	+	159351058_159351181_159351058_159351133_159352684_159352910	1|1|4	0|0|0	0|1|2	1|1|0	177	130	0.039429	0.478634	1.0|1.0|1.0	0.0|0.423|1.0	0.526
PTK2	PTK2	SE	chr8	-	140948665_140948723_140890542_140890769_141001124_141001164	0|2|0	2|9|9	2|1|2	7|1|4	187	130	0.0186434	0.480807	0.0|0.134|0.0	0.166|0.41|0.258	-0.233
GTPBP8	GTPBP8	SE	chr3	+	112993025_112993124_112990917_112991335_112995134_112995265	21|18|12	8|5|1	14|14|15	2|1|1	228	130	0.0186629	0.480922	0.599|0.672|0.872	0.8|0.889|0.895	-0.147
ALDH8A1	ALDH8A1	SE	chr6	-	134929053_134929215_134917389_134918867_134932775_134933032	9|2|1	0|1|3	1|5|3	1|0|0	260	130	0.0187095	0.481075	1.0|0.5|0.143	0.333|1.0|1.0	-0.23
APAF1	APAF1	SE	chr12	+	98703370_98703499_98699407_98699569_98706484_98706610	6|10|18	0|2|1	8|19|8	2|5|1	258	130	0.0187139	0.481075	1.0|0.716|0.901	0.668|0.657|0.801	0.164
TMBIM6	TMBIM6	SE	chr12	+	49741956_49742115_49741548_49741611_49749617_49749856	2|2|4	2|2|0	6|3|1	0|2|0	260	130	0.0187536	0.481438	0.333|0.333|1.0	1.0|0.429|1.0	-0.254
MRPL55	MRPL55	SE	chr1	-	228108436_228108508_228108234_228108318_228108954_228109016	2|0|3	13|2|5	8|5|5	7|7|11	201	130	0.0188187	0.48222	0.09|0.0|0.28	0.425|0.316|0.227	-0.199
CLASP1	CLASP1	SE	chr2	-	121409023_121409047_121407470_121407715_121410865_121410969	4|8|11	31|47|32	9|17|10	22|33|28	153	130	0.0188352	0.482258	0.099|0.126|0.226	0.258|0.304|0.233	-0.115
SAMD4B	SAMD4B	SE	chr19	+	39351816_39352374_39342467_39342576_39354005_39354066	0|0|0	9|15|10	0|0|7	7|18|6	260	130	0.0189059	0.483679	0.0|0.0|0.0	0.0|0.0|0.368	-0.123
CREM	CREM	SE	chr10	+	35179133_35179276_35126809_35127193_35206894_35207051	2|6|5	11|15|3	10|15|5	4|7|7	260	130	0.0191026	0.48832	0.083|0.167|0.455	0.556|0.517|0.263	-0.21
ENTPD6	ENTPD6	SE	chr20	+	25196153_25196254_25195791_25195867_25209848_25209925	2|2|3	6|7|6	0|3|0	7|8|11	230	130	0.0191325	0.488408	0.159|0.139|0.22	0.0|0.175|0.0	0.114
AURKA	AURKA	SE	chr20	-	56388686_56388784_56388155_56388202_56390555_56390665	12|17|9	15|7|10	26|17|14	9|7|2	227	130	0.0191365	0.488408	0.314|0.582|0.34	0.623|0.582|0.8	-0.256
CYB5RL	CYB5RL	SE	chr1	-	54190737_54190896_54187651_54187739_54195418_54195436	9|6|1	3|3|0	4|4|1	3|8|5	260	130	0.019154	0.488465	0.6|0.5|1.0	0.4|0.2|0.091	0.47
CAP1	CAP1	A3SS	chr1	+	40059333_40059458_40059336_40059458_40040322_40040467	4|11|9	4|5|2	17|10|12	3|1|2	132	130	0.0441614	0.488484	0.496|0.684|0.816	0.848|0.908|0.855	-0.205
FBXW10	FBXW10	A3SS	chr17	+	18778474_18779349_18778477_18779349_18775135_18775192	7|6|6	0|1|0	3|2|1	2|2|0	132	130	0.044775	0.48859	1.0|0.855|1.0	0.596|0.496|1.0	0.254
ZNF512	ZNF512	A3SS	chr2	+	27598066_27598254_27598069_27598254_27583657_27583716	27|22|13	3|5|11	28|23|23	3|2|4	132	130	0.0447961	0.48859	0.899|0.813|0.538	0.902|0.919|0.85	-0.14
STAG2	STAG2	SE	chrX	+	124021366_124021431_123961317_123961435_124022530_124022671	4|8|19	3|0|0	7|4|7	7|2|0	194	130	0.0192501	0.490182	0.472|1.0|1.0	0.401|0.573|1.0	0.166
UBE2F	UBE2F	MXE	chr2	+	238025341_238025412_238030555_238030613_238016565_238016633_238032221_238032254	17|5|12	12|12|12	9|7|13	6|3|3	200	187	0.027004	0.491852	0.57|0.28|0.483	0.584|0.686|0.802	-0.246
ATM	ATM	SE	chr11	+	108224783_108224871_108223115_108223186_108227594_108227696	5|7|4	26|22|20	17|9|8	18|26|19	217	130	0.0195415	0.494219	0.103|0.16|0.107	0.361|0.172|0.201	-0.121
VAV2	VAV2	SE	chr9	-	133939102_133939219_133861373_133861432_133992074_133992281	13|32|36	4|2|2	35|52|22	1|2|0	246	130	0.0195495	0.494219	0.632|0.894|0.905	0.949|0.932|1.0	-0.15
EVI5	EVI5	MXE	chr1	-	92636201_92636336_92665938_92665992_92625793_92625934_92677157_92677218	19|23|15	20|46|22	15|8|16	40|37|35	183	260	0.0272847	0.495308	0.574|0.415|0.492	0.348|0.235|0.394	0.168
RHBDD3	RHBDD3	SE	chr22	-	29263834_29264218_29260701_29260864_29265478_29265668	4|3|1	3|1|0	1|1|1	0|0|0	260	130	0.0196743	0.49586	0.4|0.6|1.0	1.0|1.0|1.0	-0.333
PPIP5K1	PPIP5K1	SE	chr15	-	43564102_43564165_43558794_43558932_43564866_43564992	1|2|6	0|2|3	1|0|2	0|2|4	192	130	0.0196763	0.49586	1.0|0.404|0.575	1.0|0.0|0.253	0.242
CMTR1	CMTR1	SE	chr6	+	37461969_37462102_37461548_37461645_37462828_37463008	16|11|13	0|1|0	15|13|12	0|4|1	260	130	0.0198447	0.496366	1.0|0.846|1.0	1.0|0.619|0.857	0.123
VIPR1	VIPR1	SE	chr3	+	42512750_42512949_42489298_42489678_42513748_42513854	1|0|1	0|1|1	1|2|2	1|0|1	260	130	0.0198515	0.496366	1.0|0.0|0.333	0.333|1.0|0.5	-0.167
ABCC11	ABCC11	SE	chr16	-	48235131_48235177_48231822_48231939_48247481_48247568	8|16|5	6|0|1	13|1|1	5|3|3	175	130	0.0199545	0.498162	0.498|1.0|0.788	0.659|0.198|0.198	0.41
SIVA1	SIVA1	SE	chr14	+	104755629_104755824_104753099_104753319_104756603_104756760	21|23|17	0|0|0	16|16|16	2|0|3	260	130	0.0200081	0.498335	1.0|1.0|1.0	0.8|1.0|0.727	0.158
RFWD3	RFWD3	SE	chr16	-	74664623_74664745_74660931_74661451_74666785_74666859	6|3|2	2|0|0	4|3|0	1|0|3	251	130	0.0201616	0.500413	0.608|1.0|1.0	0.674|1.0|0.0	0.311
RABL2A	RABL2A	A3SS	chr2	+	113628549_113628713_113628553_113628713_113627243_113627400	6|8|4	1|8|3	2|3|4	7|3|7	133	130	0.0467669	0.502383	0.854|0.494|0.566	0.218|0.494|0.358	0.281
TRAPPC13	TRAPPC13	A3SS	chr5	+	65664233_65664384_65664236_65664384_65662049_65662150	6|5|5	16|17|8	6|6|12	7|8|13	132	130	0.0474257	0.502445	0.27|0.225|0.381	0.458|0.425|0.476	-0.161
NFYC	NFYC	A3SS	chr1	+	40770396_40771603_40770708_40771603_40769355_40769415	13|18|8	14|34|13	24|13|23	16|16|19	260	130	0.0475033	0.502445	0.317|0.209|0.235	0.429|0.289|0.377	-0.111
ISOC2	ISOC2	A3SS	chr19	-	55455259_55455378_55455259_55455330_55456348_55456489	9|2|4	8|3|2	11|5|8	1|2|4	177	130	0.0476421	0.502445	0.452|0.329|0.595	0.89|0.647|0.595	-0.252
BRD8	BRD8	A3SS	chr5	-	138166517_138166727_138166517_138166610_138167933_138168078	5|12|1	0|1|0	14|20|9	0|0|5	246	130	0.04834	0.504714	1.0|0.864|1.0	1.0|1.0|0.487	0.126
ZGPAT	ZGPAT	A3SS	chr20	+	63734644_63734824_63734704_63734824_63733586_63733739	2|2|5	11|13|22	11|4|5	8|18|15	189	130	0.0485157	0.504714	0.111|0.096|0.135	0.486|0.133|0.187	-0.155
AP2A2	AP2A2	A3SS	chr11	+	985431_985582_985434_985582_984644_984753	3|3|2	11|20|23	7|5|3	17|14|12	132	130	0.0486419	0.504714	0.212|0.129|0.079	0.289|0.26|0.198	-0.109
U2AF1L5	U2AF1L5	MXE	chr21	-	6492130_6492197_6493043_6493110_6487362_6487412_6495992_6496080	51|72|43	60|67|26	119|95|94	83|52|44	196	196	0.0287197	0.508281	0.459|0.518|0.623	0.589|0.646|0.681	-0.105
ATE1	ATE1	MXE	chr10	-	121898840_121898969_121899865_121899994_121870005_121870038_121902390_121902620	5|7|1	2|9|6	3|4|0	17|12|8	258	258	0.0290704	0.508281	0.714|0.438|0.143	0.15|0.25|0.0	0.298
SCAF1	SCAF1	MXE	chr19	+	49645020_49645134_49645353_49645411_49642659_49642706_49646107_49646202	10|14|21	8|5|9	16|18|20	3|4|4	243	187	0.0291397	0.508281	0.49|0.683|0.642	0.804|0.776|0.794	-0.186
DSC2	DSC2	SE	chr18	-	31068298_31068344_31065973_31068212_31068893_31069151	1|8|2	23|25|23	16|13|5	32|32|34	175	130	0.0207956	0.512196	0.031|0.192|0.061	0.271|0.232|0.098	-0.106
BRF1	BRF1	SE	chr14	-	105252506_105252579_105241264_105241414_105286295_105286376	9|13|6	3|0|2	20|9|8	2|0|0	202	130	0.0208003	0.512196	0.659|1.0|0.659	0.866|1.0|1.0	-0.183
CCND3	CCND3	SE	chr6	-	41940369_41940585_41937234_41937394_42048500_42048708	11|15|11	1|0|0	21|6|12	1|0|4	260	130	0.0208047	0.512196	0.846|1.0|1.0	0.913|1.0|0.6	0.111
KIAA1468	KIAA1468	MXE	chr18	+	62279773_62279856_62280359_62280442_62275373_62275473_62280645_62280709	5|1|1	5|3|4	5|2|8	6|0|2	212	212	0.0296531	0.51267	0.5|0.25|0.2	0.455|1.0|0.8	-0.435
PHC3	PHC3	SE	chr3	-	170149085_170149244_170136418_170136665_170171372_170171450	19|16|9	4|1|0	17|19|12	1|0|0	260	130	0.0208866	0.513818	0.704|0.889|1.0	0.895|1.0|1.0	-0.101
TAPBP	TAPBP	SE	chr6	-	33303954_33303989_33299693_33301771_33304127_33304217	10|6|7	2|0|0	5|1|4	0|4|1	164	130	0.0210958	0.51777	0.799|1.0|1.0	1.0|0.165|0.76	0.291
FLOT2	FLOT2	SE	chr17	-	28884224_28884315_28883107_28883231_28885856_28885947	37|49|37	16|18|23	63|47|49	19|12|10	220	130	0.0212159	0.518728	0.577|0.617|0.487	0.662|0.698|0.743	-0.141
FAM208B	FAM208B	MXE	chr10	+	5714134_5714207_5717658_5717750_5712822_5712918_5720543_5720668	3|1|3	4|5|1	5|3|3	0|3|1	202	221	0.0305407	0.519764	0.451|0.18|0.766	1.0|0.522|0.766	-0.297
MYO6	MYO6	MXE	chr6	+	75895230_75895260_75898372_75898411_75892529_75892690_75907604_75907708	21|19|13	19|35|15	14|22|20	15|9|10	159	168	0.030827	0.521853	0.539|0.365|0.478	0.497|0.721|0.679	-0.172
TBL1XR1	TBL1XR1	MXE	chr3	-	177079826_177079945_177091150_177091180_177064919_177065022_177098465_177098541	0|0|0	5|3|2	2|2|0	1|6|7	159	248	0.0313204	0.521853	0.0|0.0|0.0	0.757|0.342|0.0	-0.366
ADHFE1	ADHFE1	MXE	chr8	+	66440161_66440199_66442797_66442844_66430184_66430378_66444366_66444420	1|2|1	2|0|6	1|0|0	0|1|2	167	176	0.0314207	0.521853	0.345|1.0|0.149	1.0|0.0|0.0	0.165
NFIB	NFIB	MXE	chr9	-	14102421_14102510_14116207_14116346_14081842_14088326_14120439_14120624	11|4|10	19|28|21	30|25|22	34|49|25	260	218	0.0316818	0.521853	0.327|0.107|0.285	0.425|0.3|0.425	-0.144
SLC7A6	SLC7A6	MXE	chr16	+	68274690_68275249_68287745_68287871_68266592_68266721_68290395_68290540	29|32|19	18|32|23	33|32|25	19|17|10	260	255	0.0324786	0.522156	0.612|0.495|0.448	0.63|0.649|0.71	-0.145
DTNB	DTNB	MXE	chr2	-	25596085_25596240_25607235_25607321_25580720_25580826_25628170_25628384	2|9|3	11|8|6	2|1|2	14|7|7	215	260	0.0325892	0.522156	0.18|0.576|0.377	0.147|0.147|0.257	0.194
BMPR2	BMPR2	MXE	chr2	+	202518821_202519052_202520086_202520201_202514887_202514979_202530793_202530954	11|23|31	43|29|30	12|17|14	46|42|53	260	244	0.0329468	0.522156	0.194|0.427|0.492	0.197|0.275|0.199	0.147
TSPAN4	TSPAN4	MXE	chr11	+	850287_850367_862549_862741_847200_847300_864436_864511	4|4|1	15|26|20	6|5|5	22|13|7	209	260	0.033047	0.522156	0.249|0.161|0.059	0.253|0.324|0.471	-0.193
ACER3	ACER3	MXE	chr11	+	76958978_76959031_76959076_76959200_76926556_76926667_76976288_76976341	13|4|6	3|2|5	6|5|5	7|4|9	182	253	0.0331552	0.522156	0.858|0.735|0.625	0.544|0.635|0.436	0.201
SUV39H2	SUV39H2	MXE	chr10	+	14881499_14881645_14896845_14896977_14878862_14878919_14899538_14899685	4|9|3	4|11|7	4|3|2	11|11|12	260	260	0.0333194	0.522156	0.5|0.45|0.3	0.267|0.214|0.143	0.209
C1orf50	C1orf50	MXE	chr1	+	42767508_42767624_42773562_42773649_42767268_42767390_42774736_42774868	23|25|22	2|3|2	46|20|27	10|10|2	245	216	0.0338758	0.522156	0.91|0.88|0.907	0.802|0.638|0.922	0.112
PTCD2	PTCD2	MXE	chr5	+	72331257_72331375_72335017_72335096_72326611_72326741_72335793_72335885	1|11|9	0|0|4	8|12|11	7|3|6	247	208	0.0339026	0.522156	1.0|1.0|0.655	0.49|0.771|0.607	0.262
RP11-345J4.5	RP11-345J4.5	MXE	chr16	-	29446801_29446922_29454015_29454113_29444397_29444499_29454190_29454347	7|1|5	5|1|2	3|2|1	4|5|3	227	250	0.03443	0.522156	0.607|0.524|0.734	0.452|0.306|0.269	0.279
ACAA1	ACAA1	MXE	chr3	-	38129289_38129388_38131595_38131638_38126509_38126700_38131925_38131946	20|21|17	9|4|2	13|7|10	8|6|5	172	228	0.0346406	0.522156	0.747|0.874|0.918	0.683|0.607|0.726	0.174
MAPK8	MAPK8	MXE	chr10	+	48308094_48308288_48325896_48325965_48306654_48306821_48401611_48401782	1|5|0	0|10|2	5|10|7	3|3|4	260	198	0.0349195	0.522156	1.0|0.276|0.0	0.559|0.717|0.571	-0.19
GOSR2	GOSR2	MXE	chr17	+	46931098_46931207_46932066_46932199_46929519_46929584_46935028_46935169	13|13|14	5|11|9	16|14|15	7|1|4	238	260	0.0350023	0.522156	0.74|0.564|0.63	0.714|0.939|0.804	-0.174
ZNF562	ZNF562	MXE	chr19	-	9656546_9656653_9658008_9658135_9652712_9653878_9659378_9659467	7|3|4	2|2|1	8|7|4	9|9|2	256	236	0.0351304	0.522156	0.763|0.58|0.787	0.45|0.418|0.648	0.205
MIER1	MIER1	MXE	chr1	+	66928886_66928963_66940027_66940052_66926141_66926242_66958058_66958220	3|5|3	11|17|23	9|5|7	11|19|11	206	154	0.0352459	0.522156	0.169|0.18|0.089	0.38|0.164|0.322	-0.143
MYCBP2	MYCBP2	MXE	chr13	-	77217839_77217957_77224450_77224532_77211955_77212160_77225434_77225554	3|3|2	9|8|5	2|5|4	4|4|1	211	247	0.0352653	0.522156	0.281|0.305|0.319	0.369|0.594|0.824	-0.294
AMT	AMT	MXE	chr3	-	49420210_49420342_49421491_49421572_49419709_49419788_49422103_49422271	3|3|4	2|6|5	1|5|5	3|1|0	210	260	0.0352834	0.522156	0.65|0.382|0.498	0.292|0.861|1.0	-0.208
ARMC8	ARMC8	SE	chr3	+	138188400_138188530_138187317_138187599_138221925_138221997	0|1|0	1|1|3	1|1|3	4|3|1	259	130	0.0216192	0.525378	0.0|0.334|0.0	0.111|0.143|0.601	-0.174
IL17RC	IL17RC	SE	chr3	+	9932819_9932858_9932607_9932703_9932952_9933617	2|6|2	2|3|4	7|5|1	0|1|2	168	130	0.0216846	0.526567	0.436|0.607|0.279	1.0|0.795|0.279	-0.251
STARD10	STARD10	A5SS	chr11	-	72781061_72781294_72781112_72781294_72759233_72759381	15|8|7	6|9|2	13|13|17	2|2|5	180	130	0.0441835	0.526602	0.644|0.391|0.717	0.824|0.824|0.711	-0.202
ZNF692	ZNF692	MXE	chr1	-	248856287_248856422_248856513_248856562_248855724_248855946_248857233_248857497	35|26|26	52|47|45	44|47|60	59|52|55	178	260	0.0364252	0.528343	0.496|0.447|0.458	0.521|0.569|0.614	-0.101
ADK	ADK	MXE	chr10	+	74525255_74525426_74589281_74589317_74398470_74398579_74600378_74600493	50|60|43	13|13|6	58|31|48	12|21|22	260	165	0.0364776	0.528343	0.709|0.745|0.82	0.754|0.484|0.581	0.152
GTPBP10	GTPBP10	SE	chr7	+	90355085_90355230_90352815_90353009_90372154_90372228	2|7|9	0|0|0	3|3|7	2|1|1	260	130	0.021924	0.530769	1.0|1.0|1.0	0.429|0.6|0.778	0.398
CYHR1	CYHR1	SE	chr8	-	144464459_144464612_144453221_144453460_144464808_144465035	6|2|5	2|2|0	5|6|7	0|1|0	260	130	0.0220111	0.531673	0.6|0.333|1.0	1.0|0.75|1.0	-0.272
RAP1GDS1	RAP1GDS1	MXE	chr4	+	98379016_98379163_98391951_98392080_98352475_98352601_98404476_98404602	26|31|14	47|34|32	17|19|10	46|40|45	260	258	0.0370568	0.533892	0.354|0.475|0.303	0.268|0.32|0.181	0.121
EXOSC1	EXOSC1	A5SS	chr10	-	97438662_97438703_97438669_97438703_97437699_97437750	1|2|2	14|10|3	1|0|1	8|8|4	136	130	0.0455176	0.533972	0.064|0.16|0.389	0.107|0.0|0.193	0.104
PRUNE1	PRUNE1	SE	chr1	+	151024610_151024795_151017811_151017904_151027232_151027327	1|4|3	1|0|0	3|4|3	0|2|2	260	130	0.0222298	0.53485	0.333|1.0|1.0	1.0|0.5|0.429	0.135
CYB5RL	CYB5RL	SE	chr1	-	54190747_54190896_54187651_54187739_54195418_54195616	6|10|3	3|3|0	5|6|2	3|8|5	260	130	0.0222429	0.53485	0.5|0.625|1.0	0.455|0.273|0.167	0.41
ITGA9-AS1	ITGA9-AS1	SE	chr3	-	37818809_37818930_37808494_37808880_37821013_37821100	0|2|1	2|1|1	2|7|1	1|0|3	250	130	0.0224575	0.539605	0.0|0.51|0.342	0.51|1.0|0.148	-0.269
RWDD4	RWDD4	SE	chr4	-	183655880_183655961_183650983_183651131_183658928_183659178	10|9|3	1|7|2	9|2|7	11|10|7	210	130	0.0225664	0.541408	0.861|0.443|0.481	0.336|0.11|0.382	0.319
ANXA2	ANXA2	SE	chr15	-	60386027_60386086_60364428_60364523_60397942_60397986	7|3|1	6|4|3	2|2|5	2|1|0	188	130	0.0226782	0.542588	0.447|0.342|0.187	0.409|0.58|1.0	-0.338
PLA2G12A	PLA2G12A	SE	chr4	-	109718688_109718759_109717547_109717713_109729601_109729974	2|5|1	2|1|0	2|2|1	2|4|1	200	130	0.0227004	0.542588	0.394|0.765|1.0	0.394|0.245|0.394	0.375
ZNF211	ZNF211	SE	chr19	+	57639911_57640067_57634628_57634755_57640703_57642279	1|3|0	9|3|10	2|5|3	7|3|5	260	130	0.0227206	0.542666	0.053|0.333|0.0	0.125|0.455|0.231	-0.142
TMEM87B	TMEM87B	MXE	chr2	+	112059976_112060037_112064161_112064253_112055222_112055756_112066935_112067067	10|7|11	67|52|61	11|8|20	55|37|36	190	221	0.0379446	0.543806	0.148|0.135|0.173	0.189|0.201|0.393	-0.109
NCK2	NCK2	SE	chr2	+	105881327_105882049_105855047_105855289_105892981_105894272	48|31|30	6|5|1	17|16|21	5|7|4	260	130	0.0228465	0.544049	0.8|0.756|0.938	0.63|0.533|0.724	0.202
WDR27	WDR27	SE	chr6	-	169613558_169613656_169602218_169602321_169632946_169633068	1|4|1	2|0|1	0|3|0	2|2|2	227	130	0.0228824	0.544499	0.223|1.0|0.364	0.0|0.462|0.0	0.375
NXPE3	NXPE3	SE	chr3	+	101779733_101779934_101779245_101779324_101782109_101782290	2|1|1	4|5|4	3|3|2	3|2|1	260	130	0.0230252	0.545464	0.2|0.091|0.111	0.333|0.429|0.5	-0.287
GIGYF2	GIGYF2	MXE	chr2	+	232724573_232724691_232734416_232734486_232703423_232703489_232735154_232735238	5|3|3	12|12|17	7|8|5	11|11|10	247	199	0.0383241	0.545875	0.251|0.168|0.124	0.339|0.369|0.287	-0.151
RWDD1	RWDD1	SE	chr6	+	116574057_116574171_116572421_116572478_116580294_116580360	80|83|50	8|13|10	42|39|34	3|2|3	243	130	0.0230801	0.546359	0.843|0.774|0.728	0.882|0.913|0.858	-0.103
KRBOX4	KRBOX4	SE	chrX	+	46462747_46462874_46450430_46450475_46463197_46463293	12|21|13	0|0|2	12|12|11	2|0|3	256	130	0.0231174	0.546828	1.0|1.0|0.767	0.753|1.0|0.651	0.121
TCF12	TCF12	SE	chr15	+	57252420_57252492_57251349_57251423_57253261_57253468	2|5|3	9|7|9	7|9|5	6|5|7	201	130	0.0231877	0.547287	0.126|0.316|0.177	0.43|0.538|0.316	-0.222
GSDMB	GSDMB	MXE	chr17	-	39906110_39906271_39909755_39909924_39905846_39905985_39912325_39912497	12|6|8	11|8|20	11|7|9	9|4|4	260	260	0.0388928	0.550371	0.522|0.429|0.286	0.55|0.636|0.692	-0.214
PLS1	PLS1	MXE	chr3	+	142597236_142597348_142619452_142619638_142596439_142596509_142664201_142664307	2|3|0	0|4|1	9|9|3	0|1|0	241	260	0.038908	0.550371	1.0|0.447|0.0	1.0|0.907|1.0	-0.487
CCDC113	CCDC113	MXE	chr16	+	58253997_58254159_58258367_58258523_58252726_58252853_58259853_58259934	20|21|15	53|55|49	40|38|22	67|44|58	260	260	0.0390115	0.550405	0.274|0.276|0.234	0.374|0.463|0.275	-0.109
GARNL3	GARNL3	SE	chr9	+	127264951_127265021_127243078_127243249_127291167_127291242	2|13|1	0|0|0	4|5|2	1|2|1	199	130	0.0234052	0.551202	1.0|1.0|1.0	0.723|0.62|0.566	0.364
CAPRIN2	CAPRIN2	SE	chr12	-	30753343_30753559_30751070_30751133_30754750_30754888	11|16|16	2|2|3	17|16|12	0|2|1	260	130	0.0235402	0.552006	0.733|0.8|0.727	1.0|0.8|0.857	-0.132
FBXL5	FBXL5	SE	chr4	-	15656228_15656342_15644492_15644708_15659726_15659922	1|2|1	4|0|0	3|0|0	1|1|2	243	130	0.0235428	0.552006	0.118|1.0|1.0	0.616|0.0|0.0	0.501
TCF7L2	TCF7L2	SE	chr10	+	113158666_113158717_113158020_113158069_113160618_113160691	0|1|0	1|9|5	1|2|1	4|7|7	180	130	0.0235813	0.552325	0.0|0.074|0.0	0.153|0.171|0.094	-0.115
RACGAP1	RACGAP1	SE	chr12	-	50021061_50021177_50016630_50016715_50025397_50025438	0|0|1	5|2|7	2|2|1	5|3|6	245	130	0.0236962	0.553185	0.0|0.0|0.07	0.175|0.261|0.081	-0.149
OBSCN	OBSCN	SE	chr1	+	228303674_228303938_228298453_228298717_228304302_228304453	23|17|10	0|1|4	36|27|14	0|0|0	260	130	0.023727	0.553487	1.0|0.895|0.556	1.0|1.0|1.0	-0.183
COASY	COASY	SE	chr17	+	42562295_42562487_42562150_42562219_42562611_42562919	4|6|5	25|18|20	6|13|3	9|10|13	260	130	0.0239426	0.556487	0.074|0.143|0.111	0.25|0.394|0.103	-0.14
NFIB	NFIB	MXE	chr9	-	14102421_14102510_14116180_14116346_14087599_14088326_14120439_14120624	11|5|10	19|28|21	28|26|22	34|49|25	260	218	0.0396677	0.55678	0.327|0.13|0.285	0.408|0.308|0.425	-0.133
C16orf13	C16orf13	SE	chr16	-	635611_635774_634718_634797_636093_636235	27|37|27	4|1|0	27|31|21	3|4|5	260	130	0.0240211	0.557503	0.771|0.949|1.0	0.818|0.795|0.677	0.143
NAA16	NAA16	SE	chr13	+	41355143_41355216_41336649_41336756_41358303_41358473	15|20|13	1|0|0	11|18|11	3|0|2	202	130	0.0240852	0.55818	0.906|1.0|1.0	0.702|1.0|0.78	0.141
CANT1	CANT1	SE	chr17	-	79005371_79005481_78998147_78998286_79009663_79009765	3|7|2	1|4|2	6|2|5	13|13|6	239	130	0.0241386	0.558326	0.62|0.488|0.352	0.201|0.077|0.312	0.29
TMED7-TICAM2	TMED7-TICAM2	SE	chr5	-	115616317_115616445_115578650_115581315_115620434_115620680	20|27|14	2|0|0	23|11|12	2|1|2	257	130	0.0241438	0.558326	0.835|1.0|1.0	0.853|0.848|0.752	0.127
ABI1	ABI1	MXE	chr10	-	26755654_26755741_26759061_26759238_26751597_26751783_26765217_26765318	4|3|1	7|3|5	4|3|6	4|3|0	260	216	0.0400777	0.560149	0.322|0.454|0.142	0.454|0.454|1.0	-0.33
RFC2	RFC2	MXE	chr7	-	74235531_74235645_74237361_74237442_74231498_74232216_74238922_74238988	13|9|8	5|9|7	9|10|6	16|13|10	210	243	0.0402399	0.560301	0.751|0.536|0.569	0.394|0.471|0.41	0.194
COPS3	COPS3	MXE	chr17	-	17270895_17271008_17276034_17276164_17267884_17267977_17281131_17281239	12|15|5	1|1|3	9|11|12	0|0|1	259	242	0.0407114	0.561944	0.918|0.933|0.609	1.0|1.0|0.918	-0.153
TUBD1	TUBD1	MXE	chr17	-	59866608_59866749_59886082_59886230_59863663_59863847_59890830_59891041	22|35|38	8|8|1	29|30|36	15|16|6	260	260	0.0408069	0.561944	0.733|0.814|0.974	0.659|0.652|0.857	0.118
ROBO1	ROBO1	SE	chr3	-	78647628_78647655_78646147_78646190_78651731_78651929	3|6|8	0|0|0	6|18|7	4|0|1	156	130	0.0244424	0.5636	1.0|1.0|1.0	0.556|1.0|0.854	0.197
PIK3CB	PIK3CB	MXE	chr3	-	138698906_138699095_138704442_138704493_138694785_138694907_138707158_138707289	3|0|2	10|16|15	6|5|3	19|10|17	180	260	0.0412409	0.563843	0.302|0.0|0.161	0.313|0.419|0.203	-0.157
IP6K2	IP6K2	MXE	chr3	-	48711366_48711459_48715314_48715527_48695089_48695418_48717156_48717188	18|23|15	5|2|4	35|26|26	2|1|3	260	222	0.0412754	0.563843	0.755|0.908|0.762	0.937|0.957|0.881	-0.117
EML5	EML5	MXE	chr14	-	88622603_88622718_88624969_88625127_88621112_88621301_88626837_88626900	5|3|6	0|0|3	2|9|10	1|5|2	260	244	0.0413708	0.563843	1.0|1.0|0.652	0.652|0.628|0.824	0.183
HAUS1	HAUS1	MXE	chr18	+	46122466_46122590_46123298_46123364_46119925_46120060_46124821_46124893	19|26|7	26|12|7	13|13|15	29|15|30	253	195	0.0417646	0.564392	0.36|0.625|0.435	0.257|0.4|0.278	0.162
PRMT7	PRMT7	MXE	chr16	+	68321425_68321462_68324682_68324832_68315895_68316074_68329065_68329174	27|31|30	62|52|65	38|25|21	94|77|87	166	260	0.0424355	0.56484	0.405|0.483|0.42	0.388|0.337|0.274	0.103
APBB2	APBB2	MXE	chr4	-	41065575_41065673_41100638_41100750_41033235_41033304_41142986_41143142	3|13|17	23|20|23	21|20|22	15|32|17	241	227	0.0426121	0.56484	0.109|0.38|0.41	0.569|0.371|0.549	-0.197
UBE2B	UBE2B	SE	chr5	+	134388351_134388413_134380718_134380808_134390224_134390573	7|2|5	0|0|0	2|4|1	0|1|3	191	130	0.0246888	0.568352	1.0|1.0|1.0	1.0|0.731|0.185	0.361
KCTD9	KCTD9	SE	chr8	-	25446128_25446250_25440576_25440673_25458198_25458467	30|34|28	0|2|2	29|26|27	2|2|6	251	130	0.024727	0.568352	1.0|0.898|0.879	0.882|0.871|0.7	0.108
SCMH1	SCMH1	SE	chr1	-	41152598_41152741_41151613_41151684_41160874_41160898	5|5|13	6|10|9	11|3|10	2|3|2	260	130	0.0248364	0.568996	0.294|0.2|0.419	0.733|0.333|0.714	-0.289
METTL6	METTL6	MXE	chr3	-	15414020_15414162_15415771_15415942_15411016_15411437_15424954_15425089	17|16|9	11|10|7	16|14|12	16|20|17	260	260	0.0432815	0.56935	0.607|0.615|0.563	0.5|0.412|0.414	0.153
PDCD6	PDCD6	MXE	chr5	+	304176_304221_306601_306754_272710_272772_311292_311402	21|25|11	72|69|66	9|12|11	24|20|19	174	260	0.0434287	0.56991	0.304|0.351|0.199	0.359|0.473|0.464	-0.147
IRF6	IRF6	MXE	chr1	-	209795289_209795418_209796347_209796552_209792268_209792427_209805946_209806175	11|15|12	27|24|13	7|10|13	32|43|25	260	258	0.0435388	0.569981	0.288|0.383|0.478	0.178|0.188|0.34	0.148
SERPINB8	SERPINB8	SE	chr18	+	63983578_63983721_63981720_63981838_63985092_63985245	23|45|27	0|2|0	19|22|15	3|1|1	260	130	0.0251158	0.573756	1.0|0.918|1.0	0.76|0.917|0.882	0.12
RER1	RER1	MXE	chr1	+	2397115_2397220_2399414_2399514_2394004_2395871_2400856_2400935	7|15|13	17|17|5	18|15|6	6|4|5	234	229	0.0442527	0.57381	0.287|0.463|0.718	0.746|0.786|0.54	-0.201
SNHG14	SNHG14	MXE	chr15	+	25089613_25089866_25089911_25090010_25087466_25087599_25091589_25091719	9|27|27	7|3|1	6|10|6	5|6|2	260	228	0.0444592	0.573975	0.53|0.888|0.959	0.513|0.594|0.725	0.182
KLHL2	KLHL2	MXE	chr4	+	165228806_165228913_165238777_165238899_165219933_165220059_165263196_165263359	5|11|4	6|7|1	5|3|4	6|7|10	236	251	0.0447277	0.574498	0.47|0.626|0.81	0.47|0.313|0.298	0.275
SYCP2	SYCP2	SE	chr20	-	59900743_59900818_59896428_59896528_59907363_59907424	2|0|0	0|3|1	1|2|0	0|0|2	204	130	0.0252452	0.575168	1.0|0.0|0.0	1.0|1.0|0.0	-0.333
LRRC27	LRRC27	SE	chr10	+	132342212_132342271_132337564_132337695_132344497_132344650	9|9|12	0|0|0	7|1|8	5|0|0	188	130	0.0252726	0.575285	1.0|1.0|1.0	0.492|1.0|1.0	0.169
DICER1	DICER1	MXE	chr14	-	95140658_95140759_95141682_95141748_95134360_95134503_95157229_95157270	6|10|4	1|0|2	4|6|5	2|1|3	195	230	0.0452872	0.575956	0.876|1.0|0.702	0.702|0.876|0.663	0.112
TUBD1	TUBD1	MXE	chr17	-	59866608_59866749_59874538_59874703_59863663_59863847_59878102_59878334	3|6|5	9|10|1	0|4|4	15|15|6	260	260	0.0454758	0.575956	0.25|0.375|0.833	0.0|0.211|0.4	0.282
ZNF682	ZNF682	SE	chr19	-	20015773_20015837_20007101_20007275_20023003_20023099	0|1|4	4|3|7	0|0|0	8|5|2	193	130	0.0253481	0.576565	0.0|0.183|0.278	0.0|0.0|0.0	0.154
C16orf13	C16orf13	SE	chr16	-	635517_635774_634736_634797_636093_636260	26|37|26	4|1|0	26|31|21	3|4|5	260	130	0.0253943	0.576565	0.765|0.949|1.0	0.813|0.795|0.677	0.143
ASNS	ASNS	SE	chr7	-	97871718_97871996_97869777_97869813_97872350_97872408	4|2|0	0|6|5	2|0|0	9|7|6	260	130	0.0254407	0.576649	1.0|0.143|0.0	0.1|0.0|0.0	0.348
SYNE4	SYNE4	MXE	chr19	-	36006422_36006671_36008216_36008367_36005332_36005437_36008553_36008782	15|12|3	9|12|15	9|6|2	15|26|21	260	260	0.0457783	0.576908	0.625|0.5|0.167	0.375|0.188|0.087	0.214
NBAS	NBAS	SE	chr2	-	15218772_15218968_15190263_15190403_15232421_15232511	19|21|15	0|0|0	19|15|20	0|2|3	260	130	0.0257951	0.583031	1.0|1.0|1.0	1.0|0.789|0.769	0.147
IQCD	IQCD	SE	chr12	-	113197540_113197612_113195442_113195889_113207437_113208259	6|16|13	4|1|0	8|8|20	1|0|0	201	130	0.025859	0.58305	0.492|0.912|1.0	0.838|1.0|1.0	-0.145
CAMSAP1	CAMSAP1	SE	chr9	-	135862466_135862608_135850321_135850461_135866455_135866536	10|17|14	0|1|0	12|11|12	1|1|1	260	130	0.0260584	0.585088	1.0|0.895|1.0	0.857|0.846|0.857	0.112
RFPL3S	RFPL3S	SE	chr22	-	32370898_32370941_32368496_32368567_32377260_32377349	7|2|4	0|0|0	1|2|2	0|3|1	172	130	0.0261484	0.585156	1.0|1.0|1.0	1.0|0.335|0.602	0.354
ZNF346	ZNF346	SE	chr5	+	177044391_177044533_177041777_177041870_177062057_177062151	0|3|1	3|0|0	0|1|0	4|0|1	260	130	0.0261595	0.585156	0.0|1.0|1.0	0.0|1.0|0.0	0.333
SKA3	SKA3	SE	chr13	-	21155692_21155811_21153594_21155150_21157921_21158125	15|13|7	3|3|1	25|27|21	0|1|3	248	130	0.0261857	0.585156	0.724|0.694|0.786	1.0|0.934|0.786	-0.172
FBXW10	FBXW10	SE	chr17	+	18775135_18775192_18772411_18772683_18778477_18779349	2|6|2	0|2|1	2|2|4	3|3|1	186	130	0.0261928	0.585156	1.0|0.677|0.583	0.318|0.318|0.737	0.296
BTN3A3	BTN3A3	SE	chr6	+	26443569_26443659_26443366_26443442_26443956_26444284	2|3|1	1|2|1	1|1|1	2|4|3	219	130	0.0262119	0.585156	0.543|0.471|0.372	0.229|0.129|0.165	0.288
JMJD7-PLA2G4B	JMJD7-PLA2G4B	MXE	chr15	+	41841230_41841273_41841516_41841571_41841054_41841095_41841818_41841949	0|1|2	2|6|1	3|2|2	2|2|4	172	184	0.0473387	0.585177	0.0|0.151|0.681	0.616|0.517|0.348	-0.216
BCL2L11	BCL2L11	MXE	chr2	+	111123732_111124139_111150043_111150147_111120913_111121188_111164132_111168445	8|12|5	0|0|0	16|11|10	3|1|1	260	233	0.0476081	0.586592	1.0|1.0|1.0	0.827|0.908|0.9	0.122
FRA10AC1	FRA10AC1	MXE	chr10	-	93681479_93681598_93684055_93684098_93676652_93676691_93685245_93685359	3|1|6	18|23|20	11|10|8	28|32|27	172	248	0.0480426	0.587955	0.194|0.059|0.302	0.362|0.311|0.299	-0.139
GRINA	GRINA	SE	chr8	+	143991877_143991949_143991746_143991804_143992244_143992373	5|4|1	1|2|1	2|9|7	0|0|0	201	130	0.0264841	0.590266	0.764|0.564|0.393	1.0|1.0|1.0	-0.426
MON1A	MON1A	MXE	chr3	-	49910118_49910884_49911525_49912011_49909252_49909400_49913219_49913359	12|19|19	7|2|3	16|16|14	6|10|9	260	260	0.0485249	0.59126	0.632|0.905|0.864	0.727|0.615|0.609	0.15
AARSD1	AARSD1	MXE	chr17	-	42955841_42955972_42956203_42956320_42955157_42955224_42956403_42956560	17|14|3	11|7|2	13|9|12	18|11|11	246	260	0.0490157	0.59126	0.62|0.679|0.613	0.433|0.464|0.536	0.16
CCT6B	CCT6B	MXE	chr17	-	34951949_34952053_34954425_34954599_34942795_34942906_34958559_34958694	6|6|7	3|6|2	7|5|6	1|1|2	260	233	0.0495089	0.592584	0.642|0.473|0.758	0.863|0.818|0.729	-0.179
CATSPER2	CATSPER2	SE	chr15	-	43664417_43664543_43649726_43649879_43668027_43668118	1|1|1	5|0|0	1|1|2	0|0|0	255	130	0.0266656	0.592734	0.093|1.0|1.0	1.0|1.0|1.0	-0.302
IFT122	IFT122	SE	chr3	+	129458598_129458677_129451913_129451998_129463559_129463626	39|54|36	20|23|14	64|45|53	18|7|16	208	130	0.0269222	0.597121	0.549|0.595|0.616	0.69|0.801|0.674	-0.135
EEF1D	EEF1D	SE	chr8	-	143594415_143594518_143593874_143594071_143597347_143597393	4|1|0	0|0|5	1|0|2	0|2|1	232	130	0.0269842	0.598082	1.0|1.0|0.0	1.0|0.0|0.528	0.157
F7	F7	SE	chr13	+	113115659_113115800_113113846_113113960_113116765_113116875	1|3|3	0|0|1	2|4|6	3|0|1	260	130	0.0271445	0.600317	1.0|1.0|0.6	0.25|1.0|0.75	0.2
POP5	POP5	SE	chr12	-	120579773_120579923_120579513_120579597_120581114_120581257	23|18|21	12|5|2	31|29|28	2|4|3	260	130	0.0271789	0.600317	0.489|0.643|0.84	0.886|0.784|0.824	-0.174
MACC1	MACC1	SE	chr7	-	20170713_20170778_20161747_20161870_20184988_20185078	6|4|12	0|1|0	3|2|2	1|0|3	194	130	0.0272433	0.601325	1.0|0.728|1.0	0.668|1.0|0.309	0.25
REPIN1	REPIN1	SE	chr7	+	150370759_150370884_150369670_150369868_150371227_150371803	3|3|8	2|1|1	1|4|4	0|0|0	254	130	0.0273106	0.60198	0.434|0.606|0.804	1.0|1.0|1.0	-0.385
PLSCR1	PLSCR1	SE	chr3	-	146536539_146536565_146533469_146533550_146544466_146544570	21|21|24	3|4|4	22|34|18	5|12|11	155	130	0.0274774	0.604409	0.854|0.815|0.834	0.787|0.704|0.578	0.145
ERBB3	ERBB3	SE	chr12	+	56080344_56080382_56079856_56079934_56083750_56083902	9|4|7	0|2|1	1|3|1	1|2|1	167	130	0.0276013	0.606109	1.0|0.609|0.845	0.438|0.539|0.438	0.346
IRF1	IRF1	SE	chr5	-	132486250_132486373_132485666_132485716_132486556_132486686	19|9|13	0|0|0	20|14|19	3|0|2	252	130	0.0276115	0.606109	1.0|1.0|1.0	0.775|1.0|0.831	0.131
CDC7	CDC7	SE	chr1	+	91513947_91514043_91513057_91513307_91514818_91514997	12|8|13	0|0|0	24|14|8	3|2|0	225	130	0.0276679	0.606584	1.0|1.0|1.0	0.822|0.802|1.0	0.125
MTMR3	MTMR3	SE	chr22	+	30022028_30022139_30019479_30020884_30022608_30022697	9|4|5	3|3|0	6|9|12	1|2|0	240	130	0.0276751	0.606584	0.619|0.419|1.0	0.765|0.709|1.0	-0.145
UIMC1	UIMC1	SE	chr5	-	176968554_176969291_176958092_176958154_176969600_176969706	22|33|25	0|3|0	27|49|23	3|2|3	260	130	0.0278745	0.609791	1.0|0.846|1.0	0.818|0.925|0.793	0.103
AC007246.3	AC007246.3	SE	chr2	+	39557981_39558046_39518582_39518710_39599365_39599539	6|8|4	3|3|4	7|1|0	3|7|3	194	130	0.028018	0.611675	0.573|0.641|0.401	0.61|0.087|0.0	0.306
TRAF3IP2-AS1	TRAF3IP2-AS1	SE	chr6	+	111484743_111484861_111483561_111483665_111574620_111574802	4|0|1	8|6|4	2|3|6	8|2|1	247	130	0.0280736	0.612472	0.208|0.0|0.116	0.116|0.441|0.759	-0.331
SFI1	SFI1	SE	chr22	+	31531057_31531129_31508254_31508376_31546860_31546971	5|3|6	20|15|4	10|12|11	13|6|10	201	130	0.0281245	0.613045	0.139|0.115|0.492	0.332|0.564|0.416	-0.189
KHK	KHK	SE	chr2	+	27092331_27092448_27086746_27087351_27096728_27096801	16|17|12	1|1|1	9|7|4	3|0|4	246	130	0.0281382	0.613045	0.894|0.9|0.864	0.613|1.0|0.346	0.233
CBWD1	CBWD1	SE	chr9	-	177722_177820_175697_175784_178815_179023	37|32|34	40|39|34	51|47|37	31|18|36	227	130	0.0283479	0.616356	0.346|0.32|0.364	0.485|0.599|0.371	-0.142
ABCC3	ABCC3	SE	chr17	+	50660922_50661114_50659236_50659368_50663680_50663858	14|23|13	0|1|4	4|12|6	0|0|0	260	130	0.0283697	0.616411	1.0|0.92|0.619	1.0|1.0|1.0	-0.154
TARBP2	TARBP2	SE	chr12	+	53502019_53502184_53501365_53501461_53503026_53503129	24|12|19	2|0|3	25|35|23	0|0|1	260	130	0.0285192	0.61813	0.857|1.0|0.76	1.0|1.0|0.92	-0.101
PI4KB	PI4KB	SE	chr1	-	151326171_151326373_151324744_151324917_151327270_151327416	38|38|41	7|4|2	72|44|34	13|12|9	260	130	0.0286081	0.618768	0.731|0.826|0.911	0.735|0.647|0.654	0.144
ZNF28	ZNF28	SE	chr19	-	52805144_52805262_52801309_52801702_52808006_52808133	18|17|29	3|1|2	21|14|13	2|5|6	247	130	0.0286308	0.618768	0.759|0.899|0.884	0.847|0.596|0.533	0.189
CCDC153	CCDC153	SE	chr11	-	119193150_119193243_119190709_119190840_119194922_119194994	5|4|8	0|0|0	14|15|17	0|4|1	222	130	0.0287354	0.619938	1.0|1.0|1.0	1.0|0.687|0.909	0.135
SLC29A1	SLC29A1	SE	chr6	+	44226060_44226167_44223564_44223641_44227262_44227342	1|7|4	0|0|4	11|1|5	2|12|3	236	130	0.0287988	0.620354	1.0|1.0|0.355	0.752|0.044|0.479	0.36
QRICH2	QRICH2	SE	chr17	-	76291014_76294021_76289991_76290077_76304414_76304525	17|29|18	2|1|1	26|13|23	1|6|4	260	130	0.0288229	0.620362	0.81|0.935|0.9	0.929|0.52|0.742	0.151
TFDP2	TFDP2	SE	chr3	-	142101734_142101841_142005440_142005544_142149182_142149470	2|1|3	0|5|0	8|4|8	0|0|0	236	130	0.0288589	0.620718	1.0|0.099|1.0	1.0|1.0|1.0	-0.3
LRRC16A	LRRC16A	SE	chr6	+	25420113_25420164_25284811_25284909_25435482_25435604	2|4|2	2|0|0	5|8|3	2|2|1	180	130	0.0289728	0.622077	0.419|1.0|1.0	0.644|0.743|0.684	0.116
BRIP1	BRIP1	SE	chr17	-	61776400_61776562_61744431_61744591_61780839_61781005	13|16|9	0|0|0	26|14|18	0|4|1	260	130	0.0291115	0.623685	1.0|1.0|1.0	1.0|0.636|0.9	0.155
PARP3	PARP3	SE	chr3	+	51942929_51943046_51942344_51942708_51943348_51943538	10|16|7	6|7|1	21|8|9	1|2|2	246	130	0.0291332	0.623685	0.468|0.547|0.787	0.917|0.679|0.704	-0.166
NR1H3	NR1H3	SE	chr11	+	47259790_47259979_47248915_47248999_47261240_47261449	7|6|21	0|3|2	8|14|6	0|3|0	260	130	0.0292183	0.625088	1.0|0.5|0.84	1.0|0.7|1.0	-0.12
DLEU2	DLEU2	SE	chr13	-	50029277_50029492_50027132_50027406_50044650_50044768	5|8|2	1|1|2	10|10|8	1|0|0	260	130	0.0298007	0.634157	0.714|0.8|0.333	0.833|1.0|1.0	-0.329
GTF3C2	GTF3C2	SE	chr2	-	27350313_27350632_27343330_27343578_27356086_27356492	0|2|1	2|0|1	6|2|4	1|0|3	260	130	0.0298226	0.634201	0.0|1.0|0.333	0.75|1.0|0.4	-0.272
TMEM161B-AS1	TMEM161B-AS1	SE	chr5	+	88282041_88282106_88270505_88270585_88285740_88286067	7|6|3	0|1|4	6|9|5	0|0|2	194	130	0.0301204	0.638724	1.0|0.801|0.334	1.0|1.0|0.626	-0.164
ITGA9-AS1	ITGA9-AS1	SE	chr3	-	37821013_37821100_37808467_37808880_37834678_37834748	8|3|1	1|2|1	5|8|6	1|0|0	216	130	0.0301765	0.63918	0.828|0.474|0.376	0.751|1.0|1.0	-0.358
PAK1	PAK1	SE	chr11	-	77397026_77397093_77392330_77392538_77411773_77411944	2|0|0	4|4|1	0|2|3	2|4|3	196	130	0.0303307	0.641172	0.249|0.0|0.0	0.0|0.249|0.399	-0.133
SYNE4	SYNE4	SE	chr19	-	36007124_36007268_36006422_36006671_36008216_36008367	23|20|13	4|0|1	25|16|11	0|0|0	260	130	0.0304771	0.641908	0.742|1.0|0.867	1.0|1.0|1.0	-0.13
OAZ3	OAZ3	SE	chr1	+	151768057_151768233_151767206_151767299_151770171_151770257	15|15|27	3|0|0	15|10|12	2|3|1	260	130	0.0305197	0.641908	0.714|1.0|1.0	0.789|0.625|0.857	0.148
RHBDD1	RHBDD1	SE	chr2	+	226837547_226837770_226836055_226836087_226838072_226838154	3|1|6	2|6|2	6|7|6	1|2|2	260	130	0.0305688	0.642387	0.429|0.077|0.6	0.75|0.636|0.6	-0.293
RBFOX2	RBFOX2	SE	chr22	-	35756104_35756144_35746472_35746561_35759887_35760020	25|29|19	20|10|16	46|44|29	10|16|11	169	130	0.0307149	0.644188	0.49|0.69|0.477	0.78|0.679|0.67	-0.157
SREK1	SREK1	SE	chr5	+	66158808_66158932_66153462_66153596_66159218_66159334	11|3|5	5|7|6	2|4|0	5|6|6	253	130	0.0307352	0.644192	0.531|0.18|0.3	0.17|0.255|0.0	0.195
PRC1	PRC1	SE	chr15	-	90969078_90969120_90966037_90967202_90969446_90969623	0|0|0	5|3|1	0|4|1	3|0|5	171	130	0.0308717	0.645538	0.0|0.0|0.0	0.0|1.0|0.132	-0.377
ZCCHC11	ZCCHC11	SE	chr1	-	52458335_52458449_52446589_52446667_52461133_52461223	2|2|9	1|0|4	11|2|5	1|0|2	243	130	0.0308801	0.645538	0.517|1.0|0.546	0.855|1.0|0.572	-0.121
DUSP18	DUSP18	SE	chr22	-	30664954_30665121_30663514_30664080_30667461_30667885	0|1|0	2|0|2	3|1|1	0|3|1	260	130	0.0311266	0.648995	0.0|1.0|0.0	1.0|0.143|0.333	-0.159
ZNF846	ZNF846	SE	chr19	-	9759859_9759942_9757474_9758764_9762081_9762165	10|1|1	2|0|1	2|3|4	2|1|3	212	130	0.0314341	0.652854	0.754|1.0|0.38	0.38|0.648|0.45	0.219
PARPBP	PARPBP	SE	chr12	+	102182548_102182627_102165728_102165883_102195950_102197361	9|7|11	0|2|3	10|5|3	4|6|1	208	130	0.0315527	0.654893	1.0|0.686|0.696	0.61|0.342|0.652	0.259
PARPBP	PARPBP	SE	chr12	+	102195311_102195447_102182548_102182627_102195950_102196429	5|8|6	7|10|13	16|10|7	12|4|6	260	130	0.0316139	0.655738	0.263|0.286|0.188	0.4|0.556|0.368	-0.196
PPP2R3C	PPP2R3C	SE	chr14	-	35095047_35095184_35091069_35091207_35096557_35096633	17|38|15	0|0|0	25|25|7	4|0|1	260	130	0.0317142	0.656751	1.0|1.0|1.0	0.758|1.0|0.778	0.155
CNOT1	CNOT1	SE	chr16	-	58623281_58623409_58599262_58599511_58624652_58624786	8|12|11	15|14|11	18|8|6	39|32|15	257	130	0.0319694	0.659273	0.212|0.302|0.336	0.189|0.112|0.168	0.127
SPATS2	SPATS2	SE	chr12	+	49371227_49371290_49367464_49367587_49387053_49387137	10|17|10	1|3|0	19|11|12	4|3|4	192	130	0.0322275	0.662014	0.871|0.793|1.0	0.763|0.713|0.67	0.173
UBE3A	UBE3A	SE	chr15	-	25407066_25407262_25405460_25405502_25408619_25408684	9|5|5	0|6|0	6|5|2	0|1|0	260	130	0.0322475	0.662014	1.0|0.294|1.0	1.0|0.714|1.0	-0.14
PACRGL	PACRGL	SE	chr4	+	20724807_20724888_20713431_20713539_20727284_20727785	4|9|8	0|6|0	4|2|4	3|4|1	210	130	0.0323159	0.662994	1.0|0.481|1.0	0.452|0.236|0.712	0.36
ZFX	ZFX	SE	chrX	+	24152719_24152830_24149728_24149794_24172714_24172800	6|5|9	5|2|4	8|14|5	1|3|1	240	130	0.0324669	0.665239	0.394|0.575|0.549	0.813|0.717|0.73	-0.247
NBPF14	NBPF14	SE	chr1	-	148579073_148579237_148577982_148578034_148583140_148583192	9|8|5	0|1|1	4|3|1	3|0|1	260	130	0.0325621	0.666171	1.0|0.8|0.714	0.4|1.0|0.333	0.26
MBTD1	MBTD1	SE	chr17	-	51195213_51195361_51193427_51193510_51201591_51201696	15|20|16	0|1|4	17|18|15	0|1|0	260	130	0.0325748	0.666171	1.0|0.909|0.667	1.0|0.9|1.0	-0.108
CAMTA2	CAMTA2	SE	chr17	-	4982088_4982175_4981677_4981831_4982756_4982892	5|6|2	2|1|6	6|2|5	2|1|0	216	130	0.0326091	0.666445	0.601|0.783|0.167	0.644|0.546|1.0	-0.213
APBB3	APBB3	SE	chr5	-	140562662_140562723_140562352_140562499_140563593_140563670	11|13|3	1|1|3	2|6|7	0|2|0	190	130	0.032649	0.666837	0.883|0.899|0.406	1.0|0.672|1.0	-0.161
ZNF528	ZNF528	SE	chr19	+	52414938_52415039_52414203_52414368_52415123_52415344	0|3|0	2|3|1	4|6|0	5|0|2	230	130	0.0329002	0.670254	0.0|0.361|0.0	0.311|1.0|0.0	-0.317
ADAM15	ADAM15	SE	chr1	+	155061414_155061489_155060762_155060832_155061903_155061975	29|26|24	8|12|11	16|12|13	13|9|10	204	130	0.033087	0.671923	0.698|0.58|0.582	0.44|0.459|0.453	0.169
MAP4K3	MAP4K3	SE	chr2	-	39307942_39308005_39299742_39299801_39309460_39309519	9|8|8	9|12|15	19|12|15	8|11|11	192	130	0.0332529	0.673582	0.404|0.311|0.265	0.617|0.425|0.48	-0.181
USP28	USP28	SE	chr11	-	113874516_113874800_113854257_113854335_113875444_113875536	0|3|0	5|6|4	4|3|2	11|4|9	260	130	0.0335443	0.678541	0.0|0.2|0.0	0.154|0.273|0.1	-0.109
CCDC57	CCDC57	SE	chr17	-	82207730_82208048_82201537_82201952_82212784_82212813	2|1|1	8|8|3	4|5|5	14|7|6	260	130	0.0335614	0.678541	0.111|0.059|0.143	0.125|0.263|0.294	-0.123
PACSIN3	PACSIN3	SE	chr11	-	47184319_47184497_47183003_47183069_47186348_47186413	11|21|22	10|21|35	14|16|10	38|19|37	260	130	0.0336709	0.67904	0.355|0.333|0.239	0.156|0.296|0.119	0.119
CREM	CREM	SE	chr10	+	35188199_35188388_35148367_35148491_35206894_35207006	12|11|10	2|4|3	7|6|7	3|0|0	260	130	0.0342029	0.687172	0.75|0.579|0.625	0.538|1.0|1.0	-0.195
KMT5C	KMT5C	SE	chr19	+	55342214_55342380_55341793_55342046_55342741_55342851	6|3|12	1|0|2	8|4|10	1|3|3	260	130	0.0342947	0.68846	0.75|1.0|0.75	0.8|0.4|0.625	0.225
NR2F1-AS1	NR2F1-AS1	SE	chr5	-	93544794_93544915_93438702_93438741_93553760_93553863	0|0|0	5|7|9	0|4|1	6|4|2	250	130	0.0343101	0.68846	0.0|0.0|0.0	0.0|0.342|0.206	-0.183
CANT1	CANT1	SE	chr17	-	78998147_78998286_78997839_78997963_79005371_79005481	1|6|1	12|15|11	7|4|10	12|22|9	260	130	0.0345307	0.69202	0.04|0.167|0.043	0.226|0.083|0.357	-0.139
NAPB	NAPB	SE	chr20	-	23397071_23397188_23394921_23394999_23402992_23403072	5|3|9	2|2|4	8|4|2	6|8|6	246	130	0.0347177	0.694029	0.569|0.442|0.543	0.413|0.209|0.15	0.261
CSNK1G1	CSNK1G1	SE	chr15	-	64188374_64188485_64180347_64180454_64203081_64203189	0|3|1	6|9|9	3|7|5	28|7|11	240	130	0.0348213	0.695231	0.0|0.153|0.057	0.055|0.351|0.198	-0.131
HDAC4	HDAC4	SE	chr2	-	239236592_239236664_239189832_239190077_239352677_239352918	14|22|14	0|0|3	24|18|7	1|4|2	201	130	0.0348629	0.695628	1.0|1.0|0.751	0.939|0.744|0.694	0.125
TBC1D5	TBC1D5	SE	chr3	-	17562018_17562142_17508473_17508605_17622647_17622765	11|21|1	0|2|2	16|13|7	9|8|4	253	130	0.0350976	0.699874	1.0|0.844|0.204	0.477|0.455|0.473	0.214
NEK1	NEK1	SE	chr4	-	169599099_169599197_169590725_169590809_169602007_169602104	14|15|26	3|1|1	19|12|26	1|0|0	227	130	0.0351617	0.700712	0.728|0.896|0.937	0.916|1.0|1.0	-0.118
SLC38A1	SLC38A1	SE	chr12	-	46254813_46254936_46243199_46243314_46268525_46268997	5|11|9	12|4|5	7|8|5	17|19|10	252	130	0.0351971	0.700712	0.177|0.587|0.481	0.175|0.178|0.205	0.229
ACTR1A	ACTR1A	SE	chr10	-	102481836_102481898_102481131_102481172_102483010_102483103	29|27|9	0|1|0	9|12|7	5|0|0	191	130	0.0352053	0.700712	1.0|0.948|1.0	0.551|1.0|1.0	0.132
MLPH	MLPH	SE	chr2	+	237534563_237534647_237525600_237525805_237540347_237540533	11|14|7	8|6|4	25|24|18	8|4|4	213	130	0.0353539	0.70236	0.456|0.587|0.516	0.656|0.785|0.733	-0.205
MAP3K6	MAP3K6	SE	chr1	-	27364660_27364684_27364203_27364394_27364772_27364912	1|3|1	0|1|3	2|2|1	0|1|0	153	130	0.0355138	0.704225	1.0|0.718|0.221	1.0|0.63|1.0	-0.23
C17orf62	C17orf62	SE	chr17	-	82446622_82446692_82445863_82445960_82447579_82447621	8|4|5	0|3|3	9|1|9	3|0|0	199	130	0.0360504	0.712217	1.0|0.466|0.521	0.662|1.0|1.0	-0.225
RBCK1	RBCK1	SE	chr20	+	417219_417342_409883_410025_417525_417619	3|1|10	11|13|12	2|20|13	8|12|11	252	130	0.0361152	0.712619	0.123|0.038|0.301	0.114|0.462|0.379	-0.164
CTC-353G13.1	CTC-353G13.1	SE	chr5	-	167948815_167948918_167937716_167938091_167953391_167953469	1|4|0	0|0|5	3|2|4	1|0|0	232	130	0.0363067	0.715515	1.0|1.0|0.0	0.627|1.0|1.0	-0.209
STAG2	STAG2	SE	chrX	+	123961785_123961856_123961313_123961435_124022530_124022671	12|5|4	3|0|0	10|11|7	7|2|0	200	130	0.0368216	0.721221	0.722|1.0|1.0	0.481|0.781|1.0	0.153
MAPKAP1	MAPKAP1	SE	chr9	-	125506309_125506417_125484442_125484583_125543058_125543168	24|24|20	8|6|9	23|27|18	14|16|14	237	130	0.0370012	0.723852	0.622|0.687|0.549	0.474|0.481|0.414	0.163
TMBIM6	TMBIM6	SE	chr12	+	49744412_49744542_49743416_49743565_49752463_49752549	9|12|4	1|3|0	6|3|8	4|2|2	259	130	0.0373376	0.728652	0.819|0.668|1.0	0.43|0.43|0.668	0.32
ANKHD1-EIF4EBP3	ANKHD1-EIF4EBP3	SE	chr5	+	140535361_140535538_140528183_140529796_140537337_140537589	38|31|41	7|4|5	57|37|35	2|1|5	260	130	0.0377779	0.735715	0.731|0.795|0.804	0.934|0.949|0.778	-0.11
DEF6	DEF6	SE	chr6	+	35310458_35310644_35309669_35309810_35317890_35317999	7|7|1	0|0|0	4|5|11	2|2|0	260	130	0.0379371	0.737205	1.0|1.0|1.0	0.5|0.556|1.0	0.315
UBE3A	UBE3A	SE	chr15	-	25407066_25407212_25405460_25405502_25408619_25408684	7|2|4	0|6|0	6|4|2	0|1|0	260	130	0.0380768	0.737932	1.0|0.143|1.0	1.0|0.667|1.0	-0.175
UBE3A	UBE3A	SE	chr15	-	25407066_25407228_25405460_25405502_25408619_25408684	7|2|4	0|6|0	6|4|2	0|1|0	260	130	0.0380768	0.737932	1.0|0.143|1.0	1.0|0.667|1.0	-0.175
OBSCN	OBSCN	SE	chr1	+	228291897_228292161_228288624_228288888_228294151_228294415	8|13|19	0|5|0	14|11|15	0|0|1	260	130	0.0381809	0.739249	1.0|0.565|1.0	1.0|1.0|0.882	-0.106
UBXN11	UBXN11	SE	chr1	-	26302812_26302918_26297961_26298062_26306591_26306609	3|3|0	2|0|3	7|8|10	1|1|1	235	130	0.0383485	0.741149	0.453|1.0|0.0	0.795|0.816|0.847	-0.335
CANT1	CANT1	SE	chr17	-	79000099_79000270_78997392_78997963_79009663_79009764	20|13|17	8|16|18	18|24|23	7|11|7	260	130	0.038372	0.741157	0.556|0.289|0.321	0.563|0.522|0.622	-0.18
ADCY3	ADCY3	SE	chr2	-	24820383_24820451_24819368_24820114_24820723_24820796	1|4|7	14|3|2	4|0|1	5|9|11	197	130	0.0386708	0.744681	0.045|0.468|0.698	0.346|0.0|0.057	0.269
TOM1L1	TOM1L1	SE	chr17	+	54905488_54905567_54900805_54900923_54912665_54912815	20|32|10	0|2|8	17|17|5	8|5|5	208	130	0.0387196	0.745173	1.0|0.909|0.439	0.57|0.68|0.385	0.238
TET2	TET2	SE	chr4	+	105190359_105190505_105146785_105146979_105233896_105234272	10|8|10	2|2|4	17|29|11	2|1|2	260	130	0.0388274	0.745902	0.714|0.667|0.556	0.81|0.935|0.733	-0.18
CNOT10	CNOT10	SE	chr3	+	32764454_32764490_32762732_32762863_32764681_32764809	1|4|3	0|0|0	7|3|2	0|5|0	165	130	0.0390042	0.748848	1.0|1.0|1.0	1.0|0.321|1.0	0.226
ANK3	ANK3	SE	chr10	-	60166590_60166653_60138963_60139087_60166823_60166896	4|9|3	1|1|0	2|8|1	1|0|3	192	130	0.0390517	0.748862	0.73|0.859|1.0	0.575|1.0|0.184	0.277
MVK	MVK	SE	chr12	+	109579801_109579946_109575997_109576145_109586021_109586125	71|91|62	8|7|17	80|79|50	6|7|2	260	130	0.0392552	0.751628	0.816|0.867|0.646	0.87|0.849|0.926	-0.105
LYRM5	LYRM5	SE	chr12	+	25203724_25203832_25195215_25195341_25203919_25204007	2|5|7	4|5|4	3|0|2	4|2|7	237	130	0.0392664	0.751628	0.215|0.354|0.49	0.291|0.0|0.135	0.211
APBB2	APBB2	SE	chr4	-	41065575_41065673_41033235_41033304_41100638_41100750	42|36|37	1|6|11	34|50|28	13|10|13	227	130	0.039418	0.753628	0.96|0.775|0.658	0.6|0.741|0.552	0.167
TNRC6A	TNRC6A	SE	chr16	+	24750725_24750813_24729694_24729846_24776932_24777358	3|11|15	0|0|0	14|10|18	0|5|0	217	130	0.0394936	0.754623	1.0|1.0|1.0	1.0|0.545|1.0	0.152
DNAJC8	DNAJC8	SE	chr1	-	28200152_28200232_28199455_28199574_28201255_28201370	2|3|2	4|2|2	2|0|1	4|1|3	209	130	0.039701	0.75723	0.237|0.483|0.383	0.237|0.0|0.172	0.231
STARD10	STARD10	SE	chr11	-	72790336_72790390_72781146_72781294_72792874_72792982	1|2|0	1|0|3	4|7|3	2|2|0	183	130	0.0399275	0.759454	0.415|1.0|0.0	0.587|0.713|1.0	-0.295
LSM14B	LSM14B	SE	chr20	+	62127584_62127701_62126303_62126439_62129784_62129952	20|30|20	34|36|29	45|31|36	27|39|30	246	130	0.0399363	0.759454	0.237|0.306|0.267	0.468|0.296|0.388	-0.114
TBL1XR1	TBL1XR1	SE	chr3	-	177098465_177098541_177064919_177065022_177131362_177131449	18|20|15	1|0|5	17|24|26	3|7|8	205	130	0.0401596	0.762342	0.919|1.0|0.655	0.782|0.685|0.673	0.145
SNRPD2	SNRPD2	SE	chr19	-	45690571_45690667_45688386_45688566_45691411_45691771	0|0|1	2|3|2	1|0|4	4|4|2	225	130	0.0402305	0.762582	0.0|0.0|0.224	0.126|0.0|0.536	-0.146
KAT2B	KAT2B	SE	chr3	+	20148402_20148487_20148242_20148306_20152331_20154404	12|17|7	0|0|0	17|8|20	1|1|2	214	130	0.0402438	0.762582	1.0|1.0|1.0	0.912|0.829|0.859	0.133
BAZ1A	BAZ1A	SE	chr14	-	34786125_34786221_34785776_34786001_34792774_34792921	77|68|69	11|16|8	109|79|56	24|24|17	225	130	0.0406101	0.766489	0.802|0.711|0.833	0.724|0.655|0.656	0.104
CASP3	CASP3	SE	chr4	-	184648502_184648631_184638400_184638468_184649394_184649447	0|0|4	4|2|6	2|7|2	6|1|4	258	130	0.0406415	0.766489	0.0|0.0|0.251	0.144|0.779|0.201	-0.291
HMGCS1	HMGCS1	SE	chr5	-	43307765_43307824_43298517_43298975_43313355_43313493	50|43|31	37|51|30	39|34|19	57|44|33	188	130	0.0406737	0.766644	0.483|0.368|0.417	0.321|0.348|0.285	0.105
MSL1	MSL1	SE	chr17	+	40131536_40131584_40129244_40129627_40132033_40132098	26|18|11	2|4|2	16|22|20	1|1|1	177	130	0.0410421	0.771982	0.905|0.768|0.802	0.922|0.942|0.936	-0.108
MAMLD1	MAMLD1	SE	chrX	+	150473679_150473802_150469744_150471490_150503273_150503517	1|4|3	0|1|1	5|1|1	3|1|0	252	130	0.0410534	0.771982	1.0|0.674|0.607	0.462|0.34|1.0	0.16
TANK	TANK	SE	chr2	+	161161284_161161412_161160436_161160484_161179613_161179761	10|7|14	17|16|18	12|12|25	13|13|15	257	130	0.041367	0.77555	0.229|0.181|0.282	0.318|0.318|0.457	-0.134
PPM1A	PPM1A	SE	chr14	+	60268292_60268435_60250430_60250481_60277004_60277091	10|5|9	1|6|1	7|9|7	0|1|2	260	130	0.0414009	0.77555	0.833|0.294|0.818	1.0|0.818|0.636	-0.17
ELP6	ELP6	SE	chr3	-	47510148_47510254_47504329_47504448_47511147_47511215	3|6|5	1|0|0	3|1|11	0|2|2	235	130	0.0414064	0.77555	0.624|1.0|1.0	1.0|0.217|0.753	0.218
ASPH	ASPH	SE	chr8	-	61633682_61633727_61583943_61584029_61651049_61651086	7|9|6	1|0|2	5|5|7	1|3|2	174	130	0.0415207	0.776921	0.839|1.0|0.691	0.789|0.555|0.723	0.154
ZBTB25	ZBTB25	SE	chr14	-	64499440_64499563_64490360_64490540_64503660_64503845	1|0|1	2|2|0	1|1|3	0|1|2	252	130	0.0420295	0.784804	0.205|0.0|1.0	1.0|0.34|0.436	-0.19
ZNF283	ZNF283	SE	chr19	+	43837052_43837179_43835504_43835592_43846938_43848898	5|8|10	0|0|1	2|11|10	3|1|0	256	130	0.0421885	0.786833	1.0|1.0|0.835	0.253|0.848|1.0	0.245
SCMH1	SCMH1	SE	chr1	-	41152598_41152741_41142877_41143112_41160874_41160898	1|1|3	4|7|4	1|0|0	5|1|1	260	130	0.0422365	0.786833	0.111|0.067|0.273	0.091|0.0|0.0	0.12
KIAA0430	KIAA0430	SE	chr16	-	15624768_15624927_15622933_15623123_15625015_15625173	34|31|21	0|0|0	29|16|15	1|0|4	260	130	0.0423229	0.787985	1.0|1.0|1.0	0.935|1.0|0.652	0.138
STRN3	STRN3	SE	chr14	-	30918965_30919106_30913523_30913657_30935162_30935304	14|27|17	7|7|10	10|11|10	5|15|10	260	130	0.0425752	0.790683	0.5|0.659|0.459	0.5|0.268|0.333	0.172
NAPB	NAPB	SE	chr20	-	23395138_23395185_23394921_23394999_23397071_23397188	5|6|12	3|0|1	8|6|4	3|4|2	176	130	0.0425914	0.790683	0.552|1.0|0.899	0.663|0.526|0.596	0.222
ARVCF	ARVCF	SE	chr22	-	19971215_19971335_19969895_19970743_19971885_19971971	29|41|32	5|7|8	35|33|21	11|12|10	249	130	0.0427639	0.792227	0.752|0.754|0.676	0.624|0.589|0.523	0.149
FXYD3	FXYD3	SE	chr19	+	35117256_35117378_35116261_35116359_35119167_35119251	3|3|2	6|11|11	2|4|4	2|6|1	251	130	0.0428528	0.792736	0.206|0.124|0.086	0.341|0.257|0.674	-0.285
ADARB1	ADARB1	SE	chr21	+	45184473_45184593_45183361_45183510_45184922_45185091	33|23|19	24|30|19	27|26|30	21|14|9	249	130	0.0429835	0.793818	0.418|0.286|0.343	0.402|0.492|0.635	-0.161
KIAA1551	KIAA1551	SE	chr12	+	31987238_31987322_31970188_31970356_31992377_31993107	15|19|21	0|0|0	25|15|13	1|4|0	213	130	0.0430158	0.793957	1.0|1.0|1.0	0.938|0.696|1.0	0.122
LINC00893	LINC00893	SE	chrX	-	149537632_149537778_149533629_149534374_149538114_149538172	27|16|20	2|1|1	11|10|20	0|0|0	260	130	0.0433877	0.799438	0.871|0.889|0.909	1.0|1.0|1.0	-0.11
DCLRE1C	DCLRE1C	SE	chr10	-	14947524_14947609_14945104_14945189_14949035_14949087	10|9|4	18|12|23	28|17|9	20|16|20	214	130	0.0436213	0.80123	0.252|0.313|0.096	0.46|0.392|0.215	-0.135
FXYD3	FXYD3	SE	chr19	+	35119167_35119251_35118529_35118599_35119362_35119416	19|36|31	10|6|2	32|28|23	6|0|1	213	130	0.0438456	0.804171	0.537|0.785|0.904	0.765|1.0|0.933	-0.157
PARPBP	PARPBP	SE	chr12	+	102175482_102175666_102165728_102165883_102182548_102182627	10|4|11	3|3|0	10|12|4	2|1|0	260	130	0.0442357	0.810397	0.625|0.4|1.0	0.714|0.857|1.0	-0.182
CEP57L1	CEP57L1	SE	chr6	+	109106034_109106090_109095109_109095575_109145218_109145381	3|2|0	5|0|3	0|2|0	4|5|2	185	130	0.0444001	0.812716	0.297|1.0|0.0	0.0|0.219|0.0	0.359
CCDC191	CCDC191	SE	chr3	-	114031625_114031779_114018677_114018868_114034924_114035148	12|31|15	7|5|4	43|24|19	5|2|3	260	130	0.0445248	0.813486	0.462|0.756|0.652	0.811|0.857|0.76	-0.186
FBXW7	FBXW7	SE	chr4	-	152412479_152412529_152411159_152411872_152535126_152535240	8|14|17	5|3|0	17|29|16	2|2|0	179	130	0.0445314	0.813486	0.537|0.772|1.0	0.861|0.913|1.0	-0.155
PPFIBP1	PPFIBP1	SE	chr12	+	27677063_27677096_27676427_27676599_27679488_27679639	7|5|5	12|16|5	4|5|8	24|27|29	162	130	0.0446262	0.814753	0.319|0.2|0.445	0.118|0.129|0.181	0.179
MRPS28	MRPS28	SE	chr8	-	80028694_80028796_80002998_80003180_80029904_80029974	11|3|2	10|7|11	8|1|6	4|1|4	231	130	0.044737	0.816043	0.382|0.194|0.093	0.53|0.36|0.458	-0.226
FLOT2	FLOT2	SE	chr17	-	28885856_28885947_28883107_28883231_28888944_28889026	22|25|33	2|5|1	32|18|21	8|2|7	220	130	0.0448273	0.817027	0.867|0.747|0.951	0.703|0.842|0.639	0.127
PCBP1-AS1	PCBP1-AS1	SE	chr2	-	70085815_70085903_70085546_70085624_70086977_70087015	1|2|2	0|3|0	1|4|1	0|5|1	217	130	0.0449071	0.817814	1.0|0.285|1.0	1.0|0.324|0.375	0.195
CEP63	CEP63	SE	chr3	+	134559149_134559429_134551925_134552012_134561376_134561895	3|7|6	17|19|19	13|7|8	13|24|9	260	130	0.0449216	0.817814	0.081|0.156|0.136	0.333|0.127|0.308	-0.132
FMO5	FMO5	SE	chr1	-	147201151_147201504_147190176_147190249_147208851_147209051	10|15|8	4|7|8	8|8|6	8|0|0	260	130	0.044955	0.817955	0.556|0.517|0.333	0.333|1.0|1.0	-0.309
RP11-983P16.4	RP11-983P16.4	SE	chr12	-	53045960_53046061_53039717_53040263_53053395_53053574	16|13|21	0|5|0	10|1|11	0|0|0	230	130	0.0451259	0.819036	1.0|0.595|1.0	1.0|1.0|1.0	-0.135
CCDC153	CCDC153	SE	chr11	-	119193765_119193885_119193150_119193243_119194922_119194994	20|15|21	4|2|2	25|32|28	8|8|9	249	130	0.0452191	0.819036	0.723|0.797|0.846	0.62|0.676|0.619	0.15
PBX3	PBX3	SE	chr9	+	125962101_125962214_125960683_125960849_125963011_125963101	1|2|2	3|0|0	3|6|1	2|3|2	242	130	0.0454035	0.821911	0.152|1.0|1.0	0.446|0.518|0.212	0.325
PAM	PAM	SE	chr5	+	103025130_103025334_103019789_103019843_103028184_103028238	108|124|83	16|23|21	66|49|46	15|16|20	260	130	0.0455919	0.823924	0.771|0.729|0.664	0.687|0.605|0.535	0.112
PML	PML	SE	chr15	+	74032571_74032715_74024856_74024927_74033155_74033414	6|8|2	4|3|1	1|6|3	3|0|0	260	130	0.0457128	0.825316	0.429|0.571|0.5	0.143|1.0|1.0	-0.214
ZBTB7C	ZBTB7C	SE	chr18	-	48165130_48165253_48041062_48041123_48185933_48185995	2|1|3	3|2|0	1|0|2	4|1|2	252	130	0.0458532	0.825316	0.256|0.205|1.0	0.114|0.0|0.34	0.336
EYA3	EYA3	SE	chr1	-	28027788_28027926_28017153_28017239_28035543_28035680	13|11|6	7|5|2	7|2|13	11|4|9	260	130	0.0458571	0.825316	0.481|0.524|0.6	0.241|0.2|0.419	0.248
IKBKB	IKBKB	SE	chr8	+	42290155_42290273_42272082_42272205_42305186_42305275	6|6|3	1|0|2	1|2|3	2|3|0	247	130	0.0458752	0.825316	0.759|1.0|0.441	0.208|0.26|1.0	0.244
EPB41	EPB41	SE	chr1	+	29058588_29058645_29053103_29053312_29064981_29065158	51|40|40	21|20|16	50|37|31	39|16|38	186	130	0.0461747	0.82884	0.629|0.583|0.636	0.473|0.618|0.363	0.131
TMEM51	TMEM51	SE	chr1	+	15210489_15210562_15153767_15153954_15214894_15215431	0|1|3	1|1|0	1|3|4	0|0|0	202	130	0.0464622	0.8326	0.0|0.392|1.0	1.0|1.0|1.0	-0.536
CCDC81	CCDC81	SE	chr11	+	86407613_86407701_86400677_86400801_86409260_86409365	5|3|4	2|2|0	4|4|7	1|1|0	217	130	0.0465392	0.833512	0.6|0.473|1.0	0.706|0.706|1.0	-0.113
TMEM144	TMEM144	SE	chr4	+	158212060_158212220_158211452_158211574_158212607_158212698	3|0|1	4|3|2	0|6|6	8|0|1	260	130	0.046711	0.836122	0.273|0.0|0.2	0.0|1.0|0.75	-0.426
CEP164	CEP164	SE	chr11	+	117338565_117338668_117335604_117335680_117344165_117344277	29|34|20	2|3|5	45|34|25	2|3|0	232	130	0.0467628	0.836166	0.89|0.864|0.691	0.927|0.864|1.0	-0.115
THRB	THRB	SE	chr3	-	24297225_24297371_24190073_24190334_24337299_24337371	3|6|3	0|0|0	9|4|3	1|3|0	260	130	0.0467657	0.836166	1.0|1.0|1.0	0.818|0.4|1.0	0.261
SNX16	SNX16	SE	chr8	-	81829429_81829516_81803091_81803228_81839611_81839751	10|8|3	1|2|0	11|4|8	2|0|6	216	130	0.0469429	0.837462	0.858|0.707|1.0	0.768|1.0|0.445	0.117
IL1RL2	IL1RL2	SE	chr2	+	102191924_102192120_102189075_102189310_102201555_102201582	13|12|9	0|0|0	19|20|19	1|2|1	260	130	0.046981	0.837675	1.0|1.0|1.0	0.905|0.833|0.905	0.119
PFKM	PFKM	SE	chr12	+	48118481_48118577_48108071_48108194_48122766_48122841	1|2|1	0|0|3	1|3|3	1|3|2	225	130	0.0472717	0.841566	1.0|1.0|0.161	0.366|0.366|0.464	0.322
EPN3	EPN3	SE	chr17	+	50536028_50536199_50532724_50532844_50536420_50536591	5|5|3	1|3|5	1|1|1	1|2|1	260	130	0.0475878	0.844261	0.714|0.455|0.231	0.333|0.2|0.333	0.178
DIAPH3	DIAPH3	SE	chr13	-	60112009_60112186_60093627_60093732_60163586_60163766	9|11|15	0|0|0	28|26|17	0|3|2	260	130	0.047741	0.846509	1.0|1.0|1.0	1.0|0.813|0.81	0.126
ZNF423	ZNF423	SE	chr16	-	49822669_49822738_49789486_49789546_49855734_49856135	0|0|0	3|5|7	1|1|2	7|4|10	198	130	0.0478292	0.847344	0.0|0.0|0.0	0.086|0.141|0.116	-0.114
AFMID	AFMID	SE	chr17	+	78204655_78204741_78202702_78202751_78204827_78204900	6|3|8	1|2|0	3|2|4	1|2|2	215	130	0.0479012	0.847345	0.784|0.476|1.0	0.645|0.377|0.547	0.23
NCK1	NCK1	SE	chr3	+	136867430_136867525_136862241_136862353_136927983_136928227	0|0|0	3|2|2	2|0|3	3|3|11	224	130	0.048117	0.849413	0.0|0.0|0.0	0.279|0.0|0.137	-0.139
CLEC2D	CLEC2D	SE	chr12	+	9693824_9693948_9692827_9692931_9694759_9695106	2|3|1	7|7|10	5|5|5	8|10|8	253	130	0.0481749	0.849966	0.128|0.18|0.049	0.243|0.204|0.243	-0.111
HNRNPH1	HNRNPH1	SE	chr5	-	179617988_179618060_179617816_179617911_179620891_179620959	3|2|4	11|4|8	4|7|7	9|1|6	201	130	0.0482032	0.849997	0.15|0.244|0.244	0.223|0.819|0.43	-0.278
NPHP4	NPHP4	SE	chr1	-	5890867_5891028_5887285_5887466_5904616_5904804	9|6|3	2|1|1	10|5|11	0|0|2	260	130	0.0483222	0.851625	0.692|0.75|0.6	1.0|1.0|0.733	-0.23
ZBTB7C	ZBTB7C	SE	chr18	-	48185323_48185455_48041051_48041123_48185933_48185995	8|18|1	3|2|0	5|1|5	4|1|2	260	130	0.0487558	0.857042	0.571|0.818|1.0	0.385|0.333|0.556	0.372
U2AF1L4	U2AF1L4	SE	chr19	-	35744625_35744738_35744346_35744421_35745124_35745212	20|19|30	8|4|4	15|16|20	15|6|7	242	130	0.0488527	0.857042	0.573|0.718|0.801	0.349|0.589|0.605	0.183
CELF1	CELF1	SE	chr11	-	47506857_47506897_47500860_47500932_47552991_47553117	7|6|9	7|13|20	11|12|11	15|4|8	169	130	0.0489575	0.857042	0.435|0.262|0.257	0.361|0.698|0.514	-0.206
JADE2	JADE2	SE	chr5	+	134576767_134576896_134573644_134573762_134578496_134579475	11|12|12	0|0|0	30|16|24	3|0|2	258	130	0.0489749	0.857042	1.0|1.0|1.0	0.834|1.0|0.858	0.103
TRAPPC2	TRAPPC2	SE	chrX	-	13734049_13734185_13719870_13719982_13734524_13734575	4|1|2	0|0|0	2|1|2	0|0|4	260	130	0.0494049	0.862798	1.0|1.0|1.0	1.0|1.0|0.2	0.267
ZNF780B	ZNF780B	SE	chr19	-	40055415_40055576_40050323_40050377_40056188_40056209	3|7|5	0|0|1	6|2|8	3|1|0	260	130	0.0495135	0.863115	1.0|1.0|0.714	0.5|0.5|1.0	0.238
TESMIN	TESMIN	SE	chr11	-	68744990_68745111_68736131_68738788_68747207_68747366	2|1|7	7|4|4	11|8|3	3|7|2	250	130	0.0498159	0.865088	0.129|0.115|0.476	0.656|0.373|0.438	-0.249

## Sheet: ASEs regulated by shtRF-1-Ser
Predicted by rMATS(version 3.2.5)
GeneID	Gene_name	AS_type	chr	strand	AS_feature	IJC_Group1	SJC_Group1	IJC_Group2	SJC_Group2	IncFormLen	SkipFormLen	P_value	FDR	Group1_value	Group2_value	Group_difference
TBC1D5	TBC1D5	MXE	chr3	-	17622647_17622765_17623848_17623913_17518901_17518995_17742480_17742615	5|16|5	1|5|3	3|6|4	0|3|0	195	248	0.0493587	0.285581	0.864|0.803|0.679	1.0|0.718|1.0	-0.124
TBC1D5	TBC1D5	MXE	chr3	-	17622647_17622765_17623848_17623913_17428449_17428519_17742480_17742615	5|14|6	3|7|0	1|6|3	0|0|0	195	248	2.22991e-05	0.0018278	0.679|0.718|1.0	1.0|1.0|1.0	-0.201
CCDC171	CCDC171	MXE	chr9	+	15563977_15564129_15571623_15571759_15553085_15553302_15578848_15579023	8|6|7	13|6|14	1|5|2	6|25|15	282	266	0.00224358	0.0429024	0.367|0.485|0.32	0.136|0.159|0.112	0.255
PRELID3A	PRELID3A	MXE	chr18	+	12427220_12427323_12429349_12429436_12421285_12421629_12431149_12432238	1|3|1	5|0|8	0|0|0	1|4|11	233	217	0.00874239	0.0994361	0.157|1.0|0.104	0.0|0.0|0.0	0.42
PRIMPOL	PRIMPOL	MXE	chr4	+	184665916_184666064_184672172_184672460_184659339_184659437_184678231_184678394	0|0|0	11|16|11	0|5|1	8|12|13	278	418	0.00289734	0.0499921	0.0|0.0|0.0	0.0|0.385|0.104	-0.163
IL17RB	IL17RB	MXE	chr3	+	53852870_53852997_53856843_53856986_53851998_53852126_53857615_53857690	29|29|36	14|13|15	17|28|26	11|31|17	257	273	0.0303927	0.216935	0.688|0.703|0.718	0.621|0.49|0.619	0.126
IL17RB	IL17RB	MXE	chr3	+	53852870_53852997_53856843_53856986_53846579_53846648_53857615_53857690	0|2|4	14|14|15	0|0|0	11|28|16	257	273	0.00941076	0.104666	0.0|0.132|0.221	0.0|0.0|0.0	0.118
PELI3	PELI3	MXE	chr11	+	66468127_66468280_66468832_66468904_66466868_66467027_66471241_66471371	25|43|41	5|9|6	33|28|35	19|11|8	283	202	0.0215389	0.176792	0.781|0.773|0.83	0.554|0.645|0.757	0.143
EML6	EML6	MXE	chr2	+	54844046_54844248_54847485_54847623_54829341_54829477_54849961_54850218	10|11|9	5|0|3	4|5|6	2|4|7	332	268	0.0281206	0.208621	0.618|1.0|0.708	0.618|0.502|0.409	0.266
ANKRD28	ANKRD28	MXE	chr3	-	15766233_15766312_15795222_15795306_15751749_15751820_15859376_15859771	51|57|34	7|3|2	43|40|45	11|13|7	214	209	0.00151376	0.0335633	0.877|0.949|0.943	0.792|0.75|0.863	0.121
NSUN6	NSUN6	MXE	chr10	-	18609844_18609926_18614459_18614613_18596207_18596327_18616183_18616293	7|9|6	20|20|25	15|15|16	11|18|25	284	212	0.00455848	0.0666496	0.207|0.251|0.152	0.504|0.384|0.323	-0.2
TOR1AIP1	TOR1AIP1	MXE	chr1	+	179900125_179900167_179901301_179901388_179889312_179889369_179903965_179904022	32|24|24	21|27|18	18|26|18	38|37|28	172	217	0.00608108	0.0789009	0.658|0.529|0.627	0.374|0.47|0.448	0.174
NUSAP1	NUSAP1	MXE	chr15	+	41350987_41351129_41356038_41356140_41349097_41349241_41358148_41358258	377|379|317	320|337|244	238|318|424	359|402|466	272	232	4.96326e-05	0.00339382	0.501|0.49|0.526	0.361|0.403|0.437	0.105
ZMYND8	ZMYND8	MXE	chr20	-	47310055_47310204_47347855_47347926_47298728_47298872_47356656_47356670	7|5|15	29|17|7	2|5|4	30|41|30	201	279	0.0024561	0.0451902	0.251|0.29|0.748	0.085|0.145|0.156	0.301
PIBF1	PIBF1	MXE	chr13	+	72965273_72965404_72973590_72973675_72931164_72931267_72998821_72998995	12|12|6	9|7|6	11|12|5	18|15|21	261	215	0.0147304	0.138934	0.523|0.585|0.452	0.335|0.397|0.164	0.221
GK	GK	MXE	chrX	+	30665510_30665584_30668011_30668118_30653358_30653615_30677374_30677452	5|13|15	5|5|5	12|7|12	10|10|13	204	237	0.0451095	0.271525	0.537|0.751|0.777	0.582|0.448|0.517	0.173
AUTS2	AUTS2	MXE	chr7	+	69899285_69899498_70118131_70118233_69598918_69599962_70134535_70134571	8|18|16	0|0|0	41|43|26	7|8|8	343	232	1.65126e-07	6.2877e-05	1.0|1.0|1.0	0.798|0.784|0.687	0.244
PTMS	PTMS	MXE	chr12	+	6769602_6769674_6769920_6769999_6766374_6766750_6770156_6770218	557|631|507	268|250|245	469|486|618	446|401|474	202	209	3.4535e-10	5.3146e-07	0.683|0.723|0.682	0.521|0.556|0.574	0.146
CCDC125	CCDC125	MXE	chr5	-	69303846_69303929_69306816_69306902_69300011_69300127_69307950_69308028	24|42|27	28|54|36	38|42|52	23|31|40	216	213	0.00509259	0.070571	0.458|0.434|0.425	0.62|0.572|0.562	-0.146
NIN	NIN	MXE	chr14	-	50806736_50806818_50821873_50822000_50778764_50778804_50830463_50830517	1|2|1	2|6|3	0|0|0	2|6|5	257	212	0.0120829	0.124625	0.292|0.216|0.216	0.0|0.0|0.0	0.241
SHOC2	SHOC2	MXE	chr10	+	110985627_110985765_111000414_111000545_110919546_110919657_111004605_111004794	38|33|31	65|74|41	15|39|24	66|73|91	268	261	0.0210847	0.174372	0.363|0.303|0.424	0.181|0.342|0.204	0.121
UBE2K	UBE2K	MXE	chr4	+	39745751_39745810_39774833_39774933_39698043_39698390_39777681_39777810	13|5|8	29|14|28	2|2|4	31|11|35	189	230	0.000911421	0.0241155	0.353|0.303|0.258	0.073|0.181|0.122	0.179
ZNF561	ZNF561	MXE	chr19	-	9617044_9617171_9618090_9618166_9614020_9614103_9619431_9619582	6|11|4	35|30|24	3|5|2	27|44|37	206	257	0.0156978	0.143359	0.176|0.314|0.172	0.122|0.124|0.063	0.118
BFSP1	BFSP1	MXE	chr20	-	17496937_17497023_17498819_17499040_17493904_17495029_17508888_17508996	209|206|236	43|61|32	133|148|135	38|64|48	351	216	0.00299954	0.0507142	0.749|0.675|0.819	0.683|0.587|0.634	0.113
ARL5B	ARL5B	MXE	chr10	+	18668529_18668677_18672621_18672705_18666574_18666635_18673983_18674135	19|18|22	2|0|3	25|41|33	3|4|13	278	214	0.0272058	0.204531	0.88|1.0|0.85	0.865|0.888|0.661	0.105
OARD1	OARD1	MXE	chr6	-	41070075_41070134_41071131_41071276_41068840_41068953_41071595_41071675	67|49|66	27|18|19	74|99|57	19|14|13	275	189	0.0164978	0.148341	0.63|0.652|0.705	0.728|0.829|0.751	-0.107
RUFY3	RUFY3	MXE	chr4	+	70802955_70802983_70804347_70804416_70800140_70800205_70806515_70807102	2|2|1	12|13|3	3|2|9	5|12|11	158	199	0.0449703	0.271525	0.173|0.162|0.296	0.43|0.173|0.508	-0.16
CBFA2T2	CBFA2T2	MXE	chr20	+	33628349_33628435_33629718_33629914_33624763_33625017_33636639_33636708	38|38|38	61|65|64	29|24|36	101|77|84	216	326	0.00285624	0.0496328	0.485|0.469|0.473	0.302|0.32|0.393	0.137
UQCC1	UQCC1	MXE	chr20	-	35366556_35366614_35381917_35382025_35347163_35347272_35394091_35394196	19|10|5	27|28|16	5|4|9	32|33|32	238	188	0.00668065	0.0852903	0.357|0.22|0.198	0.11|0.087|0.182	0.132
SPIDR	SPIDR	MXE	chr8	+	47407860_47407961_47440322_47440542_47293866_47294030_47595810_47596006	0|1|0	19|26|18	3|8|1	7|27|22	231	350	1.08572e-05	0.00108054	0.0|0.055|0.0	0.394|0.31|0.064	-0.238
LIG3	LIG3	MXE	chr17	+	34989465_34989663_34990962_34991114_34985987_34986131_34991670_34991837	29|33|21	13|7|5	49|38|54	29|31|23	328	282	0.0182175	0.157813	0.657|0.802|0.783	0.592|0.513|0.669	0.156
RAB3IP	RAB3IP	MXE	chr12	+	69756404_69756663_69784719_69784815_69755383_69755659_69794436_69794514	11|10|7	28|31|18	19|21|17	23|25|28	389	226	0.00881893	0.100047	0.186|0.158|0.184	0.324|0.328|0.261	-0.128
ZFAND4	ZFAND4	MXE	chr10	-	45651965_45652033_45662579_45662681_45648293_45648534_45663541_45663842	3|2|3	20|20|9	0|0|0	22|21|23	232	198	0.000498741	0.0157121	0.113|0.079|0.221	0.0|0.0|0.0	0.138
TIMM50	TIMM50	MXE	chr19	+	39482884_39482916_39485543_39485602_39481882_39482033_39485687_39485807	9|18|11	5|8|4	20|23|19	0|3|3	162	189	0.000590208	0.0177022	0.677|0.724|0.762	1.0|0.899|0.881	-0.206
PRPF3	PRPF3	MXE	chr1	+	150346407_150346491_150349156_150349218_150344433_150344547_150352832_150353195	5|3|2	10|4|4	0|2|1	22|5|13	214	192	0.000291608	0.0114013	0.31|0.402|0.31	0.0|0.264|0.065	0.231
ZNF559	ZNF559	MXE	chr19	+	9333014_9333113_9337795_9338017_9324694_9324780_9338493_9338582	3|4|4	32|37|40	0|1|0	30|16|23	229	352	0.000194048	0.00858096	0.126|0.142|0.133	0.0|0.088|0.0	0.104
DENND4C	DENND4C	MXE	chr9	+	19361845_19361963_19369836_19369987_19360243_19360489_19371755_19371820	32|28|18	1|9|5	36|18|26	6|13|26	248	281	0.0136123	0.133203	0.973|0.779|0.803	0.872|0.611|0.531	0.18
LCMT1	LCMT1	MXE	chr16	+	25140170_25140247_25161101_25161204_25128474_25128566_25164597_25164718	12|10|6	20|18|38	0|6|2	30|34|26	207	233	0.000460556	0.0148982	0.403|0.385|0.151	0.0|0.166|0.08	0.231
UBE2G1	UBE2G1	MXE	chr17	-	4282797_4282921_4289229_4289408_4269258_4272516_4296716_4296814	21|12|13	17|22|12	5|14|13	28|36|28	309	254	0.00413617	0.0625641	0.504|0.31|0.471	0.128|0.242|0.276	0.213
ASCC2	ASCC2	MXE	chr22	-	29822334_29822464_29825086_29825257_29816005_29816073_29832244_29832342	1|3|2	15|4|15	0|1|1	13|17|19	301	260	0.0266415	0.202189	0.054|0.393|0.103	0.0|0.048|0.043	0.153
UBE2G1	UBE2G1	MXE	chr17	-	4289229_4289408_4296716_4296814_4269258_4272516_4307020_4307123	8|21|6	2|0|0	8|9|7	0|4|3	228	309	0.00445967	0.0657694	0.844|1.0|1.0	1.0|0.753|0.76	0.11
UBE2G1	UBE2G1	MXE	chr17	-	4282797_4282921_4296716_4296814_4269258_4272516_4307020_4307123	8|21|6	17|21|12	8|9|7	28|37|28	228	254	0.00577537	0.0762906	0.344|0.527|0.358	0.241|0.213|0.218	0.186
ZC3HAV1	ZC3HAV1	MXE	chr7	-	139073855_139074030_139076285_139076409_139064878_139064999_139078551_139078653	45|54|28	49|53|55	60|87|77	48|56|49	254	305	0.00475201	0.0677819	0.524|0.55|0.379	0.6|0.651|0.654	-0.151
RCOR3	RCOR3	MXE	chr1	+	211289177_211289396_211304082_211304140_211279237_211279316_211312719_211312961	35|58|34	102|89|85	49|70|74	93|51|104	349	188	0.013979	0.134981	0.156|0.26|0.177	0.221|0.425|0.277	-0.11
FOXM1	FOXM1	MXE	chr12	-	2866392_2866521_2868562_2868754_2865354_2865399_2872095_2872247	144|155|142	86|57|43	219|186|250	52|55|51	322	259	0.00313267	0.0520642	0.574|0.686|0.726	0.772|0.731|0.798	-0.105
DMKN	DMKN	MXE	chr19	-	35507457_35507511_35509910_35509961_35505938_35505986_35510183_35510252	18|39|23	2|3|1	17|34|33	6|1|11	181	184	0.0153777	0.141816	0.901|0.93|0.959	0.742|0.972|0.753	0.108
DMKN	DMKN	MXE	chr19	-	35507457_35507511_35508204_35508240_35505938_35505986_35510183_35510252	1|1|0	2|3|1	13|6|9	6|1|11	166	184	0.000323779	0.0121182	0.357|0.27|0.0	0.706|0.869|0.476	-0.475
CCDC109B	CCDC109B	MXE	chr4	+	109684442_109684646_109685250_109685367_109682581_109682742_109687514_109688726	35|21|20	7|3|0	41|44|35	8|13|9	334	247	0.0485858	0.28311	0.787|0.838|1.0	0.791|0.715|0.742	0.126
RAD51D	RAD51D	MXE	chr17	-	35107365_35107447_35118500_35118619_35106987_35107122_35119110_35119172	9|7|2	4|7|3	1|4|0	1|14|7	249	212	0.00220223	0.0428457	0.657|0.46|0.362	0.46|0.196|0.0	0.274
SYT7	SYT7	MXE	chr11	-	61546030_61546255_61547176_61547308_61532988_61533124_61551383_61551463	3|1|7	0|0|0	10|19|14	4|1|2	262	355	0.00435379	0.0650691	1.0|1.0|1.0	0.772|0.963|0.905	0.12
DMKN	DMKN	MXE	chr19	-	35506125_35506185_35508204_35508240_35505938_35505986_35510183_35510252	1|1|0	2|4|4	13|6|9	5|1|2	166	190	4.87293e-07	0.000137249	0.364|0.222|0.0	0.748|0.873|0.837	-0.624
CCHCR1	CCHCR1	MXE	chr6	-	31145447_31145493_31145695_31145808_31145165_31145302_31148404_31148511	6|17|8	1|10|5	8|16|22	2|4|2	243	176	0.0372831	0.243494	0.813|0.552|0.537	0.743|0.743|0.888	-0.157
AKR1A1	AKR1A1	MXE	chr1	+	45561788_45561878_45566568_45566688_45552435_45552563_45566868_45567020	127|116|96	174|186|120	95|94|119	203|257|239	220	250	0.000194206	0.00858096	0.453|0.415|0.476	0.347|0.294|0.361	0.114
CCDC24	CCDC24	MXE	chr1	+	43992211_43992387_43992522_43992639_43991846_43992004_43993886_43993964	1|0|2	15|13|15	3|5|2	5|10|21	306	247	0.0031419	0.0521151	0.051|0.0|0.097	0.326|0.288|0.071	-0.179
SHROOM1	SHROOM1	MXE	chr5	-	132823849_132824419_132824614_132824821_132823622_132823764_132825017_132825073	4|6|8	0|4|0	2|0|4	1|2|7	337	700	0.0114484	0.120656	1.0|0.757|1.0	0.806|0.0|0.543	0.469
TBC1D22A	TBC1D22A	MXE	chr22	+	46797443_46797620_46878652_46878723_46793500_46793841_46891265_46891394	21|14|21	56|39|49	11|7|9	58|50|54	307	201	0.00100989	0.0258614	0.197|0.19|0.219	0.11|0.084|0.098	0.105
RMDN1	RMDN1	MXE	chr8	-	86477293_86477324_86506994_86507112_86474819_86474953_86508491_86508675	63|58|48	48|40|37	38|67|55	49|71|60	248	161	0.0179411	0.156502	0.46|0.485|0.457	0.335|0.38|0.373	0.105
EMB	EMB	MXE	chr5	-	50399858_50399913_50402285_50402319_50396191_50399290_50403177_50403454	14|9|10	1|0|2	18|17|23	6|8|8	164	185	0.000242375	0.00991924	0.94|1.0|0.849	0.772|0.706|0.764	0.182
ZNF320	ZNF320	MXE	chr19	-	52891228_52891346_52893778_52893927_52890240_52890328_52897519_52897654	3|8|1	15|7|14	0|0|1	11|16|14	279	248	3.28058e-05	0.00245567	0.151|0.504|0.06	0.0|0.0|0.06	0.218
FAM210A	FAM210A	MXE	chr18	-	13671861_13671973_13681604_13682105_13663350_13666713_13726328_13726592	28|28|19	44|54|16	13|10|30	52|76|64	631	242	0.000355491	0.0128615	0.196|0.166|0.313	0.087|0.048|0.152	0.129
NUDT6	NUDT6	MXE	chr4	-	122897623_122897678_122912567_122912623_122892643_122893225_122917500_122917704	23|21|23	1|1|2	26|31|37	11|5|2	186	185	0.00520895	0.0719559	0.958|0.954|0.92	0.702|0.86|0.948	0.107
PFKL	PFKL	MXE	chr21	+	44306680_44306754_44311005_44311083_44300050_44300190_44312104_44312294	38|51|32	67|51|66	40|29|32	76|103|94	204	208	0.0148107	0.138934	0.366|0.505|0.331	0.349|0.223|0.258	0.124
RANBP9	RANBP9	MXE	chr6	-	13652658_13652681_13657108_13657276_13644544_13644729_13658779_13658832	111|92|96	50|63|53	79|90|83	72|73|81	298	153	0.00332224	0.0544872	0.533|0.428|0.482	0.36|0.388|0.345	0.117
OSBPL6	OSBPL6	MXE	chr2	+	178385457_178385521_178387060_178387139_178384038_178384176_178389008_178389153	9|14|12	27|15|32	19|19|25	16|24|19	194	209	0.0180567	0.157153	0.264|0.501|0.288	0.561|0.46|0.586	-0.185
PCBP1-AS1	PCBP1-AS1	MXE	chr2	-	70059642_70059680_70083506_70083687_70051202_70051305_70085546_70085624	14|7|9	1|0|1	4|2|19	0|1|4	311	168	0.0324081	0.226159	0.883|1.0|0.829	1.0|0.519|0.72	0.158
PCBP1-AS1	PCBP1-AS1	MXE	chr2	-	70059642_70059680_70083537_70083687_70051202_70051305_70085546_70085624	16|8|8	1|0|1	3|2|22	0|1|4	280	168	0.0431248	0.264385	0.906|1.0|0.828	1.0|0.545|0.767	0.141
TLE4	TLE4	MXE	chr9	+	79612655_79612718_79627373_79627448_79576132_79576177_79652592_79652794	11|21|18	8|7|4	3|15|3	5|6|13	193	205	0.0283558	0.209772	0.594|0.761|0.827	0.389|0.726|0.197	0.29
CCDC148	CCDC148	MXE	chr2	-	158345214_158345318_158358448_158358570_158340597_158340680_158456414_158456702	1|1|0	3|1|1	2|5|1	1|2|10	252	234	0.00528072	0.0726036	0.236|0.481|0.0	0.65|0.699|0.085	-0.239
TLE4	TLE4	MXE	chr9	+	79612655_79612718_79627373_79627448_79576132_79576177_79649819_79649858	8|16|19	1|4|3	3|12|2	3|5|3	193	205	0.0211803	0.174933	0.895|0.809|0.871	0.515|0.718|0.415	0.309
TNRC6A	TNRC6A	MXE	chr16	+	24750725_24750813_24776932_24777358_24729694_24729846_24789231_24791817	29|33|25	77|62|53	11|25|22	60|72|81	218	556	0.0235266	0.187084	0.49|0.576|0.546	0.319|0.47|0.409	0.138
TNRC6A	TNRC6A	MXE	chr16	+	24750725_24750813_24758338_24758360_24729694_24729846_24776932_24777358	29|33|25	5|1|1	13|25|21	5|7|5	218	152	0.00292342	0.0501008	0.802|0.958|0.946	0.644|0.713|0.745	0.201
ZFYVE27	ZFYVE27	MXE	chr10	+	97744728_97744915_97748268_97748364_97738476_97738674_97750330_97750470	10|4|3	3|1|1	3|14|6	0|0|0	317	226	0.00104954	0.0263568	0.704|0.74|0.681	1.0|1.0|1.0	-0.292
HMGXB3	HMGXB3	MXE	chr5	+	150006472_150006647_150012254_150012353_150004850_150004989_150018565_150018697	13|22|42	6|10|9	23|36|41	4|5|1	305	229	0.00220387	0.0428457	0.619|0.623|0.778	0.812|0.844|0.969	-0.202
HACL1	HACL1	MXE	chr3	-	15589539_15589612_15591599_15591680_15586524_15586602_15596383_15596424	3|3|4	12|8|14	9|11|10	15|14|10	211	203	0.012661	0.12834	0.194|0.265|0.216	0.366|0.43|0.49	-0.204
EIF3J	EIF3J	MXE	chr15	+	44537323_44537427_44550875_44550930_44537056_44537237_44551430_44551522	412|538|439	349|326|320	279|363|370	318|365|443	234	185	2.84631e-05	0.00222572	0.483|0.566|0.52	0.41|0.44|0.398	0.107
BCL7B	BCL7B	MXE	chr7	-	73543547_73543644_73552166_73552242_73539881_73540052_73557486_73558002	148|141|134	41|41|31	90|92|102	59|37|59	206	227	4.90317e-05	0.00338126	0.799|0.791|0.826	0.627|0.733|0.656	0.133
DSTYK	DSTYK	MXE	chr1	-	205148204_205148339_205150679_205150794_205142504_205147745_205159546_205159679	3|1|1	3|1|6	4|4|2	1|0|5	245	265	0.0370848	0.242808	0.52|0.52|0.153	0.812|1.0|0.302	-0.307
MAP2K5	MAP2K5	MXE	chr15	+	67703336_67703408_67727915_67727945_67693517_67693568_67748230_67748257	8|7|18	4|3|4	16|10|23	16|5|17	202	160	0.0379362	0.24629	0.613|0.649|0.781	0.442|0.613|0.517	0.157
ZZEF1	ZZEF1	MXE	chr17	-	4116971_4117166_4123906_4124051_4114298_4114470_4142541_4143020	1|4|1	14|10|7	10|13|6	6|22|26	275	325	0.0201748	0.169082	0.078|0.321|0.144	0.663|0.411|0.214	-0.248
MINA	MINA	MXE	chr3	-	97954391_97954495_97959050_97959179_97950785_97950888_97961588_97961708	23|19|28	37|47|43	46|54|45	42|66|53	259	234	0.0173495	0.153637	0.36|0.268|0.37	0.497|0.425|0.434	-0.119
ENTPD5	ENTPD5	MXE	chr14	-	73976323_73976412_73977023_73977059_73975935_73976015_73977298_73977374	2|9|3	41|57|22	0|1|0	34|30|35	166	219	1.78757e-05	0.00155006	0.06|0.172|0.152	0.0|0.042|0.0	0.114
HOMER1	HOMER1	MXE	chr5	-	79447052_79447145_79450989_79451121_79439009_79439149_79456861_79457018	13|16|13	44|42|59	29|77|35	66|92|104	262	223	0.0207799	0.172502	0.201|0.245|0.158	0.272|0.416|0.223	-0.102
MEF2A	MEF2A	MXE	chr15	+	99671322_99671454_99671519_99671657_99645560_99645764_99674392_99674612	13|16|21	4|2|1	23|31|17	14|13|8	262	268	0.000917227	0.024196	0.769|0.891|0.956	0.627|0.709|0.685	0.198
MEF2A	MEF2A	MXE	chr15	+	99671322_99671454_99671519_99671657_99632977_99633173_99674392_99674612	5|6|10	0|1|0	10|17|8	2|5|6	262	268	2.80878e-05	0.00221615	1.0|0.86|1.0	0.836|0.777|0.577	0.223
USP4	USP4	MXE	chr3	-	49286097_49286325_49292509_49292598_49284848_49284919_49294406_49294598	103|118|105	88|76|67	96|95|98	88|120|130	219	358	0.000806452	0.02231	0.657|0.717|0.719	0.641|0.564|0.552	0.112
USP4	USP4	MXE	chr3	-	49292509_49292598_49294406_49294598_49286097_49286325_49297869_49297964	239|251|224	159|167|137	172|220|203	183|247|224	322	219	4.98548e-06	0.000574511	0.506|0.505|0.527	0.39|0.377|0.381	0.13
MYO1B	MYO1B	MXE	chr2	+	191400748_191400835_191402631_191402718_191400381_191400468_191408114_191408189	19|14|20	4|15|8	5|5|13	0|0|3	217	217	0.000862224	0.0231637	0.826|0.483|0.714	1.0|1.0|0.813	-0.263
SMARCC1	SMARCC1	MXE	chr3	-	47661293_47661455_47670657_47670717_47636021_47636136_47675474_47675588	14|9|3	2|0|3	4|9|8	5|3|7	190	292	0.0156502	0.143223	0.915|1.0|0.606	0.551|0.822|0.637	0.17
TRAPPC8	TRAPPC8	MXE	chr18	-	31849565_31849739_31852445_31852504_31846715_31846817_31852594_31852663	4|5|16	43|49|37	16|26|12	46|62|37	189	304	0.0361857	0.239542	0.13|0.141|0.41	0.359|0.403|0.343	-0.141
GSPT1	GSPT1	MXE	chr16	-	11891061_11891139_11894953_11894987_11887569_11887750_11896557_11896782	681|665|550	801|807|692	480|443|649	812|1118|1041	164	208	8.55934e-05	0.0050153	0.519|0.511|0.502	0.428|0.334|0.442	0.109
RIOK3	RIOK3	MXE	chr18	+	23467398_23467526_23473428_23473626_23466132_23466276_23474947_23475107	79|90|94	35|18|20	63|79|67	37|38|30	258	328	0.00419412	0.0632222	0.742|0.864|0.857	0.684|0.726|0.74	0.104
CTAGE5	CTAGE5	MXE	chr14	+	39276933_39277065_39279448_39279537_39267123_39267522_39291018_39291111	106|91|88	126|108|99	54|57|60	118|106|134	262	219	6.56602e-05	0.00407838	0.413|0.413|0.426	0.277|0.31|0.272	0.131
ZMAT4	ZMAT4	MXE	chr8	-	40581164_40581261_40674703_40674931_40530593_40532238_40697244_40697401	12|23|13	3|3|1	14|16|14	6|10|5	358	227	0.00550353	0.0741537	0.717|0.829|0.892	0.597|0.504|0.64	0.232
CTAGE5	CTAGE5	MXE	chr14	+	39276933_39277065_39279336_39279358_39267123_39267522_39279448_39279537	115|97|92	106|110|84	59|62|65	112|117|139	262	152	1.53705e-06	0.000280448	0.386|0.338|0.389	0.234|0.235|0.213	0.144
PDSS2	PDSS2	MXE	chr6	-	107212108_107212282_107245547_107245619_107193821_107193854_107274028_107274227	10|9|3	0|0|4	3|10|6	4|5|1	202	304	0.0428236	0.263933	1.0|1.0|0.53	0.53|0.751|0.9	0.116
SHMT2	SHMT2	MXE	chr12	+	57230802_57231000_57231480_57231560_57230085_57230244_57231712_57231913	51|39|36	23|35|28	66|66|34	58|62|66	328	210	0.0467598	0.277908	0.587|0.416|0.452	0.421|0.405|0.248	0.127
TRMU	TRMU	MXE	chr22	+	46346421_46346544_46350290_46350463_46343261_46343368_46352120_46352174	109|120|141	148|136|92	96|126|114	178|196|266	253	303	0.000586484	0.017651	0.469|0.514|0.647	0.392|0.435|0.339	0.155
KLHL23	KLHL23	MXE	chr2	+	169697892_169697982_169735012_169736227_169697360_169697531_169741384_169741537	0|0|4	1|6|1	0|0|0	1|6|3	220	1345	0.0135416	0.132957	0.0|0.0|0.961	0.0|0.0|0.0	0.32
L2HGDH	L2HGDH	MXE	chr14	-	50247040_50247253_50265357_50265489_50245650_50246120_50267752_50267910	7|6|11	10|4|4	7|4|4	13|7|8	262	343	0.0390005	0.249844	0.478|0.663|0.783	0.413|0.428|0.396	0.229
MYEF2	MYEF2	MXE	chr15	-	48151472_48151571_48151873_48151942_48149162_48149371_48152233_48152280	602|703|626	335|401|285	416|466|589	442|433|537	199	229	5.78475e-10	7.23755e-07	0.674|0.669|0.717	0.52|0.553|0.558	0.143
AMDHD2	AMDHD2	MXE	chr16	+	2527560_2527615_2527772_2527985_2520983_2521123_2528059_2528148	16|6|2	12|11|15	3|9|12	3|6|6	185	343	0.0343574	0.23182	0.712|0.503|0.198	0.65|0.736|0.788	-0.254
NRAS	NRAS	MXE	chr1	-	114713799_114713978_114716049_114716177_114709568_114709728_114716657_114716894	33|31|40	72|90|51	31|29|28	91|94|130	258	309	0.0136703	0.133472	0.354|0.292|0.484	0.29|0.27|0.205	0.122
TSPAN3	TSPAN3	MXE	chr15	-	77055788_77055863_77056063_77056255_77054177_77054279_77070891_77071109	0|0|2	2|6|2	4|2|8	3|9|10	322	205	0.00152049	0.0336275	0.0|0.0|0.389	0.459|0.124|0.337	-0.177
OTUD7B	OTUD7B	MXE	chr1	-	149949628_149949778_149950093_149950221_149948968_149949083_149959683_149959796	143|105|92	160|207|169	76|81|118	70|112|99	258	280	0.0172051	0.152822	0.492|0.355|0.371	0.541|0.44|0.564	-0.109
SIRT3	SIRT3	MXE	chr11	-	218831_219041_224077_224239_215457_216718_230451_230552	3|1|0	23|20|12	8|6|6	36|43|39	292	340	0.0117427	0.122271	0.132|0.055|0.0	0.206|0.14|0.152	-0.104
RAB27A	RAB27A	MXE	chr15	-	55230400_55230486_55234781_55234956_55228608_55228712_55237315_55237442	85|41|55	49|56|72	4|5|2	21|23|14	305	216	5.95434e-07	0.000143817	0.551|0.341|0.351	0.119|0.133|0.092	0.3
LYPLA1	LYPLA1	MXE	chr8	-	54062253_54062324_54063327_54063375_54055059_54055133_54065747_54065813	8|8|6	11|12|8	1|9|8	25|24|26	178	201	0.00711046	0.0880812	0.451|0.429|0.459	0.043|0.297|0.258	0.247
DIS3L2	DIS3L2	MXE	chr2	+	232263206_232263440_232300039_232300119_232249238_232249346_232329812_232329996	28|32|18	0|0|1	11|29|17	1|4|1	364	210	0.00319205	0.052793	1.0|1.0|0.912	0.864|0.807|0.907	0.111
PRMT2	PRMT2	MXE	chr21	+	46658744_46658920_46663382_46663554_46649574_46649739_46664294_46665117	17|15|18	2|3|2	15|19|11	11|13|3	306	302	0.00073425	0.0207437	0.893|0.831|0.899	0.574|0.591|0.783	0.225
POLN	POLN	MXE	chr4	-	2229098_2229243_2241519_2241790_2213046_2213126_2242050_2242121	0|4|6	4|2|4	0|2|2	9|12|10	401	275	0.00782102	0.0933194	0.0|0.578|0.507	0.0|0.103|0.121	0.287
PACRGL	PACRGL	MXE	chr4	+	20707802_20707870_20712787_20712922_20704659_20704814_20713431_20713539	0|5|1	13|4|4	0|0|2	14|2|5	198	265	0.0179406	0.156502	0.0|0.626|0.251	0.0|0.0|0.349	0.176
ESCO1	ESCO1	MXE	chr18	-	21532472_21532660_21536041_21536185_21529280_21530490_21539919_21540009	44|53|55	15|35|23	58|67|57	37|43|57	274	318	0.038766	0.248545	0.773|0.637|0.735	0.645|0.644|0.537	0.106
GIN1	GIN1	MXE	chr5	-	103096540_103096826_103097313_103097490_103086332_103088172_103097589_103097781	3|8|11	4|4|10	6|14|20	1|3|1	307	416	0.000129841	0.00646109	0.504|0.73|0.598	0.89|0.863|0.964	-0.295
WDR26	WDR26	MXE	chr1	-	224431476_224431581_224431681_224431781_224424517_224424654_224433683_224434299	25|28|20	56|56|48	9|17|22	45|65|76	230	235	0.0103711	0.112973	0.313|0.338|0.299	0.17|0.211|0.228	0.114
CANT1	CANT1	MXE	chr17	-	79000099_79000270_79005371_79005481_78997839_78997963_79009663_79009793	14|21|11	26|25|17	23|21|36	17|19|25	240	301	0.0129868	0.129838	0.403|0.513|0.448	0.629|0.581|0.644	-0.163
DENND1B	DENND1B	MXE	chr1	-	197672036_197672156_197715030_197715074_197658299_197658369_197772867_197772932	39|57|28	36|28|18	16|35|29	19|41|29	174	250	0.0299516	0.215189	0.609|0.745|0.691	0.547|0.551|0.59	0.119
AMMECR1L	AMMECR1L	MXE	chr2	-	127870813_127870928_127871248_127871359_127869453_127869544_127873827_127874272	0|1|3	18|13|5	6|8|4	8|6|9	241	245	0.000392878	0.0136022	0.0|0.073|0.379	0.433|0.575|0.311	-0.289
TBC1D5	TBC1D5	MXE	chr3	-	17428449_17428519_17623848_17623913_17406417_17406526_17742480_17742615	5|14|5	23|25|25	2|6|3	22|38|23	195	200	0.0226768	0.182708	0.182|0.365|0.17	0.085|0.139|0.118	0.125
HCFC2	HCFC2	MXE	chr12	+	104086846_104087014_104087985_104088038_104082712_104082901_104093385_104093563	18|30|15	8|12|3	12|16|12	1|3|0	298	183	0.00224145	0.0429024	0.58|0.606|0.754	0.881|0.766|1.0	-0.236
HIVEP2	HIVEP2	MXE	chr6	-	142776146_142776191_142783520_142783615_142769551_142775125_142836934_142837047	3|5|1	2|0|0	4|6|3	1|2|3	225	175	0.00740679	0.0899704	0.538|1.0|1.0	0.757|0.7|0.438	0.214
SERGEF	SERGEF	MXE	chr11	-	17878207_17878244_17959469_17959636_17788047_17788413_17988596_17988755	0|2|1	2|4|2	4|3|2	2|0|2	297	167	0.00213001	0.0419205	0.0|0.219|0.219	0.529|1.0|0.36	-0.484
AK9	AK9	MXE	chr6	-	109585915_109586072_109610364_109610513_109585122_109585237_109612009_109612093	4|3|4	22|23|23	6|9|9	14|24|23	279	287	0.0153877	0.141816	0.158|0.118|0.152	0.306|0.278|0.287	-0.148
MAPKAPK5	MAPKAPK5	MXE	chr12	+	111868752_111868861_111870270_111870360_111866155_111866231_111871084_111871180	3|11|5	39|32|24	14|11|20	31|34|37	239	220	0.0111222	0.118936	0.066|0.24|0.161	0.294|0.229|0.332	-0.129
SENP6	SENP6	MXE	chr6	+	75711327_75711416_75713512_75713581_75709526_75709630_75713674_75713825	81|74|65	138|139|112	94|101|103	96|106|147	219	199	0.00379431	0.0596599	0.348|0.326|0.345	0.471|0.464|0.389	-0.102
FKBP1A	FKBP1A	MXE	chr20	-	1375490_1375603_1392833_1392881_1372075_1372240_1392961_1393172	27|29|28	50|50|25	14|17|21	51|53|53	178	243	0.0045759	0.0667018	0.424|0.442|0.605	0.273|0.305|0.351	0.181
FLCN	FLCN	MXE	chr17	-	17222500_17222661_17223921_17224143_17221170_17221628_17226175_17226322	3|10|3	47|38|38	11|9|7	41|26|23	352	291	0.0148166	0.138934	0.05|0.179|0.061	0.182|0.222|0.201	-0.105
CREM	CREM	MXE	chr10	+	35137781_35137879_35148367_35148491_35127456_35127567_35178888_35178986	10|3|2	25|21|38	1|2|0	21|35|26	228	254	0.00051843	0.0160439	0.308|0.137|0.055	0.05|0.06|0.0	0.13
IFT122	IFT122	MXE	chr3	+	129492140_129492194_129495445_129495607_129488256_129488397_129499901_129500068	17|21|15	55|46|44	13|15|20	70|75|74	184	292	0.0337562	0.229353	0.329|0.42|0.351	0.228|0.241|0.3	0.11
ARL1	ARL1	MXE	chr12	-	101401061_101401173_101405843_101405981_101396142_101396577_101407641_101407753	426|311|343	266|269|252	279|281|322	348|393|356	268	242	5.19097e-07	0.000137249	0.591|0.511|0.551	0.42|0.392|0.45	0.13
UBR1	UBR1	MXE	chr15	-	43054741_43054899_43056343_43056442_43047160_43047289_43058340_43058429	10|7|2	5|2|0	4|12|7	0|0|1	229	288	0.000850673	0.0229944	0.716|0.815|1.0	1.0|1.0|0.898	-0.122
MTIF3	MTIF3	MXE	chr13	-	27439988_27440449_27445087_27445156_27435642_27435893_27450508_27450574	0|1|0	8|2|1	0|1|8	1|0|10	199	591	0.000180971	0.00821214	0.0|0.598|0.0	0.0|1.0|0.704	-0.369
ACACA	ACACA	MXE	chr17	-	37207656_37207800_37210466_37210490_37206782_37206879_37221723_37221842	0|0|1	13|11|12	1|2|8	13|29|18	154	274	0.0001186	0.00614615	0.0|0.0|0.129	0.12|0.109|0.442	-0.181
SOS1	SOS1	MXE	chr2	-	39058672_39058804_39067627_39067753_39056701_39056866_39120335_39120450	0|2|1	23|23|33	6|3|10	34|37|44	256	262	0.000262996	0.0105174	0.0|0.082|0.03	0.153|0.077|0.189	-0.102
DNAH14	DNAH14	MXE	chr1	+	225043885_225043983_225050209_225050376_225043743_225043789_225051450_225051795	5|1|1	0|0|0	1|3|5	0|6|7	228	297	9.09915e-07	0.000189739	1.0|1.0|1.0	1.0|0.394|0.482	0.375
NUMA1	NUMA1	MXE	chr11	-	72012400_72012442_72016407_72016530_72010785_72010854_72017686_72017827	448|436|444	128|143|133	469|537|485	70|94|98	253	172	3.68449e-06	0.000472154	0.704|0.675|0.694	0.82|0.795|0.771	-0.104
NUMA1	NUMA1	MXE	chr11	-	72049418_72049539_72068078_72068231_72035901_72035975_72069841_72069911	45|63|43	10|5|12	27|35|42	11|21|12	283	251	0.00634187	0.0817998	0.8|0.918|0.761	0.685|0.596|0.756	0.147
ERC1	ERC1	MXE	chr12	+	1104749_1104824_1110191_1110347_1083163_1083580_1115865_1116033	50|76|52	78|82|96	61|83|76	77|55|72	205	286	0.0286023	0.210327	0.472|0.564|0.43	0.525|0.678|0.596	-0.111
RHPN2	RHPN2	MXE	chr19	-	33021570_33021646_33026503_33026632_33012646_33012724_33044248_33044364	104|77|79	6|8|3	49|74|66	11|10|13	259	206	0.000800512	0.0222859	0.932|0.884|0.954	0.78|0.855|0.802	0.111
NR2F1-AS1	NR2F1-AS1	MXE	chr5	-	93496056_93496103_93544794_93544915_93438702_93438741_93553760_93553863	4|8|4	2|0|1	3|7|7	6|5|2	251	177	0.00555143	0.0743417	0.585|1.0|0.738	0.261|0.497|0.712	0.284
GRIPAP1	GRIPAP1	MXE	chrX	-	48993427_48993578_48997249_48997357_48991009_48991102_48999237_48999299	8|6|5	15|8|14	6|7|14	11|0|6	238	281	0.0174451	0.154016	0.386|0.47|0.297	0.392|1.0|0.734	-0.324
SYNJ2BP-COX16	SYNJ2BP-COX16	MXE	chr14	-	70342657_70342729_70373032_70373131_70329173_70329236_70375675_70375771	56|97|50	138|127|173	46|54|35	177|220|215	229	202	0.000453601	0.0148982	0.264|0.403|0.203	0.186|0.178|0.126	0.127
NOL11	NOL11	MXE	chr17	+	67721377_67721526_67722579_67722637_67719905_67719962_67724048_67724193	332|347|387	390|377|431	347|411|398	258|264|338	279	188	4.75537e-05	0.0033318	0.365|0.383|0.377	0.475|0.512|0.442	-0.101
ZZZ3	ZZZ3	MXE	chr1	-	77631849_77633405_77641383_77641446_77584516_77584655_77641521_77641655	0|0|2	31|27|20	4|2|3	22|37|44	193	1686	0.00133445	0.0310812	0.0|0.0|0.466	0.614|0.321|0.373	-0.281
ZZZ3	ZZZ3	MXE	chr1	-	77639448_77639602_77641383_77641446_77584516_77584655_77641521_77641655	0|0|2	3|2|0	4|2|3	2|4|1	193	284	0.0133694	0.131857	0.0|0.0|1.0	0.746|0.424|0.815	-0.328
RPS6KC1	RPS6KC1	MXE	chr1	+	213176399_213176492_213232122_213232255_213167857_213167973_213240701_213242297	10|10|6	17|23|21	3|5|4	9|22|30	223	263	0.0417293	0.260118	0.41|0.339|0.252	0.282|0.211|0.136	0.124
DMKN	DMKN	MXE	chr19	-	35507457_35507511_35508204_35508240_35506125_35506185_35510183_35510252	0|1|1	2|1|3	7|3|3	1|4|2	166	184	0.000361015	0.0129581	0.0|0.526|0.27	0.886|0.454|0.624	-0.389
DMKN	DMKN	MXE	chr19	-	35508204_35508240_35509910_35509961_35506125_35506185_35510183_35510252	8|13|11	0|1|1	14|16|13	7|3|3	181	166	0.000156444	0.00738359	1.0|0.923|0.91	0.647|0.83|0.799	0.186
GALNT6	GALNT6	MXE	chr12	-	51365429_51365579_51377194_51377367_51364120_51364355_51379290_51379884	290|239|209	112|119|114	212|216|218	160|186|131	303	280	0.000352628	0.0128146	0.705|0.65|0.629	0.55|0.518|0.606	0.103
HACD2	HACD2	MXE	chr3	-	123567761_123567780_123582211_123582329_123528385_123528474_123584872_123585185	103|106|73	21|31|9	94|119|124	4|22|6	248	149	0.00301586	0.0508919	0.747|0.673|0.83	0.934|0.765|0.925	-0.125
LRCH3	LRCH3	MXE	chr3	+	197854391_197854445_197865422_197865471_197852560_197852620_197870159_197870278	4|19|10	2|7|2	7|15|7	0|0|0	184	179	1.15345e-06	0.000229589	0.661|0.725|0.829	1.0|1.0|1.0	-0.262
CDC16	CDC16	MXE	chr13	+	114236801_114236896_114238989_114239028_114236644_114236699_114239349_114239490	9|10|2	3|18|8	5|2|2	12|20|12	225	169	0.0222404	0.181049	0.693|0.294|0.158	0.238|0.07|0.111	0.242
CDC16	CDC16	MXE	chr13	+	114236798_114236896_114238989_114239028_114236644_114236699_114239349_114239490	68|61|61	3|18|8	38|44|52	12|20|12	228	169	0.0118628	0.122952	0.944|0.715|0.85	0.701|0.62|0.763	0.142
ZCCHC17	ZCCHC17	MXE	chr1	+	31338956_31339048_31346639_31346740_31319108_31319166_31364031_31364953	30|23|17	20|27|24	24|23|37	12|13|18	222	231	0.0154103	0.141816	0.609|0.47|0.424	0.675|0.648|0.681	-0.167
KIAA1191	KIAA1191	MXE	chr5	-	176350612_176350737_176359810_176359918_176348249_176348356_176361601_176361765	13|6|6	40|46|41	14|15|16	19|51|39	238	255	0.0148537	0.139133	0.258|0.123|0.136	0.441|0.24|0.305	-0.156
IKZF4	IKZF4	MXE	chr12	+	56019317_56019415_56023670_56023764_56018125_56018177_56025053_56025158	3|2|1	0|4|1	8|6|2	0|0|0	228	224	0.0059549	0.0778403	1.0|0.329|0.496	1.0|1.0|1.0	-0.392
CHTOP	CHTOP	MXE	chr1	+	153636571_153636653_153638294_153638448_153634048_153634343_153642245_153642429	63|90|84	212|228|183	87|109|120	128|197|217	212	284	0.00172953	0.0364993	0.285|0.346|0.381	0.477|0.426|0.426	-0.106
SFXN5	SFXN5	MXE	chr2	-	72968447_72968533_72971569_72971685_72961130_72961248_72988257_72988348	0|3|0	13|13|11	4|4|6	5|12|15	246	216	0.000230844	0.00958166	0.0|0.168|0.0	0.413|0.226|0.26	-0.244
NASP	NASP	MXE	chr1	+	45613168_45613248_45614095_45614181_45606481_45606591_45614292_45614366	1066|1138|953	355|429|333	983|1110|1294	522|864|643	210	216	4.05099e-06	0.000498029	0.755|0.732|0.746	0.66|0.569|0.674	0.11
GRB10	GRB10	MXE	chr7	-	50705139_50705323_50755886_50756056_50703820_50703908_50793223_50793462	14|10|13	0|2|4	20|20|15	1|0|0	300	314	0.00707502	0.0879987	1.0|0.84|0.773	0.954|1.0|1.0	-0.114
TRAPPC13	TRAPPC13	MXE	chr5	+	65637695_65637780_65647054_65647182_65635943_65636043_65650809_65650882	62|52|44	20|15|19	39|43|66	21|33|36	215	258	0.008241	0.0961047	0.788|0.806|0.735	0.69|0.61|0.688	0.114
ARHGEF12	ARHGEF12	MXE	chr11	+	120421802_120421852_120424357_120424415_120420752_120420851_120428068_120428247	16|29|20	62|65|70	29|38|35	62|47|43	180	188	0.00195816	0.0398827	0.212|0.318|0.23	0.328|0.458|0.459	-0.162
ARID1B	ARID1B	MXE	chr6	+	157133027_157133207_157148623_157148951_157110471_157110561_157167039_157167185	7|16|8	66|70|71	10|22|11	46|58|50	310	458	0.0302135	0.21653	0.135|0.252|0.143	0.243|0.359|0.245	-0.106
MTO1	MTO1	MXE	chr6	+	73482039_73482244_73482448_73482620_73480674_73480805_73492233_73492352	24|27|10	37|48|61	12|22|14	58|76|79	335	302	0.0411954	0.258445	0.369|0.336|0.129	0.157|0.207|0.138	0.111
NXPE3	NXPE3	MXE	chr3	+	101807052_101807126_101816794_101817001_101801234_101801989_101821403_101822823	4|6|0	11|5|15	6|1|7	0|4|6	204	337	0.0331154	0.228007	0.375|0.665|0.0	1.0|0.292|0.658	-0.303
RBM6	RBM6	MXE	chr3	+	49975322_49975392_49999439_49999513_49962575_49962685_50048244_50048319	41|30|42	62|61|68	78|79|58	51|88|68	200	204	0.0041019	0.0622607	0.403|0.334|0.387	0.609|0.478|0.465	-0.143
DTNB	DTNB	MXE	chr2	-	25607235_25607321_25628170_25628384_25596085_25596240_25639013_25639094	12|12|7	16|5|10	20|34|14	6|9|11	344	216	0.044887	0.271305	0.32|0.601|0.305	0.677|0.703|0.444	-0.199
DTNB	DTNB	MXE	chr2	-	25596085_25596240_25607235_25607321_25580720_25580826_25628170_25628384	7|2|11	11|12|10	7|3|1	19|24|23	216	285	0.0183439	0.158751	0.456|0.18|0.592	0.327|0.142|0.054	0.235
NAAA	NAAA	MXE	chr4	-	75914867_75914985_75918760_75918789_75913656_75914338_75919908_75919975	3|1|0	12|11|17	2|1|7	1|11|9	159	248	0.0143684	0.136968	0.281|0.124|0.0	0.757|0.124|0.548	-0.341
ATXN3	ATXN3	MXE	chr14	-	92088729_92088817_92093251_92093318_92083125_92083235_92096673_92096838	1|0|1	4|3|2	1|2|6	4|4|7	197	218	0.00207384	0.0412788	0.217|0.0|0.356	0.217|0.356|0.487	-0.162
TYW1B	TYW1B	MXE	chr7	-	72728821_72728931_72744483_72744601_72713620_72713798_72777415_72777533	9|3|6	0|3|2	3|8|8	0|0|2	248	240	0.0259815	0.19962	1.0|0.492|0.744	1.0|1.0|0.795	-0.186
PTGES3	PTGES3	MXE	chr12	-	56664775_56664800_56666203_56666266_56663612_56664498_56671748_56671847	20|33|39	9|12|6	52|60|72	5|12|7	193	155	0.0195841	0.166038	0.641|0.688|0.839	0.893|0.801|0.892	-0.139
FAM49B	FAM49B	MXE	chr8	-	129904498_129904585_129970942_129970995_129903311_129903350_130016369_130016451	54|48|51	88|86|71	33|36|27	107|123|135	183	217	5.48496e-07	0.000137249	0.421|0.398|0.46	0.268|0.258|0.192	0.187
SETD2	SETD2	MXE	chr3	-	47103345_47103423_47105996_47106120_47097954_47098081_47113875_47114004	49|59|73	9|6|15	72|93|58	5|1|1	254	208	3.80914e-06	0.000476577	0.817|0.89|0.799	0.922|0.987|0.979	-0.127
ZNF512	ZNF512	MXE	chr2	+	27599969_27600053_27600690_27600815_27599582_27599678_27601355_27601442	69|58|58	73|71|61	71|69|60	126|127|102	214	255	0.0026207	0.0472746	0.53|0.493|0.531	0.402|0.393|0.412	0.116
OARD1	OARD1	MXE	chr6	-	41071131_41071276_41071595_41071675_41070075_41070134_41072235_41072538	44|57|33	135|192|138	18|28|24	145|183|144	210	275	0.000157476	0.00738359	0.299|0.28|0.238	0.14|0.167|0.179	0.11
MAST4	MAST4	MXE	chr5	+	66788669_66788794_66899950_66899982_66759708_66759862_67054403_67054492	18|18|16	1|2|6	21|23|37	1|1|1	255	162	0.00527849	0.0726036	0.92|0.851|0.629	0.93|0.936|0.959	-0.142
COMMD4	COMMD4	MXE	chr15	+	75338061_75338133_75338354_75338420_75336098_75336230_75338645_75338685	9|3|7	20|20|14	1|3|3	15|28|43	202	196	0.000875662	0.0233812	0.304|0.127|0.327	0.061|0.094|0.063	0.18
MUC1	MUC1	MXE	chr1	-	155187454_155187576_155187721_155187858_155187224_155187374_155188007_155188063	2|2|1	0|0|1	3|8|1	1|0|5	267	252	0.0126503	0.12834	1.0|1.0|0.486	0.739|1.0|0.159	0.196
ESYT1	ESYT1	MXE	chr12	+	56138926_56139013_56142284_56142425_56138767_56138839_56142577_56142732	21|30|23	47|46|45	15|15|20	51|59|91	217	271	0.000749863	0.0211167	0.358|0.449|0.39	0.269|0.241|0.215	0.157
FAM53B	FAM53B	MXE	chr10	-	124696157_124696212_124706635_124706887_124681606_124682379_124744012_124744050	3|7|8	2|1|2	8|13|11	0|0|2	382	185	0.00441566	0.0655262	0.421|0.772|0.66	1.0|1.0|0.727	-0.291
IQCG	IQCG	MXE	chr3	-	197926023_197926105_197932173_197932302_197913721_197914042_197938547_197938780	62|70|68	40|57|48	58|68|65	72|70|84	259	212	0.00312207	0.0520642	0.559|0.501|0.537	0.397|0.443|0.388	0.123
ASAP1	ASAP1	MXE	chr8	-	130358016_130358143_130401884_130401970_130188108_130188183_130443459_130443660	3|5|8	1|0|1	4|2|4	2|2|3	216	257	0.000728897	0.0207119	0.781|1.0|0.905	0.704|0.543|0.613	0.275
TEX9	TEX9	MXE	chr15	+	56373440_56373504_56412301_56412436_56365578_56365670_56427604_56427739	708|641|589	686|737|651	311|310|435	507|600|668	194	265	2.04993e-06	0.000332468	0.585|0.543|0.553	0.456|0.414|0.471	0.113
RNASEH1	RNASEH1	MXE	chr2	-	3547930_3548055_3549057_3549112_3545114_3545871_3550372_3550472	155|173|149	364|298|250	124|167|175	402|417|537	185	255	0.000296149	0.0115274	0.37|0.445|0.451	0.298|0.356|0.31	0.101
TIMM9	TIMM9	MXE	chr14	-	58410842_58410938_58411906_58411971_58408493_58409168_58424007_58424095	26|13|16	38|32|34	11|19|25	50|75|60	195	226	0.0292231	0.212469	0.442|0.32|0.353	0.203|0.227|0.326	0.12
THRB	THRB	MXE	chr3	-	24190073_24190334_24228937_24229001_24152407_24152490_24318357_24318494	10|13|11	36|63|36	7|7|7	54|54|42	194	391	0.0479489	0.280894	0.359|0.294|0.381	0.207|0.207|0.251	0.123
HUWE1	HUWE1	MXE	chrX	-	53543885_53543968_53544559_53544762_53542442_53542539_53545028_53545161	18|6|21	73|58|56	24|21|34	47|58|53	333	213	0.00214521	0.0420307	0.136|0.062|0.193	0.246|0.188|0.291	-0.111
FXYD5	FXYD5	MXE	chr19	+	35158343_35158400_35160708_35160801_35157420_35157501_35164155_35164245	333|336|344	307|366|286	138|142|130	165|249|187	187	223	0.000314609	0.0118765	0.564|0.523|0.589	0.499|0.405|0.453	0.106
STYXL1	STYXL1	MXE	chr7	-	76028641_76028703_76030420_76030524_76021850_76021992_76047811_76047980	11|12|5	3|12|10	2|4|7	9|17|10	234	192	0.0238293	0.188525	0.751|0.451|0.291	0.154|0.162|0.365	0.271
SLC4A5	SLC4A5	MXE	chr2	-	74314944_74315025_74328119_74328186_74285772_74285902_74334026_74334177	0|2|0	2|0|2	1|2|3	1|1|0	197	211	0.000152385	0.00725318	0.0|1.0|0.0	0.517|0.682|1.0	-0.4
CBX1	CBX1	MXE	chr17	-	48076000_48076178_48076864_48077041_48075005_48075100_48100754_48101198	406|439|417	352|403|361	202|293|306	479|600|683	307	308	0	0	0.536|0.522|0.537	0.297|0.329|0.31	0.22
2023-03-07	2023-03-07	MXE	chr2	+	159714556_159714598_159715680_159715766_159712506_159712661_159729008_159729175	0|0|5	1|2|2	1|7|4	4|2|1	172	216	0.0497444	0.286619	0.0|0.0|0.758	0.239|0.815|0.834	-0.377
PITPNA	PITPNA	MXE	chr17	-	1543019_1543027_1548295_1548387_1541565_1541640_1558528_1558559	2|6|2	3|0|0	2|1|11	1|4|6	222	138	0.0117955	0.122544	0.293|1.0|1.0	0.554|0.135|0.533	0.357
FARP2	FARP2	MXE	chr2	+	241436480_241436538_241441303_241441556_241434961_241435030_241456746_241456922	19|20|12	17|13|25	22|18|30	10|14|10	188	383	0.0256028	0.198258	0.695|0.758|0.494	0.818|0.724|0.859	-0.151
PITPNA	PITPNA	MXE	chr17	-	1541565_1541640_1553003_1553149_1538868_1538952_1558528_1558559	191|206|192	57|56|59	63|77|98	59|49|37	276	205	0.000845206	0.0229174	0.713|0.732|0.707	0.442|0.539|0.663	0.169
ZNF559	ZNF559	MXE	chr19	+	9338493_9338582_9339192_9339319_9324694_9324780_9341101_9341145	14|21|11	40|40|31	5|5|13	33|32|41	219	257	0.0253726	0.197222	0.291|0.381|0.294	0.151|0.155|0.271	0.13
C2	C2	MXE	chr6	+	31933866_31933965_31935922_31936061_31933609_31933783_31937318_31937459	7|6|3	1|0|0	6|10|4	2|1|2	229	269	0.0218896	0.178833	0.892|1.0|1.0	0.779|0.922|0.701	0.163
ABI1	ABI1	MXE	chr10	-	26755654_26755741_26759061_26759238_26751597_26751783_26765217_26765318	10|7|6	7|12|12	14|12|14	6|9|3	307	217	0.0131765	0.130987	0.502|0.292|0.261	0.623|0.485|0.767	-0.273
BRWD1	BRWD1	MXE	chr21	-	39276172_39276213_39278742_39278813_39274373_39274472_39280147_39280213	92|92|87	47|36|19	50|70|82	28|52|43	201	171	0.0195126	0.165978	0.625|0.685|0.796	0.603|0.534|0.619	0.117
TRIP11	TRIP11	MXE	chr14	-	92003418_92006448_92011754_92011795_91999967_92000108_92014214_92014577	49|57|39	688|660|564	74|127|96	726|843|912	171	3160	0.00109727	0.0272235	0.568|0.615|0.561	0.653|0.736|0.66	-0.102
ALDOA	ALDOA	MXE	chr16	+	30054783_30054927_30055171_30055327_30053463_30053499_30063728_30064248	0|0|0	7|1|4	2|0|3	2|14|12	274	286	0.0292719	0.212571	0.0|0.0|0.0	0.511|0.0|0.207	-0.239
CCDC81	CCDC81	MXE	chr11	+	86387515_86387659_86392540_86392797_86386050_86386112_86395333_86395413	1|0|0	12|7|5	6|2|0	8|20|23	274	387	0.00141624	0.0323006	0.105|0.0|0.0	0.514|0.124|0.0	-0.178
SAMD11	SAMD11	MXE	chr1	+	931038_931089_935771_935896_930154_930336_939039_939129	0|0|0	12|11|17	5|6|1	42|29|44	181	255	5.34708e-05	0.00357297	0.0|0.0|0.0	0.144|0.226|0.031	-0.134
AUP1	AUP1	MXE	chr2	-	74529131_74529282_74529361_74529499_74527939_74528006_74529579_74529939	16|16|22	3|0|0	11|13|18	4|3|1	268	281	0.0111779	0.119268	0.848|1.0|1.0	0.742|0.82|0.95	0.112
PLEKHA5	PLEKHA5	MXE	chr12	+	19257432_19257537_19260948_19261021_19255044_19255165_19265749_19265850	8|12|12	29|23|32	21|29|22	34|35|28	235	203	0.0115158	0.12122	0.192|0.311|0.245	0.348|0.417|0.404	-0.14
EIF3A	EIF3A	MXE	chr10	-	119038237_119038439_119041993_119042772_119037118_119037309_119044053_119044142	17019|18891|16600	4615|5442|4848	14314|15057|18351	6068|7030|8100	909	332	6.14196e-08	3.16419e-05	0.574|0.559|0.556	0.463|0.439|0.453	0.111
IRF7	IRF7	MXE	chr11	-	613950_614037_614173_614399_613784_613865_614475_614534	25|12|9	15|9|6	20|27|23	24|32|27	356	217	0.0423096	0.262432	0.504|0.448|0.478	0.337|0.34|0.342	0.137
GMPR2	GMPR2	MXE	chr14	+	24233478_24233598_24235736_24235820_24232900_24233340_24235966_24236140	22|28|36	56|51|52	11|27|21	67|71|66	250	214	0.00672834	0.085774	0.252|0.32|0.372	0.123|0.246|0.214	0.12
UPF3B	UPF3B	MXE	chrX	-	119841075_119841258_119843190_119843301_119838366_119838527_119845197_119845296	283|405|361	245|310|257	243|290|319	328|391|413	241	313	2.53321e-07	8.21697e-05	0.6|0.629|0.646	0.49|0.491|0.501	0.131
UPF3B	UPF3B	MXE	chrX	-	119841075_119841258_119841734_119841778_119838366_119838527_119843190_119843301	283|426|329	246|312|257	249|240|371	331|393|413	174	313	2.49737e-06	0.000352773	0.674|0.711|0.697	0.575|0.523|0.618	0.122
RREB1	RREB1	MXE	chr6	+	7226466_7226656_7240437_7240602_7211572_7211709_7248510_7250012	11|4|5	0|0|0	15|4|6	5|1|0	320	295	0.00298859	0.0506268	1.0|1.0|1.0	0.734|0.787|1.0	0.16
INPP5K	INPP5K	MXE	chr17	-	1509682_1509799_1513452_1513561_1509177_1509353_1513871_1513979	0|0|1	4|11|11	2|3|0	0|9|5	239	247	0.0132526	0.131218	0.0|0.0|0.086	1.0|0.256|0.0	-0.39
HMBOX1	HMBOX1	MXE	chr8	+	28980070_28980156_29009071_29009182_28970042_28970519_29018759_29018913	18|13|16	24|16|16	11|14|14	35|32|30	216	241	0.0082832	0.0963403	0.456|0.475|0.527	0.26|0.328|0.342	0.176
TSNARE1	TSNARE1	MXE	chr8	-	142314383_142314440_142318543_142318634_142300485_142300647_142330900_142330970	14|13|8	3|0|0	9|14|8	6|4|4	221	187	0.000242245	0.00991924	0.798|1.0|1.0	0.559|0.748|0.629	0.287
ZNF568	ZNF568	MXE	chr19	+	36974419_36974466_36991175_36991299_36937146_36937242_36991750_36991846	13|6|9	31|38|18	4|8|6	38|39|37	177	254	0.0471131	0.278168	0.376|0.185|0.418	0.131|0.227|0.189	0.144
UBR1	UBR1	MXE	chr15	-	43048391_43048491_43054741_43054899_43047160_43047289_43056343_43056442	36|44|37	1|8|2	32|40|43	5|12|14	288	230	0.00269281	0.0479343	0.966|0.815|0.937	0.836|0.727|0.71	0.148
TM9SF3	TM9SF3	MXE	chr10	-	96527412_96527496_96528030_96528177_96527212_96527289_96530539_96530608	25|32|24	79|65|66	15|25|14	97|95|125	277	214	0.000128422	0.00642699	0.196|0.276|0.219	0.107|0.169|0.08	0.112
ANO1	ANO1	MXE	chr11	+	70153056_70153128_70156946_70157021_70149709_70149792_70161160_70161362	0|3|2	7|5|3	3|0|0	7|7|4	202	205	0.0210278	0.174066	0.0|0.378|0.404	0.303|0.0|0.0	0.16
VPS29	VPS29	MXE	chr12	-	110492995_110493231_110496011_110496203_110491096_110492122_110502048_110502117	111|101|114	85|110|66	80|123|74	104|114|111	322	366	0.0233707	0.186412	0.597|0.511|0.663	0.466|0.551|0.431	0.108
NBPF15	NBPF15	MXE	chr1	-	144424689_144424862_144427817_144427990_144423869_144423975_144428605_144428657	116|141|93	124|147|143	99|83|98	74|96|54	303	303	0.0335235	0.228481	0.483|0.49|0.394	0.572|0.464|0.645	-0.105
MELK	MELK	MXE	chr9	+	36583626_36583712_36589535_36589652_36581643_36581739_36594627_36594771	108|82|77	56|41|41	87|100|96	72|67|103	216	247	0.00335554	0.0548228	0.688|0.696|0.682	0.58|0.631|0.516	0.113
MELK	MELK	MXE	chr9	+	36583626_36583712_36594627_36594771_36581643_36581739_36597221_36597290	105|82|75	45|27|40	87|95|94	49|80|77	216	274	0.00157586	0.0345193	0.747|0.794|0.704	0.693|0.601|0.608	0.114
CCNY	CCNY	MXE	chr10	+	35516522_35516623_35529972_35530030_35483403_35483478_35530123_35530243	1|1|2	4|1|9	5|5|1	6|3|4	231	188	0.048811	0.283517	0.169|0.449|0.153	0.404|0.576|0.169	-0.126
GARNL3	GARNL3	MXE	chr9	+	127348923_127349035_127353845_127353944_127345402_127345477_127354293_127354410	17|19|14	22|28|34	5|7|7	20|28|24	242	229	0.00784987	0.0934091	0.422|0.391|0.28	0.191|0.191|0.216	0.165
BABAM1	BABAM1	MXE	chr19	+	17268755_17269091_17271596_17271655_17267385_17267527_17273903_17274024	55|69|68	6|2|6	50|39|42	5|11|6	466	189	0.0303275	0.216823	0.788|0.933|0.821	0.802|0.59|0.74	0.137
CPHL1P	CPHL1P	MXE	chr3	-	149249958_149250169_149252845_149253058_149249021_149249161_149254117_149254268	6|32|8	0|2|0	15|23|27	4|9|0	343	341	0.000462698	0.0148982	1.0|0.941|1.0	0.789|0.718|1.0	0.145
SLC1A7	SLC1A7	MXE	chr1	-	53088876_53088979_53090611_53090806_53087182_53088227_53092553_53092787	33|37|28	11|21|13	81|89|87	45|81|75	325	233	0.027087	0.204447	0.683|0.558|0.607	0.563|0.441|0.454	0.13
SBF2	SBF2	MXE	chr11	-	10042843_10042981_10193901_10193987_10031047_10031170_10294014_10294207	33|15|20	6|9|8	9|10|34	11|16|13	216	268	0.0292959	0.212571	0.872|0.674|0.756	0.504|0.437|0.764	0.199
IRF3	IRF3	MXE	chr19	-	49664552_49664673_49664673_49664846_49663342_49663514_49665671_49665859	47|57|35	14|11|10	50|67|51	4|3|8	303	251	0.000966981	0.0251321	0.736|0.811|0.744	0.912|0.949|0.841	-0.137
SPATS2L	SPATS2L	MXE	chr2	+	200372108_200372251_200383866_200384017_200329430_200329480_200389222_200389283	3|5|2	15|17|20	1|1|1	27|29|31	273	281	0.00118437	0.0286538	0.171|0.232|0.093	0.037|0.034|0.032	0.131
CREM	CREM	MXE	chr10	+	35179133_35179276_35188199_35188388_35148367_35148491_35206894_35207051	10|7|17	12|15|15	19|20|13	14|10|6	273	319	0.0271025	0.204447	0.493|0.353|0.57	0.613|0.7|0.717	-0.205
ESCO1	ESCO1	MXE	chr18	-	21539919_21540009_21560858_21560990_21536041_21536185_21564202_21564317	32|43|19	16|19|13	31|47|31	4|11|13	262	220	0.0224348	0.18193	0.627|0.655|0.551	0.867|0.782|0.667	-0.161
DHX40	DHX40	MXE	chr17	+	59579696_59579879_59586152_59586233_59579471_59579558_59587895_59588053	12|10|12	12|15|14	24|31|26	12|24|13	313	211	0.0203064	0.169662	0.403|0.31|0.366	0.574|0.465|0.574	-0.178
ITGB3BP	ITGB3BP	MXE	chr1	-	63490082_63490218_63508527_63508570_63454889_63454968_63523128_63523215	7|3|2	1|3|0	1|3|5	1|8|8	173	266	0.00201409	0.0406423	0.915|0.606|1.0	0.606|0.366|0.49	0.353
SYNE4	SYNE4	MXE	chr19	-	36006749_36006944_36007124_36007268_36006422_36006671_36008216_36008367	18|19|22	11|22|10	13|26|14	32|27|33	274	325	0.00816609	0.0958694	0.66|0.506|0.723	0.325|0.533|0.335	0.232
PLEKHS1	PLEKHS1	MXE	chr10	+	113755258_113755305_113769783_113769900_113751453_113751761_113771969_113772089	0|4|0	57|44|31	4|3|0	15|24|21	177	247	0.0253081	0.197085	0.0|0.113|0.0	0.271|0.149|0.0	-0.102
CAPRIN2	CAPRIN2	MXE	chr12	-	30719078_30719225_30720810_30720915_30716507_30716676_30723258_30723314	6|2|2	18|12|19	0|0|0	16|8|16	235	277	8.01381e-06	0.000877312	0.282|0.164|0.11	0.0|0.0|0.0	0.185
NEK1	NEK1	MXE	chr4	-	169463242_169463395_169477123_169477352_169438082_169438259_169477431_169477497	39|43|54	51|47|58	57|64|56	31|31|33	359	283	5.10402e-05	0.00343854	0.376|0.419|0.423	0.592|0.619|0.572	-0.188
ARHGAP4	ARHGAP4	MXE	chrX	-	153921096_153921159_153921364_153921527_153920625_153920808_153921604_153921809	6|12|3	3|3|0	9|8|7	0|0|3	293	193	0.0360857	0.239061	0.568|0.725|1.0	1.0|1.0|0.606	-0.104
DOCK1	DOCK1	MXE	chr10	+	127052680_127052815_127061667_127061776_127043063_127043164_127106230_127106301	33|27|24	5|4|4	31|44|39	14|13|7	265	239	0.0453136	0.27206	0.856|0.859|0.844	0.666|0.753|0.834	0.102
RAD51D	RAD51D	MXE	chr17	-	35116858_35117037_35118500_35118619_35107365_35107447_35119110_35119172	7|7|2	0|2|1	2|5|0	5|1|3	249	309	0.00159573	0.0346494	1.0|0.813|0.713	0.332|0.861|0.0	0.444
SIRT1	SIRT1	MXE	chr10	+	67888881_67889123_67891401_67891554_67887416_67887533_67906789_67906937	30|31|25	32|37|25	51|52|33	26|35|25	372	283	0.0131622	0.130987	0.416|0.389|0.432	0.599|0.531|0.501	-0.131
MTIF2	MTIF2	MXE	chr2	-	55263639_55263865_55267568_55267635_55262315_55262427_55268577_55268739	36|22|23	99|77|78	14|20|31	121|158|122	197	356	0.00228141	0.043248	0.397|0.341|0.348	0.173|0.186|0.315	0.137
MTIF2	MTIF2	MXE	chr2	-	55252476_55252653_55254040_55254201_55249394_55249534_55254653_55254825	93|63|86	111|103|79	71|60|61	140|142|138	291	307	0.000559255	0.0169479	0.469|0.392|0.535	0.349|0.308|0.318	0.14
LDLR	LDLR	MXE	chr19	+	11123173_11123344_11128007_11128085_11120369_11120522_11129512_11129670	80|83|70	55|41|46	30|65|46	34|64|54	301	208	0.001317	0.0307954	0.501|0.583|0.513	0.379|0.412|0.371	0.145
LMO7	LMO7	MXE	chr13	+	75713181_75713252_75727028_75727098_75623270_75623320_75760931_75761038	0|0|1	8|11|9	2|6|0	4|4|6	201	200	0.000197721	0.00861512	0.0|0.0|0.1	0.332|0.599|0.0	-0.277
TLE2	TLE2	MXE	chr19	-	3017839_3017859_3019282_3019463_3015652_3015760_3019698_3019773	27|50|28	0|3|4	35|30|28	4|2|11	311	150	0.0403597	0.255398	1.0|0.889|0.771	0.808|0.879|0.551	0.141
PTMA	PTMA	MXE	chr2	+	231711347_231711419_231711889_231711983_231708508_231708751_231712442_231712516	26837|28888|25412	22381|23501|18516	28348|27887|37652	38126|40523|44527	202	224	3.64097e-10	5.3146e-07	0.571|0.577|0.603	0.452|0.433|0.484	0.127
STX4	STX4	MXE	chr16	+	31034203_31034325_31034461_31034536_31034012_31034114_31034969_31035040	52|50|46	174|164|154	27|19|21	163|189|188	252	205	3.17425e-07	9.92859e-05	0.196|0.199|0.195	0.119|0.076|0.083	0.104
TMEM175	TMEM175	MXE	chr4	+	951681_951717_952366_952450_951206_951258_953189_953354	5|2|0	2|3|2	0|0|0	3|2|2	166	214	4.30235e-05	0.00306341	0.763|0.462|0.0	0.0|0.0|0.0	0.408
AKR7L	AKR7L	MXE	chr1	-	19269271_19269371_19269582_19269679_19268571_19268701_19270450_19270555	3|7|2	1|0|1	3|4|1	5|0|1	227	230	0.0112715	0.119914	0.752|1.0|0.67	0.378|1.0|0.503	0.18
SCARB1	SCARB1	MXE	chr12	-	124795194_124795268_124800123_124800242_124787405_124787457_124807760_124807927	3|7|2	1|1|0	2|8|2	3|4|4	249	204	0.000122392	0.00623205	0.711|0.852|1.0	0.353|0.621|0.291	0.433
UBR1	UBR1	MXE	chr15	-	43056343_43056442_43058340_43058429_43054741_43054899_43059084_43059192	12|32|24	26|26|28	7|9|19	21|29|35	219	229	0.0264083	0.200917	0.326|0.563|0.473	0.258|0.245|0.362	0.166
PTPN20	PTPN20	MXE	chr10	+	46967956_46968047_46984229_46984564_46964985_46965137_46987339_46987555	3|3|6	7|1|5	0|1|2	8|2|3	221	465	0.029127	0.212225	0.474|0.863|0.716	0.0|0.513|0.584	0.319
DLEU2	DLEU2	MXE	chr13	-	50029277_50029492_50044650_50044768_50027132_50027406_50049583_50049662	12|22|5	6|15|8	4|3|4	11|5|10	248	345	0.0135114	0.132809	0.736|0.671|0.465	0.336|0.455|0.358	0.241
SPG11	SPG11	MXE	chr15	-	44572682_44572820_44574901_44575041_44570524_44570658_44583813_44584558	7|7|4	32|35|34	17|24|21	39|42|22	270	268	6.29802e-05	0.00393986	0.178|0.166|0.105	0.302|0.362|0.487	-0.234
RUFY2	RUFY2	MXE	chr10	-	68396779_68396881_68401619_68401737_68394327_68394451_68404670_68404844	69|60|74	35|39|33	51|58|65	48|52|55	248	232	0.00395213	0.0608308	0.648|0.59|0.677	0.498|0.511|0.525	0.127
TCP11L1	TCP11L1	MXE	chr11	+	33043749_33043936_33054592_33054725_33039416_33039792_33057114_33057235	22|15|24	22|19|22	23|45|46	20|22|22	317	263	0.0268716	0.203231	0.453|0.396|0.475	0.488|0.629|0.634	-0.142
SLC46A1	SLC46A1	MXE	chr17	-	28400609_28400766_28402237_28402321_28394755_28399713_28404615_28405468	3|0|0	16|7|6	0|3|4	8|16|7	214	287	0.025098	0.195907	0.201|0.0|0.0	0.0|0.201|0.434	-0.145
USP3	USP3	MXE	chr15	+	63532646_63532707_63537024_63537156_63504610_63504830_63553714_63553798	29|34|38	152|139|122	17|14|21	167|157|212	191	262	2.41961e-06	0.000352773	0.207|0.251|0.299	0.123|0.109|0.12	0.135
SNX14	SNX14	MXE	chr6	-	85513799_85513895_85514069_85514234_85507967_85508059_85514505_85514629	48|65|33	5|0|4	59|48|80	5|15|17	295	226	0.00121228	0.0290882	0.88|1.0|0.863	0.9|0.71|0.783	0.117
SPATA6	SPATA6	MXE	chr1	-	48413109_48413151_48451551_48451600_48411463_48411588_48452993_48453131	0|1|0	1|1|2	0|2|5	1|2|2	179	172	0.000551728	0.0167779	0.0|0.49|0.0	0.0|0.49|0.706	-0.235
MND1	MND1	MXE	chr4	+	153358473_153358622_153394261_153394336_153350063_153350129_153397218_153397333	4|6|5	18|25|10	2|4|7	56|56|90	279	205	0.00119616	0.0288594	0.14|0.15|0.269	0.026|0.05|0.054	0.143
PRELID2	PRELID2	MXE	chr5	-	145764930_145765000_145796441_145796547_145759018_145760525_145817893_145818054	16|31|31	2|5|1	24|37|22	10|6|4	236	200	0.0284928	0.210051	0.871|0.84|0.963	0.67|0.839|0.823	0.114
PAFAH1B2	PAFAH1B2	MXE	chr11	+	117161144_117161261_117163769_117163892_117152440_117152528_117167420_117171048	2|0|0	15|13|12	4|3|7	11|25|24	247	253	0.000201293	0.00872733	0.12|0.0|0.0	0.271|0.109|0.23	-0.163
NLN	NLN	MXE	chr5	+	65762959_65763108_65777426_65777534_65758566_65758826_65780178_65780281	53|51|61	11|17|9	94|129|154	8|13|18	279	238	0.00574794	0.0762734	0.804|0.719|0.853	0.909|0.894|0.879	-0.102
PIEZO2	PIEZO2	MXE	chr18	-	10871252_10871415_10911185_10911228_10857000_10857211_10979534_10979660	3|9|3	23|20|16	0|0|1	3|3|10	173	293	7.15486e-05	0.00430071	0.181|0.433|0.241	0.0|0.0|0.145	0.237
CCDC138	CCDC138	MXE	chr2	+	108856793_108856970_108873450_108873589_108846737_108846930_108876087_108876578	5|13|4	2|1|1	1|4|17	2|5|3	307	269	0.0400542	0.254384	0.687|0.919|0.778	0.305|0.412|0.832	0.278
ERI2	ERI2	MXE	chr16	-	20799956_20800038_20800301_20800402_20799262_20799351_20801202_20801359	16|25|29	53|54|66	9|25|29	19|30|38	231	212	0.0235404	0.187084	0.217|0.298|0.287	0.303|0.433|0.412	-0.115
TBL1XR1	TBL1XR1	MXE	chr3	-	177098465_177098541_177160870_177160988_177053772_177053918_177197120_177197225	2|5|4	13|6|8	1|2|1	13|20|23	248	206	0.00134505	0.0310816	0.113|0.409|0.293	0.06|0.077|0.035	0.214
ZRANB3	ZRANB3	MXE	chr2	-	135390801_135390820_135504328_135504496_135353449_135353628_135530497_135530730	0|2|1	1|4|1	1|3|2	0|6|0	298	149	0.0150322	0.140223	0.0|0.2|0.333	1.0|0.2|1.0	-0.556
MAVS	MAVS	MXE	chr20	+	3857634_3857809_3861331_3861504_3854557_3854741_3862253_3862413	53|42|45	21|7|10	28|62|39	24|15|24	305	303	0.04531	0.27206	0.715|0.856|0.817	0.537|0.804|0.617	0.143
NET1	NET1	MXE	chr10	+	5452857_5452920_5453249_5453346_5452357_5452525_5453483_5453560	46|59|37	51|60|40	69|78|89	48|52|63	193	227	0.0129461	0.129838	0.515|0.536|0.521	0.628|0.638|0.624	-0.106
RTN2	RTN2	MXE	chr19	-	45489345_45489553_45493159_45493378_45488847_45488986_45494165_45494420	2|8|0	8|27|18	2|0|0	21|11|17	349	338	0.00115247	0.0281937	0.195|0.223|0.0	0.084|0.0|0.0	0.111
ARFGEF2	ARFGEF2	MXE	chr20	+	48972325_48972425_48974765_48974874_48971119_48971354_48976015_48976199	6|10|5	27|23|27	15|26|8	23|30|31	230	239	0.0431384	0.264385	0.188|0.311|0.161	0.404|0.474|0.211	-0.143
TESK2	TESK2	MXE	chr1	-	45347917_45348000_45355302_45355449_45347608_45347693_45385911_45385960	1|0|1	3|10|7	2|9|9	27|16|14	277	213	0.000458557	0.0148982	0.204|0.0|0.099	0.054|0.302|0.331	-0.128
NAA16	NAA16	MXE	chr13	+	41336649_41336756_41355143_41355216_41331273_41331369_41358303_41358473	31|30|33	9|11|7	39|50|57	6|13|2	237	203	0.0430874	0.264385	0.747|0.7|0.802	0.848|0.767|0.961	-0.109
ANKRD54	ANKRD54	MXE	chr22	-	37832957_37833109_37833158_37833206_37832636_37832744_37833683_37833755	31|21|20	28|27|40	21|29|14	40|60|60	178	282	0.0280768	0.208564	0.637|0.552|0.442	0.454|0.434|0.27	0.158
EXO1	EXO1	MXE	chr1	+	241850408_241850586_241852291_241852411_241848730_241849027_241853357_241853481	19|16|21	28|25|15	27|59|41	16|40|25	308	250	0.0221174	0.180525	0.355|0.342|0.532	0.578|0.545|0.571	-0.155
AKAP9	AKAP9	MXE	chr7	+	91980288_91980333_91992157_91992211_91973710_91973968_91992884_91993055	239|300|266	189|204|162	124|111|130	146|133|140	175	184	2.65386e-05	0.00211295	0.571|0.607|0.633	0.472|0.467|0.494	0.126
TRPV6	TRPV6	MXE	chr7	-	142877141_142877279_142877650_142877773_142876738_142876837_142877928_142878026	2|2|5	20|12|13	15|18|8	21|28|24	253	268	0.00704597	0.0879987	0.096|0.15|0.289	0.431|0.405|0.261	-0.187
FTSJ1	FTSJ1	MXE	chrX	+	48479037_48479116_48481150_48481203_48478616_48478707_48481288_48481342	35|10|10	2|1|2	18|19|23	3|7|6	209	183	0.0109751	0.11782	0.939|0.897|0.814	0.84|0.704|0.77	0.112
DNAJC8	DNAJC8	MXE	chr1	-	28205257_28205349_28214939_28214996_28203746_28203822_28228921_28229023	1489|1757|1396	751|914|782	1339|1346|1630	1087|1181|1505	187	222	1.45566e-08	9.10618e-06	0.702|0.695|0.679	0.594|0.575|0.563	0.115
CFLAR	CFLAR	MXE	chr2	+	201140356_201140439_201145377_201145432_201135971_201136107_201149002_201149052	38|23|28	2|6|2	35|39|32	21|15|16	213	185	2.08738e-05	0.00177488	0.943|0.769|0.924	0.591|0.693|0.635	0.239
PBRM1	PBRM1	MXE	chr3	-	52644703_52644789_52648343_52648442_52643247_52643343_52651741_52651810	8|17|15	46|55|44	3|8|10	80|71|82	229	216	0.000124755	0.00631564	0.141|0.226|0.243	0.034|0.096|0.103	0.126
BTBD7	BTBD7	MXE	chr14	-	93261601_93261677_93263784_93263993_93257194_93257355_93293857_93294937	43|50|51	42|37|31	27|43|44	69|48|39	339	206	0.0235159	0.187084	0.384|0.451|0.5	0.192|0.352|0.407	0.128
SPATS2L	SPATS2L	MXE	chr2	+	200372108_200372251_200378140_200378371_200329430_200329480_200389222_200389283	3|5|2	3|0|4	1|1|1	2|3|3	273	361	0.0340857	0.230519	0.569|1.0|0.398	0.398|0.306|0.306	0.319
ZSCAN32	ZSCAN32	MXE	chr16	-	3390009_3390183_3390422_3390517_3384458_3384941_3393648_3393814	0|1|2	21|13|16	1|4|2	6|13|16	225	304	0.0175036	0.154378	0.0|0.094|0.144	0.184|0.294|0.144	-0.128
EHMT1	EHMT1	MXE	chr9	+	137800879_137800984_137811460_137811615_137798812_137798914_137813005_137813173	50|68|57	84|68|71	61|49|66	92|127|147	235	285	0.0124216	0.127089	0.419|0.548|0.493	0.446|0.319|0.353	0.114
ENOSF1	ENOSF1	MXE	chr18	-	691067_691106_691203_691276_690548_690631_693881_693908	8|9|11	4|3|2	6|12|6	8|9|17	203	169	0.00171601	0.036308	0.625|0.714|0.821	0.384|0.526|0.227	0.341
ARIH2	ARIH2	MXE	chr3	+	48927461_48927813_48961611_48961679_48918820_48918998_48964918_48964982	19|13|12	10|9|18	5|0|10	16|16|13	482	198	0.00104616	0.0263568	0.438|0.372|0.215	0.114|0.0|0.24	0.224
FAM172A	FAM172A	MXE	chr5	-	93881469_93881688_93958776_93958968_93824147_93824267_93964457_93964523	17|35|17	9|10|11	23|54|37	9|8|7	322	349	0.0380065	0.246291	0.672|0.791|0.626	0.735|0.88|0.851	-0.126
FAM172A	FAM172A	MXE	chr5	-	93964457_93964523_94050730_94050831_93958776_93958968_94053125_94053227	152|134|114	7|12|9	95|94|152	13|33|22	231	196	6.21386e-05	0.00391518	0.949|0.905|0.915	0.861|0.707|0.854	0.116
DDX46	DDX46	MXE	chr5	+	134782944_134783065_134785464_134785586_134781920_134782086_134788512_134788591	71|54|49	183|221|166	94|143|123	189|233|268	251	252	8.40423e-05	0.00497326	0.28|0.197|0.229	0.333|0.381|0.315	-0.108
DDX46	DDX46	MXE	chr5	+	134782944_134783065_134784365_134784541_134781920_134782086_134785464_134785586	71|53|50	168|217|132	96|143|126	165|195|207	251	306	2.17077e-05	0.00181062	0.34|0.229|0.316	0.415|0.472|0.426	-0.143
TMCC1	TMCC1	MXE	chr3	-	129827802_129828508_129832773_129832826_129670329_129671264_129893493_129893576	0|0|1	36|20|20	6|3|1	27|48|40	183	836	6.1033e-05	0.00387583	0.0|0.0|0.186	0.504|0.222|0.103	-0.214
WDR27	WDR27	MXE	chr6	-	169659085_169659207_169659450_169659518_169658275_169658358_169660662_169660692	5|6|2	14|16|11	1|4|1	18|25|18	198	252	0.0129047	0.129609	0.313|0.323|0.188	0.066|0.169|0.066	0.174
ADCY6	ADCY6	MXE	chr12	-	48773939_48774098_48774401_48774518_48773468_48773647_48775302_48775450	0|3|4	20|19|20	0|0|0	15|19|12	247	289	0.00234303	0.0439776	0.0|0.156|0.19	0.0|0.0|0.0	0.115
ADGRB2	ADGRB2	MXE	chr1	-	31742837_31743002_31744192_31744357_31742052_31742217_31744647_31744731	3|16|14	0|5|3	7|11|13	15|6|3	295	295	0.0408137	0.256971	1.0|0.762|0.824	0.318|0.647|0.813	0.269
ZNF423	ZNF423	MXE	chr16	-	49730770_49730971_49789486_49789546_49635659_49638874_49855734_49856135	8|6|5	1|0|0	10|9|15	1|9|12	190	331	4.83402e-06	0.000564484	0.933|1.0|1.0	0.946|0.635|0.685	0.222
SRPK2	SRPK2	MXE	chr7	-	105203627_105203785_105268805_105268869_105169156_105169265_105297420_105297533	0|1|0	12|5|2	0|2|2	6|3|1	194	288	0.0180503	0.157153	0.0|0.229|0.0	0.0|0.497|0.748	-0.339
UBAP2	UBAP2	MXE	chr9	-	33998786_33998864_34017049_34017189_33988972_33989126_34048877_34048949	4|3|6	1|4|8	1|2|0	4|7|2	270	208	0.00191536	0.0391934	0.755|0.366|0.366	0.161|0.18|0.0	0.382
TRMT2B	TRMT2B	MXE	chrX	-	101037916_101038051_101051250_101051733_101036973_101037073_101051816_101052083	2|6|4	9|8|14	6|11|16	4|14|2	613	265	0.00437527	0.0652338	0.088|0.245|0.11	0.393|0.254|0.776	-0.327
TRMT2B	TRMT2B	MXE	chrX	-	101036973_101037073_101051250_101051733_101035612_101035683_101051816_101052083	2|6|4	14|14|15	6|10|16	13|18|13	613	230	0.0109979	0.117895	0.051|0.139|0.091	0.148|0.172|0.316	-0.118
DNAH14	DNAH14	MXE	chr1	+	225205970_225206179_225231072_225231151_225185290_225185425_225240592_225240822	2|0|0	13|7|8	3|2|5	4|11|5	339	209	0.000178127	0.00816771	0.087|0.0|0.0	0.316|0.101|0.381	-0.237
DNAH14	DNAH14	MXE	chr1	+	225252300_225252417_225257959_225258118_225240592_225240822_225259120_225259253	6|3|2	4|2|3	8|2|12	0|2|1	247	289	0.0027716	0.0487084	0.637|0.637|0.438	1.0|0.539|0.934	-0.254
DNAH14	DNAH14	MXE	chr1	+	225159313_225159485_225167938_225168028_225153749_225153826_225185290_225185425	0|0|0	1|5|1	0|4|3	6|13|9	302	220	0.00137249	0.0315493	0.0|0.0|0.0	0.0|0.183|0.195	-0.126
DNAH14	DNAH14	MXE	chr1	+	225192695_225192911_225240592_225240822_225185290_225185425_225252300_225252417	2|0|4	10|5|11	0|0|0	8|11|26	346	360	0.00284001	0.0494978	0.172|0.0|0.274	0.0|0.0|0.0	0.149
DNAH14	DNAH14	MXE	chr1	+	225192695_225192911_225204182_225204273_225185290_225185425_225205970_225206179	4|0|2	0|3|3	0|0|0	1|2|4	346	221	0.00369487	0.058411	1.0|0.0|0.299	0.0|0.0|0.0	0.433
MBD1	MBD1	MXE	chr18	-	50274185_50274353_50274976_50275045_50273563_50273863_50275128_50275245	24|53|33	4|0|3	40|31|40	10|12|12	199	298	1.24833e-05	0.00120142	0.9|1.0|0.943	0.857|0.795|0.833	0.119
POLL	POLL	MXE	chr10	-	101584601_101584919_101585861_101586156_101582762_101582891_101587245_101587406	2|8|4	2|2|7	7|4|14	1|3|1	425	448	0.033143	0.228017	0.513|0.808|0.376	0.881|0.584|0.937	-0.235
DCLRE1C	DCLRE1C	MXE	chr10	-	14945434_14945565_14947524_14947609_14945104_14945189_14949035_14949087	13|25|20	4|17|7	11|14|11	10|22|11	215	261	0.0079614	0.0940105	0.798|0.641|0.776	0.572|0.436|0.548	0.22
EEF1D	EEF1D	MXE	chr8	-	143581285_143581328_143586728_143586849_143581053_143581154_143597347_143597397	15|29|23	4|3|2	21|38|25	12|15|21	251	173	0.000121813	0.00623205	0.721|0.869|0.888	0.547|0.636|0.451	0.281
RTKN2	RTKN2	MXE	chr10	-	62245998_62246057_62262624_62262821_62241141_62241195_62268550_62268707	19|30|21	3|10|3	55|43|44	2|6|5	327	189	0.0414388	0.259525	0.785|0.634|0.802	0.941|0.806|0.836	-0.121
DCLRE1C	DCLRE1C	MXE	chr10	-	14945434_14945565_14949035_14949087_14945104_14945189_14953901_14954048	43|70|58	4|10|4	18|42|56	7|14|10	182	261	0.00313289	0.0520642	0.939|0.909|0.954	0.787|0.811|0.889	0.105
PRR5-ARHGAP8	PRR5-ARHGAP8	MXE	chr22	+	44714590_44714671_44725243_44725292_44702232_44702608_44726576_44726634	7|12|9	6|0|1	10|17|5	0|1|0	211	179	0.00225625	0.0430507	0.497|1.0|0.884	1.0|0.935|1.0	-0.185
TMEM14C	TMEM14C	MXE	chr6	+	10725906_10726008_10728639_10728727_10724960_10725037_10730614_10731119	23|22|22	46|50|55	35|61|39	58|59|72	232	218	0.0379751	0.246291	0.32|0.293|0.273	0.362|0.493|0.337	-0.102
ARIH1	ARIH1	MXE	chr15	+	72518066_72518134_72544819_72544964_72474325_72475014_72555270_72555363	17|13|6	21|18|19	16|19|20	10|11|24	198	275	0.0404938	0.256037	0.529|0.501|0.305	0.69|0.706|0.536	-0.199
SEC24A	SEC24A	MXE	chr5	+	134661118_134661586_134666822_134666996_134648788_134649173_134671808_134671886	5|12|11	6|4|7	0|7|4	3|14|15	598	304	0.0011634	0.0283028	0.298|0.604|0.444	0.0|0.203|0.119	0.341
BLOC1S6	BLOC1S6	MXE	chr15	+	45601233_45601407_45602356_45602375_45587423_45587525_45603099_45603187	12|5|5	2|1|0	9|3|1	3|5|8	304	149	0.000111845	0.00583061	0.746|0.71|1.0	0.595|0.227|0.058	0.525
USP13	USP13	MXE	chr3	+	179765694_179765848_179781738_179781823_179761111_179761255_179784047_179784406	0|1|7	16|8|14	0|0|0	26|19|36	284	215	0.000699522	0.0202861	0.0|0.086|0.275	0.0|0.0|0.0	0.12
RAB3GAP2	RAB3GAP2	MXE	chr1	-	220159385_220159421_220162197_220162268_220157801_220157876_220164732_220164799	43|40|31	11|10|10	47|67|69	8|8|7	201	166	0.0114082	0.120656	0.764|0.768|0.719	0.829|0.874|0.891	-0.114
AUTS2	AUTS2	MXE	chr7	+	70774027_70774099_70775356_70775386_70771548_70771644_70777102_70777174	4|6|2	2|5|1	3|5|3	2|0|1	202	160	0.0319287	0.224584	0.613|0.487|0.613	0.543|1.0|0.704	-0.178
ZNF90	ZNF90	MXE	chr19	+	20104238_20104365_20105220_20105316_20078020_20078135_20117780_20119752	26|32|25	13|9|10	16|15|21	9|17|21	257	226	0.00872753	0.0994361	0.638|0.758|0.687	0.61|0.437|0.468	0.189
NOL10	NOL10	MXE	chr2	-	10654480_10654547_10657741_10657891_10644319_10644372_10659171_10659250	55|76|53	95|110|102	86|102|103	87|94|131	280	197	0.00222789	0.0429024	0.289|0.327|0.268	0.41|0.433|0.356	-0.105
RFWD3	RFWD3	MXE	chr16	-	74651919_74652122_74660931_74661451_74644540_74644735_74664623_74664745	2|2|2	1|0|0	0|4|1	1|0|2	650	333	0.0146418	0.138481	0.506|1.0|1.0	0.0|1.0|0.204	0.434
CDK7	CDK7	MXE	chr5	+	69258042_69258153_69259817_69259936_69255459_69255528_69262204_69262304	10|8|9	15|25|20	6|5|10	42|29|42	241	249	0.0106366	0.115149	0.408|0.248|0.317	0.129|0.151|0.197	0.165
RALGPS2	RALGPS2	MXE	chr1	+	178811314_178811404_178821611_178821704_178808044_178808128_178833423_178833550	15|9|4	36|25|20	30|20|40	42|42|45	220	223	0.0117549	0.122271	0.297|0.267|0.169	0.42|0.326|0.474	-0.162
METTL8	METTL8	MXE	chr2	-	171392042_171392197_171414602_171414726_171339474_171339554_171434673_171434780	5|2|1	21|21|36	4|2|5	11|16|10	254	285	0.0480087	0.281056	0.211|0.097|0.03	0.29|0.123|0.359	-0.145
TTC13	TTC13	MXE	chr1	-	230940439_230940556_230945388_230945454_230933778_230933861_230954332_230954403	2|4|14	0|0|0	2|6|16	0|6|3	196	247	4.99888e-05	0.00339382	1.0|1.0|1.0	1.0|0.558|0.87	0.191
IFT43	IFT43	MXE	chr14	+	76058641_76058674_76076596_76076691_76022326_76022394_76082294_76082367	7|9|5	2|2|0	11|3|8	6|2|11	163	225	0.0014242	0.0323977	0.829|0.861|1.0	0.717|0.674|0.501	0.266
SIPA1L3	SIPA1L3	MXE	chr19	+	38152839_38152967_38162252_38162371_38142572_38142710_38164478_38164906	199|157|134	31|37|39	94|99|121	39|49|40	258	249	0.000425733	0.0142312	0.861|0.804|0.768	0.699|0.661|0.745	0.109
STX12	STX12	MXE	chr1	+	27801677_27801815_27810245_27810289_27793532_27793632_27812162_27812268	108|112|97	2|9|7	74|92|119	8|21|15	268	174	0.000502517	0.015718	0.972|0.89|0.9	0.857|0.74|0.837	0.109
SIPA1L3	SIPA1L3	MXE	chr19	+	38029088_38029156_38081255_38083099_37907227_37907358_38088720_38088851	10|19|7	249|261|212	0|4|5	194|207|239	198	1974	0.000462158	0.0148982	0.286|0.421|0.248	0.0|0.162|0.173	0.207
ANKRD36	ANKRD36	MXE	chr2	+	97205939_97205968_97209680_97209709_97204190_97204263_97209799_97209872	1|3|7	10|12|9	1|3|0	12|15|17	159	159	0.0104081	0.113094	0.091|0.2|0.437	0.077|0.167|0.0	0.161
VAMP7	VAMP7	MXE	chrX	+	155889457_155889612_155895622_155895680_155881292_155881448_155898111_155898249	69|63|55	96|54|67	58|63|73	35|40|62	285	188	0.00779614	0.0932767	0.322|0.435|0.351	0.522|0.51|0.437	-0.12
RABEP1	RABEP1	MXE	chr17	+	5308693_5308822_5331948_5332152_5282299_5282520_5335183_5335344	621|666|542	1717|1852|1562	918|1214|945	1458|1685|1891	259	334	1.89573e-08	1.10685e-05	0.318|0.317|0.309	0.448|0.482|0.392	-0.126
LRRFIP2	LRRFIP2	MXE	chr3	-	37121491_37121536_37121634_37121691_37096615_37096660_37129062_37129149	10|2|2	3|1|0	0|1|4	8|3|8	187	175	2.23309e-05	0.0018278	0.757|0.652|1.0	0.0|0.238|0.319	0.617
C17orf62	C17orf62	MXE	chr17	-	82446622_82446696_82449169_82449292_82445863_82445960_82450699_82450829	20|23|23	1|2|4	21|20|29	11|12|5	253	204	0.0013186	0.0307954	0.942|0.903|0.823	0.606|0.573|0.824	0.222
TIMM50	TIMM50	MXE	chr19	+	39483134_39483156_39485543_39485602_39482884_39482916_39485687_39485807	10|9|11	6|7|5	13|18|14	0|3|3	152	189	0.0008312	0.022678	0.675|0.615|0.732	1.0|0.882|0.853	-0.238
TMEM254-AS1	TMEM254-AS1	MXE	chr10	-	80055915_80056126_80056318_80056405_80053395_80053586_80060789_80060933	5|1|7	16|40|14	1|2|2	14|20|33	217	341	0.0476067	0.279949	0.329|0.038|0.44	0.101|0.136|0.087	0.161
ISYNA1	ISYNA1	MXE	chr19	-	18436972_18437105_18437598_18437760_18436329_18436479_18437859_18437988	3|4|5	0|4|1	4|13|3	0|0|0	292	263	0.00953604	0.10545	1.0|0.474|0.818	1.0|1.0|1.0	-0.236
PI4KB	PI4KB	MXE	chr1	-	151307573_151307801_151315572_151316509_151306135_151306363_151326171_151326373	46|41|37	29|31|31	43|57|52	19|30|22	1067	358	0.0321839	0.225854	0.347|0.307|0.286	0.432|0.389|0.442	-0.108
RASA1	RASA1	MXE	chr5	+	87374162_87374320_87374839_87374916_87372117_87372195_87376392_87376565	31|20|17	45|32|37	38|31|39	28|45|28	288	207	0.0177199	0.155346	0.331|0.31|0.248	0.494|0.331|0.5	-0.145
TMEM63C	TMEM63C	MXE	chr14	+	77196070_77196230_77213445_77213508_77181622_77181897_77218800_77218963	17|26|18	8|1|7	24|22|30	3|1|2	290	193	0.0155574	0.142971	0.586|0.945|0.631	0.842|0.936|0.909	-0.175
NBPF12	NBPF12	MXE	chr1	+	146970646_146970719_146976928_146977001_146969381_146969596_146977465_146977671	12|27|28	27|22|15	29|25|37	13|8|13	203	203	0.00790638	0.0938266	0.308|0.551|0.651	0.69|0.758|0.74	-0.226
LRRFIP2	LRRFIP2	MXE	chr3	-	37108636_37108684_37121634_37121691_37096615_37096660_37129062_37129149	10|2|2	4|1|2	0|1|4	2|1|6	187	178	0.0302618	0.21653	0.704|0.656|0.488	0.0|0.488|0.388	0.324
DYNLL1	DYNLL1	MXE	chr12	+	120493802_120493925_120495283_120495437_120469856_120470104_120496415_120496547	8|3|9	6|8|5	3|2|2	7|3|14	253	284	0.0246331	0.193083	0.599|0.296|0.669	0.325|0.428|0.138	0.224
DYNLL1	DYNLL1	MXE	chr12	+	120488116_120488177_120495283_120495437_120469856_120470104_120496415_120496547	2|1|2	6|8|5	0|0|0	7|3|14	191	284	0.00427722	0.0641436	0.331|0.157|0.373	0.0|0.0|0.0	0.287
ANKRD31	ANKRD31	MXE	chr5	-	75154200_75154345_75168978_75169121_75148575_75148628_75188492_75188648	2|1|1	0|4|0	0|0|3	5|5|2	273	275	0.0017841	0.0372914	1.0|0.201|1.0	0.0|0.0|0.602	0.533
NCAPG2	NCAPG2	MXE	chr7	-	158683299_158683386_158686171_158686241_158680720_158680816_158687347_158687442	72|62|53	4|14|6	71|95|105	24|31|23	200	217	0.00104602	0.0263568	0.951|0.828|0.906	0.762|0.769|0.832	0.107
CKAP2L	CKAP2L	MXE	chr2	-	112760712_112760764_112762502_112762569_112755976_112757214_112764561_112764677	1|0|0	6|4|8	4|1|6	4|12|13	197	182	9.47185e-05	0.0053519	0.133|0.0|0.0	0.48|0.071|0.299	-0.239
RPRD2	RPRD2	MXE	chr1	+	150417595_150417725_150440922_150441023_150364649_150364919_150443230_150443283	27|24|33	32|45|14	24|24|25	53|65|78	260	231	0.00409207	0.0622194	0.428|0.322|0.677	0.287|0.247|0.222	0.224
RAD17	RAD17	MXE	chr5	+	69371034_69371171_69372033_69372217_69370059_69370284_69373829_69374087	13|13|8	25|22|35	9|4|6	42|38|62	267	314	0.00101865	0.0259341	0.379|0.41|0.212	0.201|0.11|0.102	0.196
IGFLR1	IGFLR1	MXE	chr19	-	35739709_35740088_35740379_35740564_35738800_35739626_35741023_35741223	8|6|2	4|3|1	5|8|2	10|8|4	315	509	0.0234918	0.187084	0.764|0.764|0.764	0.447|0.618|0.447	0.26
C11orf54	C11orf54	MXE	chr11	+	93755209_93755386_93757315_93757465_93753935_93754037_93759741_93759858	59|36|52	34|44|41	33|34|41	52|70|77	307	280	0.000304777	0.0117416	0.613|0.427|0.536	0.367|0.307|0.327	0.192
USP41	USP41	MXE	chr22	-	20364185_20364317_20366566_20366734_20363620_20363674_20367547_20367643	20|19|10	0|5|3	6|6|6	0|1|0	298	262	0.000369773	0.0131645	1.0|0.77|0.746	1.0|0.841|1.0	-0.108
PPFIA1	PPFIA1	MXE	chr11	+	70365372_70365435_70365940_70365967_70362287_70362488_70372214_70372390	6|4|6	2|2|2	13|12|17	0|2|0	193	157	0.000998331	0.0257158	0.709|0.619|0.709	1.0|0.83|1.0	-0.264
DHX35	DHX35	MXE	chr20	+	39028417_39028499_39030703_39030775_39025229_39025359_39034205_39034317	1|2|6	2|1|1	1|1|1	1|2|3	212	202	0.0180695	0.157153	0.323|0.656|0.851	0.488|0.323|0.241	0.259
R3HCC1L	R3HCC1L	MXE	chr10	+	98162882_98162975_98163292_98163397_98156092_98156147_98208100_98209899	17|26|25	22|14|15	13|10|17	17|23|21	223	235	0.0324596	0.226338	0.449|0.662|0.637	0.446|0.314|0.46	0.176
TRAPPC6B	TRAPPC6B	MXE	chr14	-	39154210_39154294_39158284_39158402_39151745_39151839_39159482_39159550	48|47|59	44|41|39	73|98|85	50|40|44	248	214	0.0273147	0.204989	0.485|0.497|0.566	0.557|0.679|0.625	-0.104
ERGIC1	ERGIC1	MXE	chr5	+	172888698_172888760_172897001_172897074_172834274_172834433_172909666_172909761	20|47|33	114|161|101	51|53|72	105|157|130	192	203	0.00312124	0.0520642	0.156|0.236|0.257	0.339|0.263|0.369	-0.107
POMT1	POMT1	MXE	chr9	+	131504188_131504340_131506113_131506220_131502901_131503313_131506402_131506453	31|43|43	21|25|19	19|37|29	25|45|36	282	237	0.000376246	0.0132503	0.554|0.591|0.655	0.39|0.409|0.404	0.199
POU2F1	POU2F1	MXE	chr1	+	167374107_167374296_167376028_167376155_167371916_167372036_167383856_167383951	13|14|16	38|50|48	11|26|21	27|30|45	319	257	0.0350129	0.235236	0.216|0.184|0.212	0.247|0.411|0.273	-0.106
WWC1	WWC1	MXE	chr5	+	168385210_168385414_168397723_168397800_168371420_168371533_168399487_168399567	66|45|49	27|22|9	53|89|85	39|48|46	334	207	0.0420687	0.26186	0.602|0.559|0.771	0.457|0.535|0.534	0.135
MRPL1	MRPL1	MXE	chr4	+	77885255_77885339_77887219_77887291_77883238_77883500_77894138_77894250	4|7|5	32|21|31	6|20|11	31|25|30	214	202	0.0366879	0.240864	0.106|0.239|0.132	0.154|0.43|0.257	-0.121
ZNF561	ZNF561	MXE	chr19	-	9617044_9617171_9618090_9618179_9614020_9614103_9619431_9619582	21|25|18	35|30|24	15|13|15	27|44|37	219	257	0.0257456	0.199011	0.413|0.494|0.468	0.395|0.257|0.322	0.134
VEGFA	VEGFA	MXE	chr6	+	43778459_43778536_43782010_43782087_43777468_43777665_43784540_43784562	182|215|191	137|169|154	302|347|348	388|457|369	207	207	6.89127e-05	0.00419123	0.571|0.56|0.554	0.438|0.432|0.485	0.11
LRIG1	LRIG1	MXE	chr3	-	66451558_66451633_66462437_66462509_66417128_66417266_66500189_66500932	6|6|9	35|16|17	26|14|19	27|27|38	202	205	0.0339027	0.229459	0.148|0.276|0.349	0.494|0.345|0.337	-0.134
ARL13B	ARL13B	MXE	chr3	+	94003658_94003908_94035330_94035436_93995873_93995944_94036551_94036754	153|197|140	96|123|78	102|89|127	83|105|129	380	236	0.000332079	0.0123374	0.497|0.499|0.527	0.433|0.345|0.379	0.122
C16orf70	C16orf70	MXE	chr16	+	67120111_67120194_67125958_67126042_67109987_67110239_67131285_67131329	5|7|8	4|14|2	3|1|2	8|11|11	213	214	0.00127559	0.030041	0.557|0.334|0.801	0.274|0.084|0.154	0.393
RP11-345J4.5	RP11-345J4.5	MXE	chr16	-	29446801_29446922_29454015_29454113_29444397_29444499_29454190_29454347	4|1|1	6|6|7	1|5|8	1|9|5	228	251	0.0390256	0.249844	0.423|0.155|0.136	0.524|0.379|0.638	-0.276
TMEM143	TMEM143	MXE	chr19	-	48345159_48345354_48360071_48360176_48343320_48343451_48363290_48363531	2|0|0	2|3|4	3|5|2	5|6|15	235	325	0.00649654	0.0834262	0.58|0.0|0.0	0.453|0.535|0.156	-0.188
CDK5RAP1	CDK5RAP1	MXE	chr20	-	33392141_33392242_33396760_33397084_33387322_33387533_33401427_33401561	19|22|20	21|19|25	12|5|9	13|30|17	454	231	0.0211925	0.174933	0.315|0.371|0.289	0.32|0.078|0.212	0.122
CD46	CD46	MXE	chr1	+	207767012_207767195_207767778_207767823_207759638_207759724_207783291_207783330	0|2|1	5|2|3	7|8|5	6|4|6	313	175	0.00149339	0.0334505	0.0|0.359|0.157	0.395|0.528|0.318	-0.242
ITPK1	ITPK1	MXE	chr14	-	92993879_92993997_93016675_93016801_92962750_92962849_93076594_93076619	69|89|84	41|37|50	62|91|76	56|66|62	256	248	0.0136504	0.133427	0.62|0.7|0.619	0.518|0.572|0.543	0.102
ADAM15	ADAM15	MXE	chr1	+	155061417_155061489_155061903_155061975_155060762_155060832_155062244_155062369	1|4|1	28|28|38	9|17|3	10|18|16	202	202	2.28036e-06	0.000352773	0.034|0.125|0.026	0.474|0.486|0.158	-0.311
ADAM15	ADAM15	MXE	chr1	+	155061414_155061489_155061903_155061975_155060762_155060832_155062244_155062369	5|3|10	28|28|38	14|27|7	10|18|16	205	202	2.16365e-05	0.00181062	0.15|0.095|0.206	0.58|0.596|0.301	-0.342
TMCO3	TMCO3	MXE	chr13	+	113520615_113520733_113539356_113539507_113503495_113503588_113547299_113547379	4|2|3	9|4|10	0|0|4	11|12|8	248	281	0.0274506	0.205328	0.335|0.362|0.254	0.0|0.0|0.362	0.196
TMCO3	TMCO3	MXE	chr13	+	113534044_113534240_113548302_113548452_113520615_113520733_113549424_113550195	151|152|170	154|145|136	62|81|102	109|122|131	326	280	0.000308044	0.0117416	0.457|0.474|0.518	0.328|0.363|0.401	0.119
TMX3	TMX3	MXE	chr18	-	68700404_68700485_68701744_68701790_68697931_68698031_68710020_68710144	30|42|18	19|18|9	23|24|22	19|34|13	176	211	0.0456158	0.273445	0.654|0.737|0.706	0.592|0.458|0.67	0.126
STAG1	STAG1	MXE	chr3	-	136542118_136542195_136568764_136568861_136521212_136521417_136604308_136604473	37|44|49	17|32|15	47|53|80	45|43|57	227	207	0.0298083	0.214688	0.665|0.556|0.749	0.488|0.529|0.561	0.131
BAZ2B	BAZ2B	MXE	chr2	-	159453612_159453801_159478574_159478721_159448241_159448409_159555822_159555865	8|11|11	9|6|8	5|17|5	10|29|16	277	319	0.00867652	0.0992023	0.506|0.679|0.613	0.365|0.403|0.265	0.255
SP3	SP3	MXE	chr2	-	173954872_173956232_173963760_173963883_173918592_173918785_173964404_173964553	44|25|47	262|303|233	33|26|40	393|386|512	253	1490	0.00579244	0.0764009	0.497|0.327|0.543	0.331|0.284|0.315	0.146
PI4KA	PI4KA	MXE	chr22	-	20810966_20811032_20813357_20813506_20807361_20807458_20818482_20818549	29|21|14	47|40|30	24|36|35	30|29|44	279	196	0.0225053	0.182164	0.302|0.269|0.247	0.36|0.466|0.358	-0.122
DNAH14	DNAH14	MXE	chr1	+	225153749_225153826_225159313_225159485_225152696_225152883_225167938_225168028	2|2|1	6|4|9	2|6|2	1|8|3	207	302	0.041486	0.259525	0.327|0.422|0.139	0.745|0.522|0.493	-0.291
DNAH14	DNAH14	MXE	chr1	+	224974090_224974153_225023614_225023865_224968758_224968874_225038693_225038823	25|18|19	1|0|0	14|8|22	5|10|1	193	381	4.55054e-06	0.000538563	0.98|1.0|1.0	0.847|0.612|0.977	0.181
ACAA1	ACAA1	MXE	chr3	-	38129289_38129388_38131595_38131638_38126509_38126700_38131925_38131946	12|18|19	9|12|12	20|27|31	7|10|9	173	229	0.0287771	0.211257	0.638|0.665|0.677	0.791|0.781|0.82	-0.137
DICER1	DICER1	MXE	chr14	-	95140658_95140759_95141682_95141748_95134360_95134503_95157229_95157270	2|18|13	2|1|5	11|5|10	0|1|2	196	231	0.0406457	0.256429	0.541|0.955|0.754	1.0|0.855|0.855	-0.153
DOCK5	DOCK5	MXE	chr8	+	25408801_25408940_25410098_25410202_25403557_25403724_25411193_25415716	5|3|0	22|15|11	4|7|5	13|10|4	269	234	0.0086722	0.0992023	0.165|0.148|0.0	0.211|0.378|0.521	-0.266
ZCCHC11	ZCCHC11	MXE	chr1	-	52509595_52509712_52515890_52516054_52497005_52497183_52552930_52553090	0|0|0	2|3|4	7|3|1	7|6|1	294	247	1.09911e-07	4.813e-05	0.0|0.0|0.0	0.457|0.296|0.457	-0.403
EPB41L2	EPB41L2	MXE	chr6	-	130869562_130870126_130880143_130880206_130865535_130865634_130880453_130880489	0|0|0	1|6|7	3|0|2	2|3|2	193	694	1.1637e-05	0.00113241	0.0|0.0|0.0	0.844|0.0|0.782	-0.542
RABGAP1L	RABGAP1L	MXE	chr1	+	174252479_174252590_174272413_174272480_174250474_174250632_174275832_174275935	33|28|32	13|8|10	28|13|23	12|22|24	241	197	0.00506408	0.0702871	0.675|0.741|0.723	0.656|0.326|0.439	0.239
PPHLN1	PPHLN1	MXE	chr12	+	42355160_42355222_42374862_42375074_42335882_42335974_42387455_42387535	36|24|43	4|7|6	12|15|35	9|7|12	192	342	0.00405939	0.0618299	0.941|0.859|0.927	0.704|0.792|0.839	0.131
UBAC2	UBAC2	MXE	chr13	+	99314096_99314220_99318021_99318069_99244514_99244624_99340319_99340565	2|6|12	23|15|14	5|24|20	14|15|17	254	178	0.0323717	0.226159	0.057|0.219|0.375	0.2|0.529|0.452	-0.177
PMPCA	PMPCA	MXE	chr9	+	136412809_136412892_136414552_136414647_136412489_136412569_136416290_136416391	73|51|53	16|23|24	52|88|64	50|36|47	213	225	0.0157157	0.143373	0.828|0.701|0.7	0.523|0.721|0.59	0.132
NBPF15	NBPF15	MXE	chr1	-	144424689_144424862_144426277_144426450_144423869_144423975_144427046_144427098	113|134|116	126|148|147	90|100|139	74|96|55	303	303	0.00964922	0.106567	0.473|0.475|0.441	0.549|0.51|0.716	-0.129
USP32	USP32	MXE	chr17	-	60271349_60271481_60288522_60288682_60269449_60269557_60294682_60294801	29|12|17	30|30|31	26|28|27	19|23|26	290	262	0.0188212	0.161721	0.466|0.265|0.331	0.553|0.524|0.484	-0.166
SLC9A5	SLC9A5	MXE	chr16	+	67255020_67255184_67259572_67259661_67252541_67252844_67259819_67259946	5|5|4	15|16|16	2|1|1	16|11|21	294	219	0.0042605	0.0640025	0.199|0.189|0.157	0.085|0.063|0.034	0.121
KIAA1841	KIAA1841	MXE	chr2	+	61071605_61071792_61073457_61073551_61070325_61070500_61076919_61077158	30|40|24	11|10|8	20|26|32	2|4|6	317	224	0.0376817	0.245183	0.658|0.739|0.679	0.876|0.821|0.79	-0.137
RIC1	RIC1	MXE	chr9	+	5738449_5738538_5742868_5743013_5732387_5732479_5743688_5743737	24|15|20	16|20|16	16|25|16	32|36|33	219	275	0.0139472	0.134972	0.653|0.485|0.611	0.386|0.466|0.378	0.173
AGAP3	AGAP3	MXE	chr7	+	151118504_151118632_151119986_151120145_151118209_151118344_151123793_151123886	24|29|24	13|22|20	36|24|25	26|47|45	258	289	0.0314005	0.22139	0.674|0.596|0.573	0.608|0.364|0.384	0.162
GUCY1A3	GUCY1A3	MXE	chr4	+	155696755_155697122_155703931_155703993_155667345_155667419_155708235_155708294	517|498|423	163|170|117	169|175|276	87|91|125	497	192	0.000157654	0.00738359	0.551|0.531|0.583	0.429|0.426|0.46	0.117
KCNMA1	KCNMA1	MXE	chr10	-	76969973_76970067_77011966_77012043_76953800_76953924_77019012_77019099	26|35|30	32|42|37	46|62|61	37|39|55	207	224	0.0230735	0.184377	0.468|0.474|0.467	0.574|0.632|0.545	-0.114
C11orf74	C11orf74	MXE	chr11	+	36610080_36610239_36633283_36633438_36594512_36594641_36636050_36636117	10|14|18	63|69|58	17|36|18	33|40|78	289	285	0.0121096	0.124625	0.135|0.167|0.234	0.337|0.47|0.185	-0.152
C11orf74	C11orf74	MXE	chr11	+	36636050_36636117_36648015_36648155_36633283_36633438_36659018_36659062	21|31|26	54|72|53	9|15|24	65|72|108	197	270	0.000225814	0.00946259	0.348|0.371|0.402	0.16|0.222|0.233	0.169
SPAG1	SPAG1	MXE	chr8	+	100213818_100213918_100220278_100220431_100213089_100213428_100225172_100225339	53|75|75	83|72|48	24|25|20	39|41|33	230	283	0.0411059	0.2582	0.44|0.562|0.658	0.431|0.429|0.427	0.124
CHD6	CHD6	MXE	chr20	-	41514804_41514952_41533049_41533570_41512845_41512995_41551304_41551360	375|405|343	199|213|200	200|319|239	246|270|261	651	278	4.37338e-09	3.19184e-06	0.446|0.448|0.423	0.258|0.335|0.281	0.148
MYO9B	MYO9B	MXE	chr19	+	17145396_17145491_17152643_17152706_17101655_17102557_17153966_17154066	60|85|68	83|81|54	38|50|57	90|101|114	225	193	6.10716e-05	0.00387583	0.383|0.474|0.519	0.266|0.298|0.3	0.171
SLC37A3	SLC37A3	MXE	chr7	-	140343411_140343563_140345215_140345263_140337283_140337349_140345868_140345970	13|18|19	15|3|10	4|8|8	16|20|16	178	282	0.000127656	0.00642533	0.579|0.905|0.751	0.284|0.388|0.442	0.374
MED13	MED13	MXE	chr17	-	62029540_62029651_62029850_62030013_62010549_62011233_62031443_62031638	160|155|141	56|49|43	98|131|141	70|59|76	293	241	0.000872762	0.0233751	0.701|0.722|0.73	0.535|0.646|0.604	0.123
TIPIN	TIPIN	MXE	chr15	-	66351524_66351600_66352128_66352207_66349301_66349437_66352814_66352955	70|76|60	62|52|25	40|70|55	47|69|58	209	206	0.0217052	0.177658	0.527|0.59|0.703	0.456|0.5|0.483	0.127
PDPK1	PDPK1	MXE	chr16	+	2566355_2566453_2581294_2581363_2561479_2561522_2581606_2581703	2|0|2	35|21|14	6|13|3	31|25|31	228	199	0.000477699	0.0152689	0.048|0.0|0.111	0.145|0.312|0.078	-0.125
PDPK1	PDPK1	MXE	chr16	+	2566355_2566453_2577424_2577500_2561479_2561522_2581294_2581363	3|0|2	13|13|15	5|13|3	19|23|14	228	206	0.00700833	0.0879354	0.173|0.0|0.108	0.192|0.338|0.162	-0.137
LSM14B	LSM14B	MXE	chr20	+	62126303_62126439_62129784_62129952_62124616_62124780_62130529_62130605	33|27|28	53|48|63	46|53|58	25|24|37	266	298	8.23642e-10	9.01682e-07	0.411|0.387|0.332	0.673|0.712|0.637	-0.297
SSBP3	SSBP3	MXE	chr1	-	54257126_54257186_54258068_54258149_54251793_54251860_54281437_54281527	2|15|7	11|25|10	16|26|24	23|22|14	211	190	0.0328659	0.227182	0.141|0.351|0.387	0.385|0.516|0.607	-0.21
FANCI	FANCI	MXE	chr15	+	89306006_89306194_89307612_89307672_89305604_89305698_89312903_89312972	29|24|21	25|34|41	24|37|24	19|32|14	318	190	0.0334767	0.228481	0.409|0.297|0.234	0.43|0.409|0.506	-0.135
CATSPERB	CATSPERB	MXE	chr14	-	91639095_91639250_91659836_91659981_91636424_91636579_91669813_91669972	9|6|7	20|25|25	1|1|6	21|37|20	275	285	0.00633678	0.0817998	0.318|0.199|0.225	0.047|0.027|0.237	0.144
PARP14	PARP14	MXE	chr3	+	122703741_122703978_122704526_122704748_122699389_122701635_122708189_122708268	95|104|109	29|9|25	134|135|146	50|55|62	367	352	0.00069497	0.0202861	0.759|0.917|0.807	0.72|0.702|0.693	0.123
H2AFY	H2AFY	MXE	chr5	-	135352945_135353045_135360496_135360604_135345967_135346057_135369405_135369603	141|107|114	125|109|90	152|143|146	180|223|232	238	230	0.00022753	0.00948908	0.522|0.487|0.55	0.449|0.383|0.378	0.116
QRICH2	QRICH2	MXE	chr17	-	76291014_76294021_76304414_76304525_76289991_76290077_76304881_76304941	3|3|1	20|25|7	0|0|1	15|18|28	241	3137	4.10811e-06	0.000498029	0.661|0.61|0.65	0.0|0.0|0.317	0.535
CCDC18	CCDC18	MXE	chr1	+	93246837_93246954_93254470_93254614_93246104_93246204_93256334_93256538	99|123|89	62|22|31	77|90|110	59|77|55	247	274	0.00473708	0.0676792	0.639|0.861|0.761	0.591|0.565|0.689	0.139
PCLO	PCLO	MXE	chr7	-	82879336_82879462_82902650_82902741_82847138_82847247_82908876_82909013	19|19|14	11|5|8	20|15|16	5|1|5	221	256	0.0469483	0.278162	0.667|0.815|0.67	0.822|0.946|0.788	-0.135
TFDP2	TFDP2	MXE	chr3	-	142093060_142093127_142101734_142101841_141995019_141995141_142149182_142149521	4|2|10	2|0|0	6|6|2	2|1|4	237	197	0.00171013	0.036308	0.624|1.0|1.0	0.714|0.833|0.294	0.261
NPHP4	NPHP4	MXE	chr1	-	5978269_5978413_5986154_5986327_5969086_5969259_5992243_5992471	6|1|3	13|10|5	8|8|5	8|2|5	303	274	0.00736721	0.0897386	0.294|0.083|0.352	0.475|0.783|0.475	-0.335
ELP6	ELP6	MXE	chr3	-	47501649_47501851_47504329_47504448_47495639_47496197_47510183_47510254	13|11|12	0|1|3	6|5|23	1|5|11	249	332	0.00204885	0.0409676	1.0|0.936|0.842	0.889|0.571|0.736	0.194
CRYZL1	CRYZL1	MXE	chr21	-	33616705_33616750_33621995_33622068_33613537_33613606_33624682_33624760	89|57|55	4|21|9	57|53|66	20|18|26	203	175	0.00695195	0.0874787	0.95|0.701|0.84	0.711|0.717|0.686	0.126
RAD51	RAD51	MXE	chr15	+	40709024_40709116_40718885_40718899_40701063_40701201_40728710_40728824	2|0|3	3|1|0	6|1|5	0|0|0	222	144	0.0123125	0.126268	0.302|0.0|1.0	1.0|1.0|1.0	-0.566
RAD17	RAD17	MXE	chr5	+	69372033_69372217_69373829_69374087_69371034_69371171_69374627_69374711	31|24|43	12|17|21	20|35|16	40|25|37	314	388	0.00146702	0.0331139	0.761|0.636|0.717	0.382|0.634|0.348	0.25
XPOT	XPOT	MXE	chr12	+	64425337_64425457_64425814_64425909_64425037_64425182_64428050_64428120	21|25|33	40|33|36	41|57|42	38|37|42	250	225	0.0283592	0.209772	0.321|0.405|0.452	0.493|0.581|0.474	-0.123
KCNMA1	KCNMA1	MXE	chr10	-	76974486_76974573_77001406_77001580_76969973_76970067_77011966_77012043	0|1|2	39|20|19	7|7|5	11|20|18	304	217	7.13495e-07	0.000164442	0.0|0.034|0.07	0.312|0.2|0.165	-0.191
PIGN	PIGN	MXE	chr18	-	62148213_62148338_62154544_62154651_62146970_62147101_62157128_62157227	28|27|10	90|60|62	23|32|33	48|65|61	237	255	0.0284804	0.210051	0.251|0.326|0.148	0.34|0.346|0.368	-0.11
PRUNE1	PRUNE1	MXE	chr1	+	151018466_151018669_151024610_151024795_151017811_151017904_151027232_151027327	0|0|0	1|4|9	1|8|6	9|5|20	333	315	1.90471e-06	0.000320797	0.0|0.0|0.0	0.095|0.602|0.221	-0.306
ACAD10	ACAD10	MXE	chr12	+	111727961_111728143_111733922_111734068_111721670_111721739_111736830_111737004	7|4|6	0|1|0	8|10|4	1|2|4	312	276	0.000108111	0.00578566	1.0|0.78|1.0	0.876|0.816|0.469	0.206
SNHG14	SNHG14	MXE	chr15	+	25089613_25089866_25089911_25090010_25087466_25087599_25091589_25091719	4|4|4	2|3|1	8|20|11	0|0|5	383	229	0.0422876	0.262432	0.545|0.444|0.705	1.0|1.0|0.568	-0.291
SS18	SS18	MXE	chr18	-	26078075_26078160_26087500_26087577_26057588_26057742_26090500_26090625	94|62|63	195|165|113	50|78|45	175|265|189	207	215	0.000321439	0.0120822	0.334|0.281|0.367	0.229|0.234|0.198	0.107
ZNF37A	ZNF37A	A5SS	chr10	+	38095537_38095633_38095537_38095629_38095743_38095804	4|0|6	4|15|17	0|3|0	13|15|9	134	130	0.00747562	0.144592	0.492|0.0|0.255	0.0|0.162|0.0	0.195
VIPR1	VIPR1	A5SS	chr3	+	42530778_42530932_42530778_42530912_42531470_42531531	2|3|3	3|1|5	7|7|1	0|1|0	150	130	2.43081e-06	0.000619047	0.366|0.722|0.342	1.0|0.858|1.0	-0.476
DALRD3	DALRD3	A5SS	chr3	-	49015803_49015872_49015818_49015872_49015487_49015707	7|7|9	2|1|0	9|5|5	3|0|6	145	130	0.0152339	0.207834	0.758|0.863|1.0	0.729|1.0|0.428	0.155
TATDN1	TATDN1	A5SS	chr8	-	124504270_124504347_124504274_124504347_124503839_124503951	2|2|0	0|0|2	0|1|0	1|2|2	134	130	4.46568e-05	0.00400039	1.0|1.0|0.0	0.0|0.327|0.0	0.558
NUDT1	NUDT1	A5SS	chr7	+	2242904_2243048_2242904_2242975_2244562_2244726	7|14|12	47|66|56	16|21|29	47|26|51	203	130	0.000152253	0.00766197	0.087|0.12|0.121	0.179|0.341|0.267	-0.153
BCS1L	BCS1L	A5SS	chr2	+	218660036_218660245_218660036_218660166_218660938_218661307	2|7|1	1|0|3	3|3|1	1|0|1	209	130	0.0451649	0.40267	0.554|1.0|0.172	0.651|1.0|0.383	-0.103
NFKBIL1	NFKBIL1	A5SS	chr6	+	31557627_31557849_31557627_31557804_31558021_31558829	67|86|60	8|6|2	98|102|70	18|18|20	175	130	0.00021204	0.00952933	0.862|0.914|0.957	0.802|0.808|0.722	0.134
RPS6KL1	RPS6KL1	A5SS	chr14	-	74921977_74922485_74922340_74922485_74921276_74921561	6|9|2	0|0|1	1|7|3	2|2|2	493	130	1.95934e-05	0.00213847	1.0|1.0|0.345	0.116|0.48|0.283	0.489
CPS1	CPS1	A5SS	chr2	+	210519550_210519784_210519550_210519670_210556718_210556859	3|3|2	0|1|0	9|4|3	0|2|3	244	130	0.00258854	0.0648407	1.0|0.615|1.0	1.0|0.516|0.348	0.25
CNKSR1	CNKSR1	A5SS	chr1	+	26183345_26183435_26183345_26183414_26183728_26183830	1|1|3	13|10|4	0|0|0	10|8|20	151	130	0.0420244	0.386827	0.062|0.079|0.392	0.0|0.0|0.0	0.178
ZNF707	ZNF707	A5SS	chr8	+	143691072_143691232_143691072_143691199_143691609_143691713	4|4|2	1|3|4	2|3|8	0|0|3	163	130	0.00850285	0.148445	0.761|0.515|0.285	1.0|1.0|0.68	-0.373
BRPF1	BRPF1	A5SS	chr3	+	9742024_9742171_9742024_9742153_9742943_9743253	6|1|5	4|8|5	1|0|4	9|10|12	148	130	0.0127708	0.191312	0.569|0.099|0.468	0.089|0.0|0.226	0.274
C1orf109	C1orf109	A5SS	chr1	-	37690215_37690520_37690333_37690520_37689605_37689883	2|1|7	0|0|0	2|3|1	0|2|2	248	130	0.00402871	0.0898059	1.0|1.0|1.0	1.0|0.44|0.208	0.451
CTNND1	CTNND1	A5SS	chr11	+	57761796_57762119_57761796_57762046_57791384_57791673	3|0|4	7|9|11	0|0|0	5|10|16	203	130	0.00172861	0.0498361	0.215|0.0|0.189	0.0|0.0|0.0	0.135
CLCN5	CLCN5	A5SS	chrX	+	49923406_49923741_49923406_49923482_49925170_49925314	2|5|1	0|1|1	11|6|2	1|4|5	389	130	0.0107996	0.168386	1.0|0.626|0.25	0.786|0.334|0.118	0.213
FANCL	FANCL	A5SS	chr2	-	58198578_58198662_58198593_58198662_58165723_58165874	0|0|0	11|3|10	4|1|4	8|9|11	145	130	8.18116e-06	0.00137441	0.0|0.0|0.0	0.31|0.091|0.246	-0.216
FGFR1	FGFR1	A5SS	chr8	-	38419532_38419735_38419538_38419735_38418227_38418373	12|11|8	0|1|2	5|8|3	2|3|1	136	130	0.0139692	0.200042	1.0|0.913|0.793	0.705|0.718|0.741	0.181
ZNF3	ZNF3	A5SS	chr7	-	100077228_100077433_100077302_100077433_100075541_100075630	1|4|1	4|10|5	0|0|0	10|14|19	204	130	0.00392381	0.0898059	0.137|0.203|0.113	0.0|0.0|0.0	0.151
ZNF418	ZNF418	A5SS	chr19	-	57935030_57935135_57935079_57935135_57933816_57933902	0|0|3	6|3|1	2|1|2	2|2|1	179	130	0.0474178	0.414025	0.0|0.0|0.685	0.421|0.266|0.592	-0.198
ZNF30	ZNF30	A5SS	chr19	+	34926902_34927282_34926902_34927216_34929883_34929956	5|5|13	21|13|8	2|2|1	19|13|17	196	130	0.000588475	0.0224111	0.136|0.203|0.519	0.065|0.093|0.038	0.221
GSTCD	GSTCD	A5SS	chr4	+	105717592_105718039_105717592_105717778_105719059_105719527	16|15|10	0|1|1	9|19|17	2|4|0	391	130	0.00708732	0.138839	1.0|0.833|0.769	0.599|0.612|1.0	0.13
ABCD4	ABCD4	A5SS	chr14	-	74288659_74288765_74288715_74288765_74287809_74287886	2|0|5	4|7|1	0|1|0	1|3|2	186	130	0.00337017	0.0817401	0.259|0.0|0.778	0.0|0.189|0.0	0.283
USP37	USP37	A5SS	chr2	-	218562672_218562813_218562717_218562813_218560819_218560883	17|10|12	1|0|0	10|7|15	0|8|5	175	130	2.28373e-05	0.00232636	0.927|1.0|1.0	1.0|0.394|0.69	0.281
LSS	LSS	A5SS	chr21	-	46222629_46222738_46222662_46222738_46221853_46221975	21|5|9	2|0|0	15|12|14	3|3|0	163	130	0.0158932	0.213025	0.893|1.0|1.0	0.8|0.761|1.0	0.111
HPS5	HPS5	A5SS	chr11	-	18321945_18322174_18322132_18322174_18317750_18317907	7|2|7	1|2|1	8|11|3	0|0|1	317	130	0.018533	0.233798	0.742|0.291|0.742	1.0|1.0|0.552	-0.259
TMEM218	TMEM218	A5SS	chr11	-	125102636_125102809_125102733_125102809_125102131_125102317	1|5|2	0|0|1	5|6|0	4|8|5	227	130	3.86204e-06	0.000843027	1.0|1.0|0.534	0.417|0.3|0.0	0.606
PLEKHB2	PLEKHB2	A5SS	chr2	+	131132901_131133015_131132901_131132991_131140166_131140275	4|4|5	40|38|30	8|5|6	15|29|24	154	130	0.0360393	0.354826	0.078|0.082|0.123	0.31|0.127|0.174	-0.109
PGAP2	PGAP2	A5SS	chr11	+	3824269_3824455_3824269_3824376_3825019_3825128	3|4|0	4|1|1	1|1|0	1|7|1	209	130	0.00568757	0.115875	0.318|0.713|0.0	0.383|0.082|0.0	0.189
AGER	AGER	A5SS	chr6	-	32183275_32183388_32183323_32183388_32183113_32183201	2|5|1	4|1|0	0|2|1	7|5|7	178	130	0.000686739	0.0244032	0.267|0.785|1.0	0.0|0.226|0.094	0.577
PGAP2	PGAP2	A5SS	chr11	+	3824269_3824455_3824269_3824364_3825019_3825128	7|5|2	3|3|3	1|5|4	0|2|0	221	130	0.000972693	0.0323103	0.579|0.495|0.282	1.0|0.595|1.0	-0.413
NBPF12	NBPF12	A5SS	chr1	+	146959970_146960011_146959970_146960006_146960108_146960318	6|5|2	10|10|14	0|1|2	9|4|5	135	130	0.013864	0.200042	0.366|0.325|0.121	0.0|0.194|0.278	0.113
TBL3	TBL3	A5SS	chr16	+	1976210_1976314_1976210_1976257_1976813_1976961	2|3|5	0|0|0	13|17|12	0|1|6	187	130	0.0011292	0.0345085	1.0|1.0|1.0	1.0|0.922|0.582	0.165
MAP3K4	MAP3K4	A5SS	chr6	+	161093772_161093851_161093772_161093839_161097079_161097176	0|7|1	4|6|6	2|1|0	7|7|6	142	130	0.0308817	0.318833	0.0|0.516|0.132	0.207|0.116|0.0	0.108
CCDC125	CCDC125	A5SS	chr5	-	69320236_69320580_69320464_69320580_69313984_69314043	89|117|92	13|6|12	91|98|104	3|4|6	358	130	0.00911985	0.154835	0.713|0.876|0.736	0.917|0.899|0.863	-0.118
EEF1D	EEF1D	A5SS	chr8	-	143593874_143594071_143593892_143594071_143586728_143586852	0|1|0	2|3|1	5|0|1	3|6|2	148	130	0.00444365	0.0956325	0.0|0.226|0.0	0.594|0.0|0.305	-0.224
NAA38	NAA38	A5SS	chr17	-	7856984_7857198_7857014_7857198_7856684_7856843	0|1|0	8|9|6	4|1|0	2|3|9	160	130	0.0186671	0.233798	0.0|0.083|0.0	0.619|0.213|0.0	-0.25
NUCB2	NUCB2	A5SS	chr11	+	17286633_17286717_17286633_17286713_17295323_17295467	32|49|34	14|22|17	23|53|30	12|3|8	134	130	0.0312385	0.320352	0.689|0.684|0.66	0.65|0.945|0.784	-0.115
SPINT1	SPINT1	A5SS	chr15	+	40853710_40853929_40853710_40853881_40854396_40854522	5|0|1	8|12|10	0|0|0	8|4|7	178	130	0.0140222	0.200042	0.313|0.0|0.068	0.0|0.0|0.0	0.127
HYI	HYI	A5SS	chr1	-	43453385_43453497_43453412_43453497_43452902_43453004	4|9|6	7|9|5	8|8|5	18|40|15	157	130	0.0101285	0.16559	0.321|0.453|0.498	0.269|0.142|0.216	0.215
C11orf74	C11orf74	A5SS	chr11	+	36594512_36594641_36594512_36594592_36648015_36648155	2|3|1	1|0|1	1|2|1	0|2|2	179	130	0.0124368	0.188153	0.592|1.0|0.421	1.0|0.421|0.266	0.109
C11orf74	C11orf74	A5SS	chr11	+	36594512_36594641_36594512_36594592_36610080_36610239	8|13|17	21|23|15	17|31|17	14|14|21	179	130	0.0496705	0.425593	0.217|0.291|0.451	0.469|0.617|0.37	-0.166
C15orf57	C15orf57	A5SS	chr15	-	40564790_40565057_40564975_40565057_40562771_40563027	21|24|19	9|5|6	12|13|14	1|2|1	315	130	0.00853819	0.148445	0.491|0.665|0.567	0.832|0.728|0.852	-0.23
NETO2	NETO2	A5SS	chr16	-	47122867_47122912_47122888_47122912_47122656_47122784	79|62|66	10|11|19	63|64|84	27|35|31	151	130	0.000317948	0.0131304	0.872|0.829|0.749	0.668|0.612|0.7	0.157
DNAH14	DNAH14	A5SS	chr1	+	224967430_224967583_224967430_224967514_224968758_224968874	16|14|23	5|0|2	16|21|32	0|0|1	199	130	0.00132299	0.0388755	0.676|1.0|0.883	1.0|1.0|0.954	-0.132
PGAP2	PGAP2	A5SS	chr11	+	3824269_3824376_3824269_3824364_3825019_3825128	8|2|3	3|3|3	1|11|5	0|2|0	142	130	0.000150776	0.00766197	0.709|0.379|0.478	1.0|0.834|1.0	-0.423
CENPK	CENPK	A5SS	chr5	-	65561462_65561564_65561496_65561564_65554796_65554898	79|63|55	21|22|11	51|56|81	6|2|9	164	130	8.184e-05	0.00595484	0.749|0.694|0.799	0.871|0.957|0.877	-0.154
HAUS4	HAUS4	A5SS	chr14	-	22956745_22957094_22956915_22957094_22955099_22955176	22|14|14	5|1|13	12|16|18	15|16|13	300	130	0.0293019	0.31124	0.656|0.858|0.318	0.257|0.302|0.375	0.299
BANP	BANP	A5SS	chr16	+	87975047_87975203_87975047_87975185_87981035_87981127	0|0|1	3|3|9	3|1|2	1|6|4	148	130	0.00063017	0.0229262	0.0|0.0|0.089	0.725|0.128|0.305	-0.356
ANAPC16	ANAPC16	A5SS	chr10	+	72215999_72216138_72215999_72216072_72230365_72230440	38|8|12	2|1|0	17|1|16	8|1|2	196	130	0.00104015	0.033816	0.926|0.841|1.0	0.585|0.399|0.841	0.314
RABGAP1L	RABGAP1L	A5SS	chr1	+	174219124_174219295_174219124_174219184_174220971_174221164	14|14|12	2|1|2	5|9|10	0|0|1	241	130	0.0132358	0.196352	0.791|0.883|0.764	1.0|1.0|0.844	-0.135
ZNF34	ZNF34	A5SS	chr8	-	144780227_144780280_144780231_144780280_144778438_144778525	4|8|8	0|0|1	6|8|3	2|5|1	134	130	5.31567e-05	0.00410563	1.0|1.0|0.886	0.744|0.608|0.744	0.263
PSMD6	PSMD6	A5SS	chr3	-	64022642_64022801_64022738_64022801_64022317_64022523	3|2|7	0|0|0	2|4|5	1|0|6	226	130	0.000173128	0.00801634	1.0|1.0|1.0	0.535|1.0|0.324	0.38
EPN2	EPN2	A5SS	chr17	+	19281954_19283714_19281954_19282077_19309884_19309997	51|42|24	6|3|0	22|15|35	0|1|0	1767	130	0.000155446	0.00766197	0.385|0.507|1.0	1.0|0.525|1.0	-0.211
NAA60	NAA60	A5SS	chr16	+	3484698_3485083_3484698_3485061_3485466_3486952	3|3|8	13|5|15	1|0|1	13|14|15	152	130	9.15755e-06	0.00137441	0.165|0.339|0.313	0.062|0.0|0.054	0.234
NFIB	NFIB	A5SS	chr9	-	14306988_14307520_14307213_14307520_14179726_14179780	49|39|32	0|0|0	54|62|40	4|5|10	355	130	3.81311e-08	2.91321e-05	1.0|1.0|1.0	0.832|0.82|0.594	0.251
GTF2H1	GTF2H1	A5SS	chr11	+	18325946_18326153_18325946_18326019_18333059_18333228	12|9|2	0|2|0	3|5|9	2|3|2	264	130	0.000559655	0.021927	1.0|0.689|1.0	0.425|0.451|0.689	0.375
KLHL24	KLHL24	A5SS	chr3	+	183635622_183635793_183635622_183635747_183636220_183636311	6|1|5	5|2|1	0|1|0	6|1|4	176	130	9.89433e-06	0.00137441	0.47|0.27|0.787	0.0|0.425|0.0	0.367
FAM49B	FAM49B	A5SS	chr8	-	129896671_129896854_129896748_129896854_129879388_129879471	4|3|2	0|0|1	5|2|2	3|0|4	207	130	0.000125181	0.0073324	1.0|1.0|0.557	0.511|1.0|0.239	0.269
SMARCB1	SMARCB1	A5SS	chr22	+	23791755_23791894_23791755_23791867_23793558_23793688	137|175|176	134|150|96	149|178|213	202|237|187	157	130	0.0160529	0.213294	0.458|0.491|0.603	0.379|0.383|0.485	0.102
CCDC120	CCDC120	A5SS	chrX	+	49062234_49062325_49062234_49062289_49062467_49062601	18|15|6	1|3|2	9|16|17	0|0|0	166	130	0.00298656	0.0736043	0.934|0.797|0.701	1.0|1.0|1.0	-0.189
CLIP1	CLIP1	A5SS	chr12	-	122340752_122341697_122340980_122341697_122334647_122334705	7|6|3	2|1|1	6|2|2	0|0|0	358	130	0.0107386	0.168386	0.56|0.685|0.521	1.0|1.0|1.0	-0.411
TRAPPC6A	TRAPPC6A	A5SS	chr19	-	45178092_45178237_45178134_45178237_45165126_45165194	43|36|30	40|40|37	42|57|64	41|30|42	172	130	0.0460894	0.407078	0.448|0.405|0.38	0.436|0.589|0.535	-0.109
NME6	NME6	A5SS	chr3	-	48300430_48300634_48300526_48300634_48298426_48298523	0|4|3	1|4|0	2|1|12	0|0|0	226	130	0.00780094	0.145302	0.0|0.365|1.0	1.0|1.0|1.0	-0.545
PACRGL	PACRGL	A5SS	chr4	+	20700458_20700787_20700458_20700747_20704465_20704533	12|21|4	4|13|10	33|23|26	1|4|16	170	130	0.0206422	0.244394	0.696|0.553|0.234	0.962|0.815|0.554	-0.283
PLK4	PLK4	A5SS	chr4	+	127885707_127886728_127885707_127886626_127887395_127887496	15|9|4	0|2|0	16|14|17	7|1|5	232	130	0.000601344	0.0224111	1.0|0.716|1.0	0.562|0.887|0.656	0.204
PRPSAP2	PRPSAP2	A5SS	chr17	+	18856298_18856476_18856298_18856429_18865801_18865952	2|2|5	10|15|3	0|0|3	12|2|12	177	130	0.0106237	0.168386	0.128|0.089|0.55	0.0|0.0|0.155	0.204
DNAJB1	DNAJB1	A5SS	chr19	-	14527686_14527810_14527725_14527810_14518138_14518268	7|10|11	0|5|0	9|4|12	0|0|0	169	130	0.0394847	0.372424	1.0|0.606|1.0	1.0|1.0|1.0	-0.131
WDR53	WDR53	A5SS	chr3	-	196566889_196567307_196567190_196567307_196554193_196554807	3|11|1	1|2|1	3|5|4	0|1|0	431	130	0.00622976	0.125251	0.475|0.624|0.232	1.0|0.601|1.0	-0.423
HSF2BP	HSF2BP	A5SS	chr21	-	43633262_43633421_43633271_43633421_43630321_43630454	1|4|0	3|2|3	0|2|0	3|7|13	139	130	0.0208447	0.244394	0.238|0.652|0.0	0.0|0.211|0.0	0.226
PLEKHS1	PLEKHS1	A5SS	chr10	+	113774825_113775035_113774825_113774993_113775764_113775866	6|11|9	17|7|18	2|0|0	3|9|7	172	130	9.05708e-05	0.00629055	0.211|0.543|0.274	0.335|0.0|0.0	0.231
KANSL2	KANSL2	A5SS	chr12	-	48681381_48681641_48681570_48681641_48679654_48679833	27|26|23	0|0|0	27|44|35	4|4|0	319	130	0.000148544	0.00766197	1.0|1.0|1.0	0.733|0.818|1.0	0.15
PLEKHS1	PLEKHS1	A5SS	chr10	+	113755258_113755405_113755258_113755305_113767344_113767479	2|4|2	5|5|1	2|0|5	1|1|0	230	130	0.017237	0.221329	0.184|0.311|0.531	0.531|0.0|1.0	-0.168
C11orf54	C11orf54	A5SS	chr11	+	93741962_93742094_93741962_93742066_93747296_93747448	4|0|0	5|8|2	1|8|5	6|5|2	158	130	0.0141391	0.200042	0.397|0.0|0.0	0.121|0.568|0.673	-0.322
CCDC120	CCDC120	A5SS	chrX	+	49061958_49062117_49061958_49062058_49062234_49062325	27|37|23	4|6|6	27|39|41	2|5|1	189	130	0.0273755	0.298784	0.823|0.809|0.725	0.903|0.843|0.966	-0.118
UNKL	UNKL	A5SS	chr16	-	1367091_1367349_1367241_1367349_1363204_1366395	3|5|2	0|5|2	11|6|3	0|1|0	280	130	4.7125e-05	0.00400039	1.0|0.317|0.317	1.0|0.736|1.0	-0.367
PACRGL	PACRGL	A5SS	chr4	+	20700458_20700747_20700458_20700706_20704465_20704533	6|13|10	1|3|0	1|4|16	2|4|2	171	130	0.0323086	0.326937	0.82|0.767|1.0	0.275|0.432|0.859	0.34
SLC26A6	SLC26A6	A5SS	chr3	-	48631648_48631801_48631762_48631801_48631223_48631306	43|43|44	0|4|0	17|31|30	3|8|9	244	130	1.64478e-06	0.000619047	1.0|0.851|1.0	0.751|0.674|0.64	0.262
ARHGEF5	ARHGEF5	A5SS	chr7	+	144362657_144365823_144362657_144362853_144366354_144366412	38|27|34	0|3|1	37|26|23	0|0|2	3100	130	0.0145589	0.20349	1.0|0.274|0.588	1.0|1.0|0.325	-0.154
FIGNL1	FIGNL1	A5SS	chr7	-	50449117_50449723_50449562_50449723_50448180_50448289	12|5|5	1|1|8	12|11|19	0|0|2	575	130	9.47021e-05	0.00629152	0.731|0.531|0.124	1.0|1.0|0.682	-0.432
FIGNL1	FIGNL1	A5SS	chr7	-	50449499_50449723_50449562_50449723_50448180_50448289	3|3|0	1|1|8	2|2|2	0|0|2	193	130	0.00127566	0.0382199	0.669|0.669|0.0	1.0|1.0|0.402	-0.355
FIGNL1	FIGNL1	A5SS	chr7	-	50449544_50449723_50449562_50449723_50448180_50448289	1|1|1	1|1|8	2|2|3	0|0|2	148	130	7.20108e-06	0.00137441	0.468|0.468|0.099	1.0|1.0|0.569	-0.511
EPB41L2	EPB41L2	A5SS	chr6	-	130869562_130870126_130869811_130870126_130865535_130865634	1|2|5	0|0|0	2|0|0	0|1|1	379	130	0.00107555	0.0340033	1.0|1.0|1.0	1.0|0.0|0.0	0.667
AP4M1	AP4M1	A5SS	chr7	+	100101879_100101989_100101879_100101968_100102674_100102781	0|0|0	12|19|6	2|1|2	10|7|11	151	130	0.00854918	0.148445	0.0|0.0|0.0	0.147|0.11|0.135	-0.131
USP43	USP43	A5SS	chr17	+	9701351_9701700_9701351_9701685_9709955_9710114	4|3|2	0|2|0	0|1|1	2|0|2	145	130	0.000170985	0.00801634	1.0|0.574|1.0	0.0|1.0|0.31	0.421
SLC39A11	SLC39A11	A5SS	chr17	-	72947730_72947875_72947751_72947875_72849633_72849804	0|2|2	15|12|15	5|5|8	5|16|10	151	130	0.000129565	0.0073324	0.0|0.125|0.103	0.463|0.212|0.408	-0.285
PCM1	PCM1	A5SS	chr8	+	17991541_17991700_17991541_17991676_17993482_17993619	36|54|31	12|32|21	37|45|30	27|34|55	154	130	0.0293315	0.31124	0.717|0.588|0.555	0.536|0.528|0.315	0.16
P4HA2	P4HA2	A5SS	chr5	-	132226696_132227221_132226931_132227221_132218544_132218644	7|2|2	6|6|3	0|0|0	3|4|3	365	130	1.4845e-05	0.00189026	0.294|0.106|0.192	0.0|0.0|0.0	0.197
RWDD3	RWDD3	A5SS	chr1	+	95244210_95244715_95244210_95244698_95246541_95246657	3|1|3	9|5|9	0|2|0	5|7|8	147	130	0.00465482	0.0976161	0.228|0.15|0.228	0.0|0.202|0.0	0.135
LMX1B	LMX1B	A5SS	chr9	+	126695838_126696003_126695838_126695982_126696293_126701032	0|4|0	2|0|5	2|2|0	1|0|1	151	130	0.00386457	0.0898059	0.0|1.0|0.0	0.633|1.0|0.0	-0.211
CXorf23	CXorf23	A5SS	chrX	-	19937417_19937532_19937504_19937532_19929784_19929940	4|10|21	0|3|2	15|16|2	0|0|0	217	130	0.0198316	0.242421	1.0|0.666|0.863	1.0|1.0|1.0	-0.157
FBXL19	FBXL19	A5SS	chr16	+	30928466_30928628_30928466_30928499_30930072_30930584	18|8|10	15|15|23	11|10|14	36|49|43	259	130	0.00798622	0.145302	0.376|0.211|0.179	0.133|0.093|0.14	0.133
PGAP2	PGAP2	A5SS	chr11	+	3824269_3824449_3824269_3824376_3825019_3825128	3|2|0	4|1|1	0|0|0	1|7|1	203	130	0.00973352	0.161661	0.324|0.562|0.0	0.0|0.0|0.0	0.295
PLPPR2	PLPPR2	A5SS	chr19	+	11363712_11363835_11363712_11363819_11364160_11364212	3|3|0	7|3|8	5|9|4	5|2|8	146	130	0.0308038	0.318833	0.276|0.471|0.0	0.471|0.8|0.308	-0.277
CTAGE5	CTAGE5	A5SS	chr14	+	39276933_39277065_39276933_39276955_39279336_39279358	653|598|505	63|77|58	485|448|508	103|105|110	240	130	9.20993e-08	4.69092e-05	0.849|0.808|0.825	0.718|0.698|0.714	0.117
CNBP	CNBP	A5SS	chr3	-	129171651_129171771_129171654_129171771_129171445_129171508	1|2|1	4|10|6	5|4|6	4|15|11	133	130	0.0346505	0.348329	0.196|0.164|0.14	0.55|0.207|0.348	-0.202
BRCA1	BRCA1	A5SS	chr17	-	43091434_43094860_43094743_43094860_43090943_43091032	24|19|14	1|2|3	23|45|22	0|0|2	3439	130	0.00201491	0.0540138	0.476|0.264|0.15	1.0|1.0|0.294	-0.468
MEN1	MEN1	A5SS	chr11	-	64809649_64810132_64809664_64810132_64807890_64808099	2|3|0	7|5|4	0|0|0	9|13|11	145	130	0.0147823	0.20349	0.204|0.35|0.0	0.0|0.0|0.0	0.185
ZSCAN9	ZSCAN9	A5SS	chr6	+	28225291_28225366_28225291_28225330_28227011_28227504	2|1|1	2|1|2	2|4|3	0|0|0	166	130	3.37e-05	0.00321835	0.439|0.439|0.281	1.0|1.0|1.0	-0.614
ZNF674	ZNF674	A5SS	chrX	-	46528334_46528445_46528349_46528445_46497726_46501335	0|1|0	5|3|3	3|1|5	8|3|2	145	130	5.37386e-05	0.00410563	0.0|0.23|0.0	0.252|0.23|0.691	-0.314
CASP3	CASP3	A5SS	chr4	-	184648464_184648631_184648502_184648631_184638400_184638468	9|13|7	1|1|3	10|9|16	2|0|0	168	130	0.0289458	0.31124	0.874|0.91|0.644	0.795|1.0|1.0	-0.122
SVIL-AS1	SVIL-AS1	A5SS	chr10	+	29409556_29409683_29409556_29409658_29415356_29415412	23|20|14	4|2|0	9|9|14	3|5|6	155	130	0.00256231	0.0648407	0.828|0.893|1.0	0.716|0.602|0.662	0.247
ISYNA1	ISYNA1	A5SS	chr19	-	18437598_18437988_18437859_18437988_18436972_18437105	8|5|5	0|4|0	13|13|5	0|0|0	391	130	0.0493867	0.425593	1.0|0.294|1.0	1.0|1.0|1.0	-0.235
TP53I13	TP53I13	A5SS	chr17	+	29568277_29568548_29568277_29568508_29569017_29569086	8|0|4	2|4|1	1|8|3	1|0|0	170	130	0.000251666	0.010987	0.754|0.0|0.754	0.433|1.0|1.0	-0.308
RBM33	RBM33	A3SS	chr7	+	155711172_155711455_155711202_155711455_155706859_155707068	7|7|15	8|12|12	1|18|4	15|24|14	160	130	0.0364396	0.336018	0.416|0.322|0.504	0.051|0.379|0.188	0.208
A1BG-AS1	A1BG-AS1	A3SS	chr19	+	58353320_58353474_58353378_58353474_58351969_58353044	3|2|3	2|1|2	3|1|1	2|8|3	188	130	0.0296965	0.307537	0.509|0.58|0.509	0.509|0.08|0.187	0.274
NCOA1	NCOA1	A3SS	chr2	+	24768220_24770702_24768223_24770702_24762686_24762776	9|9|14	1|7|2	9|8|7	2|0|1	133	130	0.0173474	0.222191	0.898|0.557|0.872	0.815|1.0|0.872	-0.12
TMEM237	TMEM237	A3SS	chr2	-	201638988_201639050_201638988_201639045_201640892_201640924	1|0|1	2|1|3	1|0|3	0|5|0	135	130	0.00245781	0.0656007	0.325|0.0|0.243	1.0|0.0|1.0	-0.477
INO80D	INO80D	A3SS	chr2	-	206062798_206063045_206062798_206062954_206063150_206063244	9|1|7	1|2|1	4|6|7	0|0|1	221	130	0.0462731	0.388964	0.841|0.227|0.805	1.0|1.0|0.805	-0.311
REPS2	REPS2	A3SS	chrX	+	17025058_17025185_17025061_17025185_17022122_17022271	3|1|2	0|0|0	1|2|2	2|4|3	133	130	1.27993e-08	9.33298e-06	1.0|1.0|1.0	0.328|0.328|0.395	0.65
RGL3	RGL3	A3SS	chr19	-	11399854_11399969_11399854_11399951_11400039_11400108	4|1|0	1|8|7	1|0|0	5|6|7	148	130	0.0322673	0.319476	0.778|0.099|0.0	0.149|0.0|0.0	0.243
EIF3M	EIF3M	A3SS	chr11	+	32586933_32587144_32587011_32587144_32584068_32584286	0|1|1	2|0|2	4|5|13	0|0|0	208	130	7.25741e-06	0.00104386	0.0|1.0|0.238	1.0|1.0|1.0	-0.587
NAP1L4	NAP1L4	A3SS	chr11	-	2989128_2989271_2989128_2989197_2992228_2992258	15|7|7	1|3|7	11|15|16	3|0|0	204	130	0.00198162	0.0569245	0.905|0.598|0.389	0.7|1.0|1.0	-0.269
CEP78	CEP78	A3SS	chr9	+	78251904_78252043_78251907_78252043_78248761_78248873	0|1|0	1|4|5	6|4|1	5|2|1	133	130	1.4485e-06	0.000369528	0.0|0.196|0.0	0.54|0.662|0.494	-0.5
PHTF1	PHTF1	A3SS	chr1	-	113758658_113758848_113758658_113758733_113759022_113759476	11|5|8	2|0|3	5|1|5	3|2|4	245	130	0.016478	0.218782	0.745|1.0|0.586	0.469|0.21|0.399	0.418
STK36	STK36	A3SS	chr2	+	218696526_218696601_218696589_218696601_218694524_218694635	0|2|0	3|5|3	5|2|12	0|2|1	193	130	4.44565e-08	1.9183e-05	0.0|0.212|0.0	1.0|0.402|0.89	-0.693
FOXM1	FOXM1	A3SS	chr12	-	2864682_2864755_2864682_2864752_2866392_2866521	5|0|3	22|14|9	1|1|4	51|38|46	133	130	0.0461633	0.388964	0.182|0.0|0.246	0.019|0.025|0.078	0.102
GHDC	GHDC	A3SS	chr17	-	42190184_42190359_42190184_42190270_42190623_42190757	4|1|0	2|1|1	0|0|0	2|2|4	219	130	0.0113989	0.177782	0.543|0.372|0.0	0.0|0.0|0.0	0.305
FHIT	FHIT	A3SS	chr3	-	59749309_59749579_59749309_59749568_59752220_59752321	2|0|2	1|3|2	1|2|1	0|2|0	141	130	0.00115652	0.0404627	0.648|0.0|0.48	1.0|0.48|1.0	-0.451
ZNF382	ZNF382	A3SS	chr19	+	36609901_36610053_36609926_36610053_36607551_36607622	5|3|4	3|5|2	0|2|0	4|8|5	155	130	1.06935e-05	0.00145712	0.583|0.335|0.627	0.0|0.173|0.0	0.457
C11orf80	C11orf80	A3SS	chr11	+	66803994_66804184_66803997_66804184_66801030_66801102	13|7|6	5|7|4	15|15|10	2|4|0	133	130	0.00299315	0.0752355	0.718|0.494|0.595	0.88|0.786|1.0	-0.286
GATAD2A	GATAD2A	A3SS	chr19	+	19465339_19465614_19465344_19465614_19427695_19427992	14|10|6	0|2|1	6|13|9	2|4|4	135	130	0.00328268	0.0794286	1.0|0.828|0.852	0.743|0.758|0.684	0.165
ARMCX2	ARMCX2	A3SS	chrX	-	101658460_101658569_101658460_101658525_101659075_101659136	13|2|4	25|15|18	22|12|9	20|10|11	174	130	0.000647737	0.0274917	0.28|0.091|0.142	0.451|0.473|0.379	-0.263
PSMA3-AS1	PSMA3-AS1	A3SS	chr14	-	58273978_58274135_58273978_58274010_58291634_58291707	0|1|1	7|7|7	0|3|7	8|6|4	255	130	0.00126311	0.0430287	0.0|0.068|0.068	0.0|0.203|0.472	-0.18
CYLD	CYLD	A3SS	chr16	+	50749548_50750202_50749575_50750202_50742761_50742841	3|0|4	19|13|5	0|0|1	14|10|10	157	130	0.00407331	0.0883486	0.116|0.0|0.398	0.0|0.0|0.076	0.146
VDAC1	VDAC1	A3SS	chr5	-	133992945_133993018_133992945_133993015_134004894_134005133	16|18|20	2|1|0	10|9|15	2|3|8	133	130	8.58854e-05	0.00580396	0.887|0.946|1.0	0.83|0.746|0.647	0.203
NR1H2	NR1H2	A3SS	chr19	+	50379001_50379181_50379133_50379181_50378521_50378796	73|47|69	8|10|3	71|88|109	2|3|5	262	130	0.00514073	0.103979	0.819|0.7|0.919	0.946|0.936|0.915	-0.12
MUTYH	MUTYH	A3SS	chr1	-	45333412_45333594_45333412_45333564_45334390_45334511	6|4|4	14|28|16	1|2|2	24|12|26	160	130	0.0138266	0.202979	0.258|0.104|0.169	0.033|0.119|0.059	0.107
STAT3	STAT3	A3SS	chr17	-	42316788_42316901_42316788_42316851_42317181_42317224	25|43|39	0|4|4	54|48|51	4|12|11	180	130	0.0160555	0.218755	1.0|0.886|0.876	0.907|0.743|0.77	0.114
EHMT1	EHMT1	A3SS	chr9	+	137743370_137743528_137743391_137743528_137716625_137717182	23|35|14	1|0|0	28|23|29	4|9|0	151	130	4.39515e-05	0.00367066	0.952|1.0|1.0	0.858|0.688|1.0	0.135
FAM193B	FAM193B	A3SS	chr5	-	177538904_177539147_177538904_177539042_177547167_177547228	5|1|4	2|2|4	6|8|4	0|1|1	235	130	7.43498e-05	0.00534699	0.58|0.217|0.356	1.0|0.816|0.689	-0.451
TMEM63A	TMEM63A	A3SS	chr1	-	225865896_225866050_225865896_225865967_225867111_225867163	115|85|101	5|7|6	71|79|79	11|9|17	213	130	0.000758214	0.0297427	0.933|0.881|0.911	0.798|0.843|0.739	0.115
RALGAPB	RALGAPB	A3SS	chr20	+	38565355_38565478_38565358_38565478_38562531_38562697	23|20|13	16|12|12	15|12|12	21|18|14	133	130	0.0316924	0.319476	0.584|0.62|0.514	0.411|0.395|0.456	0.152
PPP1R12C	PPP1R12C	A3SS	chr19	-	55095444_55095603_55095444_55095600_55095866_55095940	6|11|8	3|0|1	2|5|11	4|4|4	133	130	0.00624953	0.119852	0.662|1.0|0.887	0.328|0.55|0.729	0.314
NAP1L4	NAP1L4	A3SS	chr11	-	2989128_2989271_2989128_2989197_2992253_2992377	19|10|9	1|5|3	13|13|19	1|1|1	204	130	0.0150033	0.209965	0.924|0.56|0.657	0.892|0.892|0.924	-0.189
PSEN2	PSEN2	A3SS	chr1	+	226891742_226891844_226891745_226891844_226891277_226891361	7|1|6	1|1|1	3|8|6	3|5|4	133	130	0.00720322	0.133208	0.872|0.494|0.854	0.494|0.61|0.595	0.174
POLG	POLG	A3SS	chr15	-	89317375_89317536_89317375_89317476_89318540_89318749	25|21|31	0|4|2	34|29|22	0|0|0	190	130	0.0182176	0.228932	1.0|0.782|0.914	1.0|1.0|1.0	-0.101
VEGFB	VEGFB	A3SS	chr11	+	64237419_64237655_64237520_64237655_64237186_64237222	31|43|23	5|5|3	30|16|29	13|8|11	231	130	0.000621409	0.0268138	0.777|0.829|0.812	0.565|0.53|0.597	0.242
NAA15	NAA15	A3SS	chr4	+	139384831_139384978_139384834_139384978_139378755_139378854	15|22|23	2|2|2	17|19|18	6|5|4	133	130	0.0173539	0.222191	0.88|0.915|0.918	0.735|0.788|0.815	0.125
GSPT1	GSPT1	A3SS	chr16	-	11896557_11896785_11896557_11896782_11897993_11898035	13|4|4	0|2|0	3|8|7	2|1|2	133	130	0.0268072	0.296598	1.0|0.662|1.0	0.595|0.887|0.774	0.135
SLFN13	SLFN13	A3SS	chr17	-	35444614_35445693_35444614_35444701_35446716_35446753	17|13|1	0|1|3	21|25|46	0|2|0	1122	130	0.00146822	0.0472545	1.0|0.601|0.037	1.0|0.592|1.0	-0.318
SLFN13	SLFN13	A3SS	chr17	-	35444614_35445693_35444614_35444701_35447267_35447414	284|281|262	15|7|12	273|288|317	4|5|5	1122	130	0.00223606	0.062249	0.687|0.823|0.717	0.888|0.87|0.88	-0.137
SEMA4C	SEMA4C	A3SS	chr2	-	96867777_96867926_96867777_96867923_96869875_96869971	6|2|1	2|1|1	1|10|0	4|7|2	133	130	0.0285656	0.303484	0.746|0.662|0.494	0.196|0.583|0.0	0.374
C6orf48	C6orf48	A3SS	chr6	+	31836298_31836517_31836423_31836517_31835410_31835451	0|0|0	3|12|11	0|8|5	7|16|13	255	130	1.41134e-05	0.00158868	0.0|0.0|0.0	0.0|0.203|0.164	-0.122
CS	CS	A3SS	chr12	-	56286594_56286645_56286594_56286620_56298608_56298691	8|13|6	0|0|0	12|13|15	0|0|6	155	130	0.0132927	0.198536	1.0|1.0|1.0	1.0|1.0|0.677	0.108
FAM208A	FAM208A	A3SS	chr3	-	56633043_56633966_56633043_56633843_56639985_56640130	6|8|1	19|12|15	19|11|21	10|17|22	253	130	0.00243595	0.0656007	0.14|0.255|0.033	0.494|0.25|0.329	-0.215
TBC1D31	TBC1D31	A3SS	chr8	+	123129065_123129218_123129069_123129218_123126507_123126687	1|1|0	14|9|3	5|1|1	13|3|5	134	130	0.00190957	0.0561805	0.065|0.097|0.0	0.272|0.244|0.162	-0.172
SRCIN1	SRCIN1	A3SS	chr17	-	38568210_38568234_38568210_38568231_38574875_38574974	2|1|2	0|1|0	0|0|1	1|3|1	133	130	4.50814e-09	9.14892e-06	1.0|0.494|1.0	0.0|0.0|0.494	0.667
PDPK1	PDPK1	A3SS	chr16	+	2581294_2581363_2581299_2581363_2566355_2566453	1|4|2	0|0|1	2|1|8	1|0|4	135	130	0.0104341	0.169301	1.0|1.0|0.658	0.658|1.0|0.658	0.114
ZNF7	ZNF7	A3SS	chr8	+	144829444_144829604_144829477_144829604_144829042_144829090	5|2|1	2|9|2	1|1|3	13|17|10	163	130	0.0271827	0.297934	0.666|0.151|0.285	0.058|0.045|0.193	0.269
ROBO1	ROBO1	A3SS	chr3	-	78635772_78636108_78635772_78635943_78639743_78639898	5|14|6	2|7|2	15|20|15	24|16|15	295	130	0.0334166	0.326022	0.524|0.468|0.569	0.216|0.355|0.306	0.228
RFXANK	RFXANK	A3SS	chr19	+	19196962_19197046_19196965_19197046_19193938_19194133	37|57|32	31|29|17	23|46|40	39|50|39	133	130	0.00543072	0.107329	0.538|0.658|0.648	0.366|0.473|0.501	0.168
C18orf8	C18orf8	A3SS	chr18	+	23530386_23530612_23530510_23530612_23530228_23530297	33|16|10	0|0|0	11|12|12	2|4|0	254	130	0.000884913	0.0336918	1.0|1.0|1.0	0.738|0.606|1.0	0.219
CASP8	CASP8	A3SS	chr2	+	201266460_201266791_201266486_201266791_201258117_201258154	1|0|7	0|1|0	0|3|5	2|1|2	156	130	0.00409495	0.0883486	1.0|0.0|1.0	0.0|0.714|0.676	0.203
DMXL2	DMXL2	A3SS	chr15	-	51476588_51476719_51476588_51476716_51478270_51478347	20|22|20	13|20|16	32|31|31	11|6|13	133	130	0.00200082	0.0569245	0.601|0.518|0.55	0.74|0.835|0.7	-0.202
MANEAL	MANEAL	A3SS	chr1	+	37799566_37801133_37799843_37801133_37796743_37796820	3|5|1	10|4|11	4|5|9	2|9|4	407	130	0.0244615	0.280028	0.087|0.285|0.028	0.39|0.151|0.418	-0.186
DIAPH1	DIAPH1	A3SS	chr5	-	141534334_141534442_141534334_141534433_141571925_141572040	1|2|1	1|2|3	0|0|0	2|2|3	139	130	0.0373813	0.343192	0.483|0.483|0.238	0.0|0.0|0.0	0.401
FAM73A	FAM73A	A3SS	chr1	+	77873000_77873120_77873003_77873120_77866337_77866391	0|0|0	1|3|1	1|1|2	0|2|0	133	130	1.82016e-05	0.0019635	0.0|0.0|0.0	1.0|0.328|1.0	-0.776
SON	SON	A3SS	chr21	+	33576364_33577481_33576417_33577481_33575777_33575893	47|50|46	9|4|6	37|65|43	14|29|14	183	130	0.000108793	0.0067063	0.788|0.899|0.845	0.652|0.614|0.686	0.193
ZBTB44	ZBTB44	A3SS	chr11	-	130238443_130238607_130238443_130238553_130239811_130239896	14|24|28	3|2|5	37|40|39	2|0|4	184	130	0.0352406	0.334205	0.767|0.894|0.798	0.929|1.0|0.873	-0.114
ZMIZ2	ZMIZ2	A3SS	chr7	+	44756946_44757149_44757042_44757149_44756424_44756539	1|4|4	5|0|5	5|7|4	2|0|0	226	130	0.000702928	0.028664	0.103|1.0|0.315	0.59|1.0|1.0	-0.391
ARID1A	ARID1A	A3SS	chr1	+	26772811_26772987_26772814_26772987_26772499_26772632	11|12|15	7|4|8	18|15|14	20|13|24	133	130	0.012693	0.192177	0.606|0.746|0.647	0.468|0.53|0.363	0.213
PRR13	PRR13	A3SS	chr12	+	53443486_53443773_53443540_53443773_53442694_53442733	14|11|16	18|27|33	8|8|12	26|40|61	184	130	0.00366573	0.0832507	0.355|0.224|0.255	0.179|0.124|0.122	0.136
DCAF5	DCAF5	A3SS	chr14	-	69118138_69118278_69118138_69118275_69119193_69119230	15|12|8	3|9|4	14|19|15	2|3|3	133	130	0.031981	0.319476	0.83|0.566|0.662	0.872|0.861|0.83	-0.168
QARS	QARS	A3SS	chr3	-	49103344_49103466_49103344_49103431_49103630_49103706	34|13|22	1|7|2	17|22|26	2|0|1	165	130	0.00748734	0.135457	0.964|0.594|0.897	0.87|1.0|0.953	-0.123
SLC35A2	SLC35A2	A3SS	chrX	-	48904745_48905482_48904745_48904892_48906391_48906543	5|8|12	1|0|1	2|3|2	2|5|2	720	130	3.11604e-06	0.000537828	0.474|1.0|0.684	0.153|0.098|0.153	0.585
ISOC2	ISOC2	A3SS	chr19	-	55455259_55455378_55455259_55455330_55455635_55455845	2|6|8	7|3|7	3|4|5	24|16|13	178	130	0.012577	0.192177	0.173|0.594|0.455	0.084|0.154|0.219	0.255
FOXP1	FOXP1	A3SS	chr3	-	70977642_70977722_70977642_70977719_70977827_70978029	38|22|25	11|11|9	33|29|28	23|16|23	133	130	0.02126	0.25601	0.772|0.662|0.731	0.584|0.639|0.543	0.133
PHRF1	PHRF1	A3SS	chr11	+	605604_605724_605607_605724_605118_605300	69|55|54	26|31|37	61|83|86	19|27|26	133	130	0.015122	0.210488	0.722|0.634|0.588	0.758|0.75|0.764	-0.109
FAM234A	FAM234A	A3SS	chr16	+	259968_260160_259995_260160_259482_259599	16|4|11	1|2|5	6|7|8	6|3|14	157	130	0.010601	0.169637	0.93|0.624|0.646	0.453|0.659|0.321	0.256
TCEAL4	TCEAL4	A3SS	chrX	+	103585858_103586291_103586218_103586291_103585614_103585683	280|348|362	72|78|69	403|329|500	59|56|44	490	130	0.00142431	0.0472545	0.508|0.542|0.582	0.644|0.609|0.751	-0.124
ETNK2	ETNK2	A3SS	chr1	-	204134514_204134694_204134514_204134588_204137103_204137249	1|0|0	11|12|11	8|1|6	10|13|19	236	130	1.97285e-05	0.00204309	0.048|0.0|0.0	0.306|0.041|0.148	-0.149
ZNF83	ZNF83	A3SS	chr19	-	52616717_52616875_52616717_52616841_52618935_52619062	20|11|17	3|5|2	12|10|7	6|5|5	164	130	0.0357488	0.335339	0.841|0.636|0.871	0.613|0.613|0.526	0.199
RACGAP1	RACGAP1	A3SS	chr12	-	50016630_50016719_50016630_50016715_50018515_50018589	36|37|26	13|8|10	27|40|55	2|2|0	134	130	2.02225e-08	1.04712e-05	0.729|0.818|0.716	0.929|0.951|1.0	-0.206
LYPLAL1	LYPLAL1	A3SS	chr1	+	219193081_219193251_219193129_219193251_219179146_219179246	14|17|7	2|2|1	1|5|3	4|7|4	178	130	2.10622e-06	0.000447019	0.836|0.861|0.836	0.154|0.343|0.354	0.561
ZNF711	ZNF711	A3SS	chrX	+	85246929_85247651_85247546_85247651_85245902_85246022	22|17|18	3|11|0	6|25|11	4|14|10	747	130	0.030968	0.315654	0.561|0.212|1.0	0.207|0.237|0.161	0.389
RBM45	RBM45	A3SS	chr2	+	178121173_178121359_178121179_178121359_178120286_178120409	2|2|2	6|5|3	0|0|0	5|10|4	136	130	0.00026692	0.0139251	0.242|0.277|0.389	0.0|0.0|0.0	0.303
TSNARE1	TSNARE1	A3SS	chr8	-	142300485_142300647_142300485_142300644_142314383_142314440	7|6|4	14|24|9	19|13|16	31|22|13	133	130	0.0415517	0.364669	0.328|0.196|0.303	0.375|0.366|0.546	-0.153
PSPH	PSPH	A3SS	chr7	-	56033960_56034154_56033960_56034106_56051137_56051604	4|5|9	0|0|0	6|7|9	4|0|1	178	130	0.0143849	0.205392	1.0|1.0|1.0	0.523|1.0|0.868	0.203
LSM7	LSM7	A3SS	chr19	-	2324124_2324196_2324124_2324192_2328386_2328477	24|25|9	9|6|5	32|43|51	9|6|4	134	130	0.0398429	0.352059	0.721|0.802|0.636	0.775|0.874|0.925	-0.138
MEIS2	MEIS2	A3SS	chr15	-	36895150_36895261_36895150_36895240_36896627_36896686	8|15|11	12|21|12	6|13|7	15|19|39	151	130	0.0431705	0.375061	0.365|0.381|0.441	0.256|0.371|0.134	0.142
RNH1	RNH1	A3SS	chr11	-	502061_502249_502061_502181_504823_504996	8|9|13	11|6|12	8|20|16	5|0|5	198	130	0.00471933	0.0993361	0.323|0.496|0.416	0.512|1.0|0.678	-0.318
ANKRD17	ANKRD17	A3SS	chr4	-	73135116_73135265_73135116_73135262_73139530_73140283	44|40|41	19|26|20	57|74|45	16|8|19	133	130	0.00665789	0.12582	0.694|0.601|0.667	0.777|0.9|0.698	-0.138
TIAL1	TIAL1	A3SS	chr10	-	119582458_119582608_119582458_119582557_119588151_119588248	27|26|21	64|59|36	18|15|28	66|83|95	181	130	0.00363799	0.0832507	0.233|0.24|0.295	0.164|0.115|0.175	0.105
GPS1	GPS1	A3SS	chr17	+	82052255_82052459_82052258_82052459_82051896_82051964	6|3|4	0|4|3	4|6|10	0|2|1	133	130	0.0158452	0.217054	1.0|0.423|0.566	1.0|0.746|0.907	-0.221
CIC	CIC	A3SS	chr19	+	42292565_42292859_42292568_42292859_42292299_42292466	12|15|7	0|0|0	14|13|15	5|4|6	133	130	1.20685e-07	4.46363e-05	1.0|1.0|1.0	0.732|0.761|0.71	0.266
TIMM17B	TIMM17B	A3SS	chrX	-	48895351_48895501_48895351_48895454_48896758_48896858	8|14|7	1|2|8	15|11|18	0|2|0	177	130	0.000214082	0.011547	0.855|0.837|0.391	1.0|0.802|1.0	-0.24
PTBP2	PTBP2	A3SS	chr1	+	96804784_96804939_96804799_96804939_96785058_96785254	0|2|3	4|2|1	0|0|2	2|4|2	145	130	0.0203243	0.246217	0.0|0.473|0.729	0.0|0.0|0.473	0.243
RC3H1	RC3H1	A3SS	chr1	-	173943441_173943615_173943441_173943588_173946475_173946608	22|24|20	17|25|35	24|23|44	11|15|19	157	130	0.00391376	0.0866045	0.517|0.443|0.321	0.644|0.559|0.657	-0.193
SLC25A10	SLC25A10	A3SS	chr17	+	81717398_81717491_81717481_81717491_81717001_81717072	18|19|17	1|0|0	15|19|17	4|0|7	213	130	3.52488e-05	0.00304197	0.917|1.0|1.0	0.696|1.0|0.597	0.208
ZNF655	ZNF655	A3SS	chr7	+	99562348_99562494_99562367_99562494_99561887_99561973	5|0|3	8|10|5	0|0|2	4|2|4	149	130	0.00542719	0.107329	0.353|0.0|0.344	0.0|0.0|0.304	0.131
RNPC3	RNPC3	A3SS	chr1	+	103543295_103543447_103543298_103543447_103541349_103541475	25|50|27	5|3|7	24|35|42	8|12|15	133	130	0.0101191	0.166869	0.83|0.942|0.79	0.746|0.74|0.732	0.115
AP001347.6	AP001347.6	A3SS	chr21	+	14143508_14144468_14143756_14144468_14083949_14084144	4|9|5	1|0|1	5|2|9	0|6|1	378	130	0.00939162	0.158921	0.579|1.0|0.632	1.0|0.103|0.756	0.117
POFUT2	POFUT2	A3SS	chr21	-	45263927_45267713_45263927_45265635_45269838_45270019	29|24|25	0|0|1	24|21|62	1|2|1	2208	130	0.0110457	0.173317	1.0|1.0|0.595	0.586|0.382|0.785	0.281
NOS1AP	NOS1AP	A3SS	chr1	+	162300632_162300706_162300647_162300706_162287343_162287436	3|1|8	11|11|18	6|5|8	8|10|9	145	130	0.0445608	0.383282	0.196|0.075|0.285	0.402|0.31|0.443	-0.2
ECI2	ECI2	A3SS	chr6	-	4133548_4133711_4133548_4133701_4135510_4135597	30|37|23	29|18|20	19|30|10	34|29|18	140	130	0.0306925	0.314082	0.49|0.656|0.516	0.342|0.49|0.34	0.163
CC2D1B	CC2D1B	A3SS	chr1	-	52357780_52357916_52357780_52357898_52358330_52358461	3|0|0	12|14|10	2|2|2	7|11|10	148	130	0.0456236	0.386774	0.18|0.0|0.0	0.201|0.138|0.149	-0.103
MCM10	MCM10	A3SS	chr10	+	13172624_13172765_13172627_13172765_13172375_13172480	12|11|3	31|47|34	18|28|17	36|63|45	133	130	0.0224003	0.263678	0.275|0.186|0.079	0.328|0.303|0.27	-0.12
CPSF6	CPSF6	A3SS	chr12	+	69262372_69262562_69262468_69262562_69251128_69251141	47|45|49	1|0|2	59|85|82	18|10|18	226	130	1.44194e-08	9.33298e-06	0.964|1.0|0.934	0.653|0.83|0.724	0.23
PIP5K1A	PIP5K1A	A3SS	chr1	+	151224244_151224279_151224247_151224279_151198552_151199081	28|30|28	31|46|53	21|19|17	39|59|48	133	130	0.0259135	0.290986	0.469|0.389|0.341	0.345|0.239|0.257	0.119
EP400	EP400	A3SS	chr12	+	131979693_131979793_131979696_131979793_131960584_131961954	12|22|15	42|33|34	37|27|35	45|35|51	133	130	0.0359615	0.335443	0.218|0.395|0.301	0.446|0.43|0.401	-0.121
SETD4	SETD4	A3SS	chr21	-	36058815_36058973_36058815_36058924_36060281_36060313	2|2|4	4|6|4	3|4|12	1|3|0	179	130	0.00082749	0.0319757	0.266|0.195|0.421	0.685|0.492|1.0	-0.432
GLI4	GLI4	A3SS	chr8	+	143274703_143274802_143274719_143274802_143269357_143269520	7|4|4	0|0|0	5|3|4	3|1|2	146	130	7.73253e-05	0.00541068	1.0|1.0|1.0	0.597|0.728|0.64	0.345
TCTN2	TCTN2	A3SS	chr12	+	123673614_123673810_123673617_123673810_123672055_123672132	6|4|3	0|2|1	4|5|3	10|3|3	133	130	0.00102068	0.0372189	1.0|0.662|0.746	0.281|0.62|0.494	0.338
COBL	COBL	A3SS	chr7	-	51025108_51025372_51025108_51025231_51026545_51026665	11|2|3	0|1|3	2|4|2	0|1|1	271	130	0.0490113	0.404109	1.0|0.49|0.324	1.0|0.657|0.49	-0.111
FRYL	FRYL	A3SS	chr4	-	48546066_48546271_48546066_48546268_48547583_48547769	2|1|1	0|5|0	1|2|2	0|0|0	133	130	0.0480074	0.398369	1.0|0.164|1.0	1.0|1.0|1.0	-0.279
SMARCA4	SMARCA4	A3SS	chr19	+	10984120_10984373_10984123_10984373_10961320_10961729	1|1|4	0|3|5	0|3|0	4|12|2	133	130	0.0126222	0.192177	1.0|0.246|0.439	0.0|0.196|0.0	0.496
C2CD2L	C2CD2L	A3SS	chr11	+	119113851_119113988_119113854_119113988_119113610_119113712	8|0|3	27|31|22	5|4|7	10|20|14	133	130	0.0303138	0.311438	0.225|0.0|0.118	0.328|0.164|0.328	-0.159
SAMD11	SAMD11	A3SS	chr1	+	939271_939412_939274_939412_939039_939129	1|2|2	0|0|0	6|3|5	4|2|14	133	130	7.06753e-09	9.14892e-06	1.0|1.0|1.0	0.595|0.595|0.259	0.517
USP36	USP36	A3SS	chr17	-	78795652_78797902_78795652_78797879_78798399_78798551	5|11|6	3|4|2	6|2|6	3|7|7	153	130	0.0452654	0.386774	0.586|0.7|0.718	0.63|0.195|0.421	0.253
VPS13D	VPS13D	A3SS	chr1	+	12341779_12341885_12341782_12341885_12335704_12335827	9|21|15	26|30|21	13|11|19	39|52|51	133	130	0.0292233	0.303852	0.253|0.406|0.411	0.246|0.171|0.267	0.129
CHFR	CHFR	A3SS	chr12	-	132869618_132869798_132869618_132869675_132870723_132870783	14|18|17	2|1|3	12|16|36	4|6|8	253	130	0.0380266	0.345135	0.782|0.902|0.744	0.607|0.578|0.698	0.182
AFF1	AFF1	A3SS	chr4	+	87084119_87084164_87084122_87084164_87046694_87047594	19|10|16	14|10|11	11|29|29	2|9|7	133	130	0.00109257	0.0387489	0.57|0.494|0.587	0.843|0.759|0.802	-0.251
XRCC4	XRCC4	A3SS	chr5	+	83353124_83353711_83353130_83353711_83258529_83258677	1|4|3	0|0|10	1|1|1	0|8|2	136	130	0.0142039	0.205392	1.0|1.0|0.223	1.0|0.107|0.323	0.264
MTFR1L	MTFR1L	A3SS	chr1	+	25829508_25829830_25829617_25829830_25826614_25826826	3|5|6	10|3|2	16|11|11	1|4|0	239	130	0.00104374	0.0375311	0.14|0.475|0.62	0.897|0.599|1.0	-0.42
RASAL2	RASAL2	A3SS	chr1	+	178456699_178456899_178456720_178456899_178454446_178454648	2|2|2	3|5|4	9|6|6	5|3|4	151	130	0.0161383	0.218755	0.365|0.256|0.301	0.608|0.633|0.564	-0.294
GGT6	GGT6	A3SS	chr17	-	4559342_4559456_4559342_4559438_4559557_4559760	4|0|3	1|2|0	1|2|1	2|3|4	148	130	0.0397345	0.352059	0.778|0.0|1.0	0.305|0.369|0.18	0.308
DDX60L	DDX60L	A3SS	chr4	-	168395958_168396127_168395958_168396124_168400825_168400978	64|55|52	34|18|36	45|84|79	62|82|82	133	130	0.000268929	0.0139251	0.648|0.749|0.585	0.415|0.5|0.485	0.194
COBLL1	COBLL1	A3SS	chr2	-	164841155_164841246_164841155_164841243_164841709_164841823	8|7|5	2|1|0	8|7|8	0|2|6	133	130	0.0324535	0.319476	0.796|0.872|1.0	1.0|0.774|0.566	0.109
HAGHL	HAGHL	A3SS	chr16	+	728315_728604_728503_728604_728115_728233	22|13|23	0|0|0	9|11|17	4|0|1	318	130	0.00977102	0.162371	1.0|1.0|1.0	0.479|1.0|0.874	0.216
SEC24B	SEC24B	A3SS	chr4	+	109506327_109506512_109506330_109506512_109494614_109494856	3|2|0	0|0|1	6|5|2	3|7|4	133	130	0.000681998	0.0284789	1.0|1.0|0.0	0.662|0.411|0.328	0.2
HOTAIR	HOTAIR	A3SS	chr12	-	53965963_53966087_53965963_53966059_53966275_53966377	55|36|33	26|37|23	44|45|81	15|24|22	158	130	0.0149763	0.209965	0.635|0.445|0.541	0.707|0.607|0.752	-0.148
ZSCAN5A	ZSCAN5A	A3SS	chr19	-	56221311_56222326_56221311_56222323_56222590_56222741	8|4|2	1|4|0	1|0|1	3|2|5	133	130	2.41725e-06	0.000447019	0.887|0.494|1.0	0.246|0.0|0.164	0.657
BRCA1	BRCA1	A3SS	chr17	-	43099774_43099880_43099774_43099877_43104121_43104261	3|2|9	3|0|6	1|0|1	1|1|3	133	130	0.000708574	0.028664	0.494|1.0|0.595	0.494|0.0|0.246	0.45
C21orf58	C21orf58	A3SS	chr21	-	46317207_46317348_46317207_46317268_46318011_46318220	4|2|13	0|0|5	6|9|2	4|6|8	210	130	0.00578401	0.112592	1.0|1.0|0.617	0.481|0.481|0.134	0.507
PIKFYVE	PIKFYVE	A3SS	chr2	+	208274017_208274053_208274020_208274053_208273583_208273733	4|4|7	0|10|3	2|10|2	0|1|0	133	130	9.32294e-05	0.00603427	1.0|0.281|0.695	1.0|0.907|1.0	-0.31
CELF1	CELF1	A3SS	chr11	-	47476845_47476959_47476845_47476956_47477296_47477425	1|2|3	4|4|5	3|5|7	2|4|4	133	130	0.021662	0.257886	0.196|0.328|0.37	0.595|0.55|0.631	-0.294
NR4A2	NR4A2	A3SS	chr2	-	156326149_156326328_156326149_156326207_156326717_156326920	7|4|11	0|1|1	4|9|4	0|2|7	251	130	0.001768	0.0527754	1.0|0.674|0.851	1.0|0.7|0.228	0.199
RPS6KA4	RPS6KA4	A3SS	chr11	+	64368485_64368601_64368488_64368601_64368131_64368260	4|4|10	10|6|9	2|5|5	15|12|19	133	130	0.0316265	0.319476	0.281|0.395|0.521	0.115|0.289|0.205	0.196
ST8SIA6-AS1	ST8SIA6-AS1	A3SS	chr10	+	17407967_17408286_17408062_17408286_17399104_17399202	15|11|15	25|20|26	16|8|21	7|12|8	225	130	0.0106146	0.169637	0.257|0.241|0.25	0.569|0.278|0.603	-0.234
CLASP2	CLASP2	A3SS	chr3	-	33632291_33632374_33632291_33632371_33644756_33644903	2|2|5	9|13|5	1|2|0	15|14|13	133	130	0.00282323	0.0723698	0.178|0.131|0.494	0.061|0.123|0.0	0.206
CEP170B	CEP170B	A3SS	chr14	+	104889514_104889758_104889619_104889758_104886274_104887978	36|47|27	18|16|18	31|47|48	4|4|10	235	130	0.000122619	0.00738278	0.525|0.619|0.453	0.811|0.867|0.726	-0.269
CENPK	CENPK	A3SS	chr5	-	65554796_65554946_65554796_65554898_65561496_65561564	107|96|82	21|22|11	73|61|88	6|2|9	178	130	0.000741627	0.0295396	0.788|0.761|0.845	0.899|0.957|0.877	-0.113
C19orf33	C19orf33	A3SS	chr19	+	38304564_38304686_38304623_38304686_38304374_38304490	3|2|4	11|7|5	1|1|1	11|7|15	189	130	0.00753413	0.135457	0.158|0.164|0.355	0.059|0.089|0.044	0.162
PDCD4	PDCD4	A3SS	chr10	+	110881232_110881535_110881274_110881535_110876669_110876753	18|22|10	0|0|1	10|9|21	2|7|3	172	130	5.88264e-06	0.000895891	1.0|1.0|0.883	0.791|0.493|0.841	0.253
EIF4G1	EIF4G1	A3SS	chr3	+	184317746_184317816_184317749_184317816_184317320_184317497	20|10|18	0|1|2	14|19|28	2|10|3	133	130	0.00145327	0.0472545	1.0|0.907|0.898	0.872|0.65|0.901	0.127
TAF1	TAF1	A3SS	chrX	+	71376949_71377191_71377012_71377191_71375166_71375286	26|31|25	18|19|13	38|31|41	17|9|11	193	130	0.0285353	0.303484	0.493|0.524|0.564	0.601|0.699|0.715	-0.145
ACY1	ACY1	A3SS	chr3	+	51985360_51985465_51985400_51985465_51984046_51984158	2|8|4	0|4|2	4|2|6	1|0|0	170	130	0.00100208	0.0370625	1.0|0.605|0.605	0.754|1.0|1.0	-0.181
EI24	EI24	A3SS	chr11	+	125575250_125575408_125575304_125575408_125572457_125572569	81|73|61	25|32|25	140|204|224	45|29|58	184	130	0.0174217	0.222191	0.696|0.617|0.633	0.687|0.832|0.732	-0.102
MSI2	MSI2	A3SS	chr17	+	57674917_57675126_57674971_57675126_57652098_57652161	1|0|3	2|1|4	7|1|1	3|1|1	184	130	0.046876	0.39149	0.261|0.0|0.346	0.622|0.414|0.414	-0.281
CAMTA2	CAMTA2	A3SS	chr17	-	4981677_4981831_4981677_4981742_4982756_4982892	21|25|10	5|3|0	7|7|16	2|4|12	219	130	0.0036398	0.0832507	0.714|0.832|1.0	0.675|0.51|0.442	0.306
BTN3A3	BTN3A3	A3SS	chr6	+	26443569_26443659_26443640_26443659_26443381_26443442	1|1|4	0|0|1	1|2|2	7|3|3	201	130	1.57003e-06	0.000369528	1.0|1.0|0.721	0.085|0.301|0.301	0.678
NUSAP1	NUSAP1	A3SS	chr15	+	41350987_41351129_41351032_41351129_41349097_41349241	447|438|393	157|186|100	284|394|510	211|307|269	175	130	4.10177e-07	0.000132744	0.679|0.636|0.745	0.5|0.488|0.585	0.162
ZC3H14	ZC3H14	A3SS	chr14	+	88609678_88609803_88609726_88609803_88609266_88609403	13|18|11	0|1|0	11|8|15	5|1|3	178	130	2.29355e-05	0.00219926	1.0|0.929|1.0	0.616|0.854|0.785	0.225
CDCA7	CDCA7	A3SS	chr2	+	173359254_173359491_173359386_173359491_173358711_173358837	1|6|5	0|0|0	16|12|12	1|2|2	262	130	0.0123285	0.191129	1.0|1.0|1.0	0.888|0.749|0.749	0.205
NCOA7	NCOA7	A3SS	chr6	+	125888938_125889981_125888971_125889981_125885158_125885343	8|11|1	0|4|1	5|3|3	2|9|8	163	130	0.00378749	0.085268	1.0|0.687|0.444	0.666|0.21|0.23	0.342
RPS6KA4	RPS6KA4	A3SS	chr11	+	64368467_64368601_64368488_64368601_64368131_64368260	40|33|38	10|6|9	22|25|37	15|12|19	151	130	0.00177345	0.0527754	0.775|0.826|0.784	0.558|0.642|0.626	0.186
TRRAP	TRRAP	A3SS	chr7	+	98993537_98993737_98993591_98993737_98992136_98992227	19|30|22	7|7|8	41|35|26	2|5|7	184	130	0.0364701	0.336018	0.657|0.752|0.66	0.935|0.832|0.724	-0.141
AC005154.6	AC005154.6	A3SS	chr7	-	30563730_30563998_30563730_30563893_30568832_30568989	34|23|23	0|3|0	19|23|16	1|6|2	235	130	0.00255576	0.0675189	1.0|0.809|1.0	0.913|0.68|0.816	0.133
SRPK3	SRPK3	A3SS	chrX	+	153783751_153783884_153783754_153783884_153783225_153783251	1|4|6	0|2|4	1|0|0	0|1|1	133	130	0.000423343	0.0199279	1.0|0.662|0.595	1.0|0.0|0.0	0.419
TTC28-AS1	TTC28-AS1	A3SS	chr22	+	27997985_27998838_27998603_27998838_27997410_27997739	6|2|1	0|0|0	4|8|3	1|0|3	748	130	0.000983525	0.0369036	1.0|1.0|1.0	0.41|1.0|0.148	0.481
CDC27	CDC27	A3SS	chr17	-	47156912_47157124_47156912_47156983_47157229_47157384	16|30|12	0|0|2	13|27|15	4|7|3	271	130	2.16184e-05	0.00215269	1.0|1.0|0.742	0.609|0.649|0.706	0.259
PRR13	PRR13	A3SS	chr12	+	53443390_53443773_53443540_53443773_53442694_53442733	392|381|338	18|27|33	211|304|337	26|40|61	280	130	1.22688e-05	0.00151256	0.91|0.868|0.826	0.79|0.779|0.719	0.105
HECTD1	HECTD1	A3SS	chr14	-	31128611_31129448_31128611_31129307_31133237_31133414	70|40|52	61|93|92	59|61|86	39|74|76	271	130	0.0217146	0.257886	0.355|0.171|0.213	0.421|0.283|0.352	-0.106
APBB2	APBB2	A3SS	chr4	-	40944864_40945073_40944864_40945070_41013582_41014398	0|6|0	1|8|3	8|2|9	1|2|9	133	130	0.0138769	0.202979	0.0|0.423|0.0	0.887|0.494|0.494	-0.484
PILRB	PILRB	A3SS	chr7	+	100358689_100359079_100358898_100359079_100358219_100358366	4|7|5	0|0|0	11|4|12	4|0|3	339	130	1.1526e-05	0.00149204	1.0|1.0|1.0	0.513|1.0|0.605	0.294
VPS54	VPS54	A3SS	chr2	-	63981645_63981887_63981645_63981851_63983863_63984019	6|13|16	16|10|12	7|7|4	9|28|14	166	130	0.0376509	0.344446	0.227|0.504|0.511	0.379|0.164|0.183	0.172
ADIPOR1	ADIPOR1	A3SS	chr1	-	202943757_202943945_202943757_202943863_202946438_202946610	6|7|2	1|0|0	0|5|2	2|1|1	212	130	0.00334505	0.0801882	0.786|1.0|1.0	0.0|0.754|0.551	0.494
RALGPS1	RALGPS1	A3SS	chr9	+	127212943_127213049_127212967_127213049_127212626_127212719	9|2|5	3|1|4	3|6|3	0|0|0	154	130	6.85391e-07	0.000197164	0.717|0.628|0.513	1.0|1.0|1.0	-0.381
TCF3	TCF3	A3SS	chr19	-	1612206_1612433_1612206_1612430_1615284_1615821	5|11|5	0|2|1	7|11|24	4|3|6	133	130	0.0134294	0.198679	1.0|0.843|0.83	0.631|0.782|0.796	0.155
PNPLA8	PNPLA8	A3SS	chr7	-	108514435_108515574_108514435_108515447_108521475_108521521	1|8|3	2|7|2	2|1|9	0|4|0	257	130	0.0260752	0.290986	0.202|0.366|0.431	1.0|0.112|1.0	-0.371
EXOC7	EXOC7	A3SS	chr17	-	76090328_76090481_76090328_76090397_76091142_76091235	0|0|1	9|5|5	1|2|9	10|7|6	214	130	0.000126561	0.00744696	0.0|0.0|0.108	0.057|0.148|0.477	-0.191
U2AF1L4	U2AF1L4	A3SS	chr19	-	35744625_35744738_35744625_35744692_35745124_35745212	34|55|26	39|28|38	7|12|14	19|23|29	176	130	0.00679867	0.127549	0.392|0.592|0.336	0.214|0.278|0.263	0.188
CEP57L1	CEP57L1	A3SS	chr6	+	109150117_109150239_109150165_109150239_109146757_109146937	58|54|56	5|8|5	48|75|68	19|17|14	178	130	0.00173364	0.0527754	0.894|0.831|0.891	0.649|0.763|0.78	0.141
CCDC159	CCDC159	A3SS	chr19	+	11349575_11349687_11349653_11349687_11346555_11346634	8|3|4	46|48|59	8|11|7	24|14|22	208	130	7.29606e-05	0.00534699	0.098|0.038|0.041	0.172|0.329|0.166	-0.163
RASSF8	RASSF8	A3SS	chr12	+	26055235_26055446_26055278_26055446_25995036_25995130	0|1|5	1|1|0	1|0|3	2|5|3	173	130	0.0229542	0.268907	0.0|0.429|1.0	0.273|0.0|0.429	0.242
RBFOX2	RBFOX2	A3SS	chr22	-	35781599_35781746_35781599_35781743_35938846_35938897	5|4|1	0|0|0	0|6|4	1|4|2	133	130	7.30041e-05	0.00534699	1.0|1.0|1.0	0.0|0.595|0.662	0.581
CEP70	CEP70	A3SS	chr3	-	138572858_138572984_138572858_138572914_138591853_138591956	43|39|35	3|4|3	45|68|86	16|19|12	200	130	0.00158433	0.0488312	0.903|0.864|0.883	0.646|0.699|0.823	0.161
CEP70	CEP70	A3SS	chr3	-	138572858_138572932_138572858_138572914_138591853_138591956	91|106|93	3|4|3	87|97|139	16|19|12	148	130	2.381e-06	0.000447019	0.964|0.959|0.965	0.827|0.818|0.911	0.111
FNBP1	FNBP1	A3SS	chr9	-	129923843_129924026_129923843_129923996_129924959_129925157	2|0|0	2|7|2	3|3|3	7|5|7	160	130	0.00416372	0.0890899	0.448|0.0|0.0	0.258|0.328|0.258	-0.132
RBM5	RBM5	SE	chr3	+	50104247_50104308_50103082_50103166_50105076_50105142	34|48|26	10|18|9	30|45|31	28|20|23	191	130	0.0138682	0.288615	0.698|0.645|0.663	0.422|0.605|0.478	0.167
GAPVD1	GAPVD1	SE	chr9	+	125268935_125268984_125261809_125261959_125298889_125299106	10|12|7	15|6|8	4|3|6	7|13|15	179	130	0.0186864	0.346958	0.326|0.592|0.389	0.293|0.144|0.225	0.215
GAPVD1	GAPVD1	SE	chr9	+	125268935_125268984_125261809_125261959_125295457_125295574	3|7|3	1|0|0	1|3|2	0|2|4	179	130	0.000306882	0.024715	0.685|1.0|1.0	1.0|0.521|0.266	0.299
TM7SF3	TM7SF3	SE	chr12	-	26999525_26999676_26995236_26995408_27014077_27014394	2|1|0	0|3|3	3|6|4	0|5|0	281	130	0.00380856	0.129741	1.0|0.134|0.0	1.0|0.357|1.0	-0.408
ZNF30	ZNF30	SE	chr19	+	34942593_34942673_34933627_34933723_34943222_34945168	31|30|3	12|13|7	21|23|26	8|2|4	210	130	0.0204968	0.367137	0.615|0.588|0.21	0.619|0.877|0.801	-0.295
RUVBL2	RUVBL2	SE	chr19	+	48999318_48999373_48993447_48993923_49004276_49004418	4|2|10	4|4|0	7|6|9	0|0|1	185	130	8.5238e-05	0.0109753	0.413|0.26|1.0	1.0|1.0|0.863	-0.397
ZFP1	ZFP1	SE	chr16	+	75166769_75166913_75152908_75152966_75169252_75169326	9|11|11	4|4|3	7|7|15	2|0|0	274	130	0.000227803	0.0205406	0.516|0.566|0.635	0.624|1.0|1.0	-0.302
PHLPP2	PHLPP2	SE	chr16	-	71702597_71702731_71690518_71690709_71723768_71723882	20|13|19	5|0|4	6|5|8	0|1|0	264	130	0.000307989	0.0247575	0.663|1.0|0.701	1.0|0.711|1.0	-0.116
PHLPP2	PHLPP2	SE	chr16	-	71663898_71664099_71658652_71658815_71667177_71667333	16|22|0	0|1|3	11|14|8	0|0|0	331	130	0.0135076	0.283599	1.0|0.896|0.0	1.0|1.0|1.0	-0.368
ZNF630	ZNF630	SE	chrX	-	48060818_48060945_48060449_48060545_48066871_48067061	11|9|7	1|4|1	7|8|4	0|0|2	257	130	0.0130642	0.277705	0.848|0.532|0.78	1.0|1.0|0.503	-0.114
ZNF630	ZNF630	SE	chrX	-	48060818_48060903_48060449_48060545_48066871_48067061	0|4|2	1|4|1	2|2|1	0|0|2	215	130	0.00346511	0.122345	0.0|0.377|0.547	1.0|1.0|0.232	-0.436
INTS8	INTS8	SE	chr8	+	94827262_94827403_94823297_94823561_94827721_94827793	48|43|44	8|13|12	56|50|97	4|9|5	271	130	0.00312514	0.113333	0.742|0.613|0.638	0.87|0.727|0.903	-0.169
INTS8	INTS8	SE	chr8	+	94824892_94825067_94823289_94823561_94827721_94827793	26|20|22	8|13|12	22|42|17	4|9|5	305	130	0.0268496	0.436982	0.581|0.396|0.439	0.701|0.665|0.592	-0.181
NIPA2	NIPA2	SE	chr15	+	22839654_22839790_22838657_22838947_22851638_22851870	9|3|4	4|8|2	5|10|7	1|1|1	266	130	0.000825828	0.045898	0.524|0.155|0.494	0.71|0.83|0.774	-0.38
NSMCE2	NSMCE2	SE	chr8	+	125102013_125102146_125091843_125091958_125102316_125102487	4|1|4	6|10|12	10|9|7	8|1|5	263	130	0.000940213	0.0498461	0.248|0.047|0.141	0.382|0.816|0.409	-0.39
NSMCE2	NSMCE2	SE	chr8	+	125102050_125102146_125091843_125091958_125102316_125102464	6|4|8	6|10|12	10|7|9	8|1|5	226	130	0.0250813	0.416579	0.365|0.187|0.277	0.418|0.801|0.509	-0.3
NFIA	NFIA	SE	chr1	+	61385870_61385924_61383236_61383365_61404103_61404226	9|9|13	30|27|26	6|16|6	61|67|59	184	130	0.00335601	0.11971	0.175|0.191|0.261	0.065|0.144|0.067	0.117
SENP6	SENP6	SE	chr6	+	75640683_75640704_75634706_75634811_75647730_75647801	53|78|56	28|31|10	71|80|71	35|53|46	151	130	0.0291329	0.457509	0.62|0.684|0.828	0.636|0.565|0.571	0.12
CEP192	CEP192	SE	chr18	+	13038514_13038579_13037236_13037301_13040829_13040956	27|32|21	25|34|18	46|34|44	9|22|29	195	130	0.0210147	0.373026	0.419|0.386|0.438	0.773|0.507|0.503	-0.18
SMARCAL1	SMARCAL1	SE	chr2	+	216420298_216420532_216416256_216416307_216423632_216423683	9|9|11	2|0|3	21|16|24	0|0|0	364	130	0.00272624	0.103162	0.616|1.0|0.567	1.0|1.0|1.0	-0.272
MAP2K5	MAP2K5	SE	chr15	+	67772706_67772752_67748568_67748601_67806645_67807111	17|15|13	1|0|6	18|8|18	1|0|0	176	130	0.00264361	0.101841	0.926|1.0|0.615	0.93|1.0|1.0	-0.13
2023-09-06	2023-09-06	SE	chrX	-	119625334_119625379_119616947_119620051_119629317_119629508	5|4|6	4|0|2	6|11|13	0|0|0	175	130	0.000427194	0.0306976	0.481|1.0|0.69	1.0|1.0|1.0	-0.276
AKAP9	AKAP9	SE	chr7	+	91992157_91992211_91980288_91980333_91992884_91993055	388|393|391	176|214|185	284|299|290	82|64|73	184	130	2.77934e-08	3.12193e-05	0.609|0.565|0.599	0.71|0.767|0.737	-0.147
[truncated: 1,594 more rows]

## Sheet: ASEs Venn diagram
Genes regulated by MBNL1 (reproted by Debleena Ray et al.,)	Genes regulated by 25(OH)D	Genes regulated by shtRF-1-Ser	A_B_common	A_C_common	B_C_common_AS_ID	A_B_C_common
[truncated: 1,681 more rows]
